# Supplementary material for: Precursor RNA structural patterns at SF3B1 mutation sensitive cryptic 3’ splice sites
Source: RNA Biol. Author manuscript; Available in PMC 2025 Dec 1. (PMC12520072; doi:10.1080/15476286.2025.2570043)
Supplement: Supplemental Table 4 [file NIHMS2117327-supplement-Supplemental_Table_4.txt]

Enrichment FDR	nGenes	Pathway Genes	Fold Enrichment	Pathway	URL	Genes
0.020702644	7	139	6.738482898	GO:0051028 mRNA transport	http://amigo.geneontology.org/amigo/term/GO:0051028	TPR MCM3AP NUP98 UPF3B NUP214 NUP210 UPF3A
0.043689292	7	176	5.321870016	GO:0050657 nucleic acid transport	http://amigo.geneontology.org/amigo/term/GO:0050657	TPR NUP214 MCM3AP NUP98 UPF3B NUP210 UPF3A
0.020702644	9	241	4.996942564	GO:0015931 nucleobase-containing compound transport	http://amigo.geneontology.org/amigo/term/GO:0015931	TPR NUP214 MCM3AP ABCC5 NUP98 UPF3B NUP210 UPF3A SLC33A1
0.043689292	10	354	3.779859253	GO:0006913 nucleocytoplasmic transport	http://amigo.geneontology.org/amigo/term/GO:0006913	TPR TNPO3 NUP214 MCM3AP IPO7 NUP210 NUP98 ECT2 UPF3B UPF3A
0.037469589	13	543	3.203482925	GO:0016570 histone modification	http://amigo.geneontology.org/amigo/term/GO:0016570	TRIM37 KDM3A RNF2 TRIP12 CXXC1 NFYA HDAC1 MAP3K7 USP15 SETD4 RTF1 MCM3AP PPP4R3B
0.036437857	21	1166	2.409903403	GO:0070647 protein modification by small protein conjugation or removal	http://amigo.geneontology.org/amigo/term/GO:0070647	TRIM37 TRIM38 RNF2 UFC1 TRIP12 UBR1 COPS2 ARIH1 NSMCE4A HSPBP1 USP15 RNF38 TNIP1 TTC3 HLTF MINDY4 BIRC6 FBXW2 HECTD3 HECTD2 USP39
0.037469589	23	1375	2.238226475	GO:0018193 peptidyl-amino acid modification	http://amigo.geneontology.org/amigo/term/GO:0018193	ULK2 CDC7 TTK NKTR DPY19L4 RPS6KB2 SETD4 NSMCE4A CXXC1 NFYA MARK2 CLSPN MAP3K7 VEGFB DVL2 MAP2K7 TRIM38 KDM3A DPH5 RTF1 MCM3AP DUSP22 DIP2A
0.037469589	26	1641	2.12003806	GO:0031399 reg. of protein modification proc.	http://amigo.geneontology.org/amigo/term/GO:0031399	CLSPN PPP6R3 TRIP12 VEGFB COPS2 NFYA DVL2 ECT2 HSPBP1 MAP3K7 TNIP1 MAP2K7 DNAJC3 KDM3A MICAL1 RTF1 IQGAP3 PPP2R5A DUSP22 CEP295 PPP4R3B DIP2A PILRB MARK2 TTK IPO7
0.037469589	29	1937	2.00330589	GO:0007049 cell cycle	http://amigo.geneontology.org/amigo/term/GO:0007049	TPR CLSPN MYBL2 TRIM37 TTK ECT2 WRAP73 PDS5A TUBGCP6 CEP295 CEP135 KIF18B TTI1 KIF20A YY1AP1 LIG3 CDC7 RPL24 BIRC6 RNF2 NUP214 CHTF18 WASHC5 USP39 IQGAP3 BCL2L1 WRN SUGT1 IPO7
0.010809302	38	2575	1.974627832	GO:0032268 reg. of cellular protein metabolic proc.	http://amigo.geneontology.org/amigo/term/GO:0032268	EXOSC7 CLSPN PPP6R3 UPF3B HIP1 TRIP12 ARIH1 UPF3A VEGFB ELP2 COPS2 NFYA DVL2 ECT2 HSPBP1 MAP3K7 TNIP1 MAP2K7 DNAJC3 KDM3A BIRC6 DPH5 MICAL1 RTF1 SRP9 PA2G4 IQGAP3 TPR PPP2R5A DUSP22 CEP295 RPS6KB2 PPP4R3B DIP2A PILRB MARK2 TTK IPO7
0.000216724	57	3932	1.939725331	GO:0006464 cellular protein modification proc.	http://amigo.geneontology.org/amigo/term/GO:0006464	PPP2R5A ULK2 CLSPN CDC7 TRIM37 PPP6R3 TRIM38 TTK MAN2A1 NKTR KDM3A RNF2 UFC1 TRIP12 DPY19L4 UBR1 COPS2 ARIH1 ZDHHC16 VEGFB RPS6KB2 SETD4 PPP4R3B NSMCE4A CXXC1 NFYA DVL2 MARK2 CSF2RB TBP DUSP22 ECT2 HDAC1 HSPBP1 MAP3K7 USP15 RNF38 TNIP1 TTC3 HLTF MAP2K7 DNAJC3 MINDY4 BIRC6 DPH5 FBXW2 HECTD3 MICAL1 RTF1 MCM3AP HECTD2 USP39 IQGAP3 CEP295 DIP2A PILRB IPO7
0.000216724	57	3952	1.929908907	GO:0036211 protein modification proc.	http://amigo.geneontology.org/amigo/term/GO:0036211	PPP2R5A ULK2 CLSPN CDC7 TRIM37 PPP6R3 TRIM38 TTK MAN2A1 NKTR KDM3A RNF2 UFC1 TRIP12 DPY19L4 UBR1 COPS2 ARIH1 ZDHHC16 VEGFB RPS6KB2 SETD4 PPP4R3B NSMCE4A CXXC1 NFYA DVL2 MARK2 CSF2RB TBP DUSP22 ECT2 HDAC1 HSPBP1 MAP3K7 USP15 RNF38 TNIP1 TTC3 HLTF MAP2K7 DNAJC3 MINDY4 BIRC6 DPH5 FBXW2 HECTD3 MICAL1 RTF1 MCM3AP HECTD2 USP39 IQGAP3 CEP295 DIP2A PILRB IPO7
0.000216724	60	4206	1.908801962	GO:0043412 macromolecule modification	http://amigo.geneontology.org/amigo/term/GO:0043412	PPP2R5A ULK2 CLSPN CDC7 TRIM37 PPP6R3 TRIM38 TTK MAN2A1 NKTR KDM3A THADA RNF2 TRMT13 UFC1 TRIP12 DPY19L4 UBR1 COPS2 ARIH1 ZDHHC16 VEGFB RPS6KB2 SETD4 PPP4R3B NSMCE4A ELP2 CXXC1 NFYA DVL2 MARK2 CSF2RB TBP DUSP22 ECT2 HDAC1 HSPBP1 MAP3K7 USP15 RNF38 TNIP1 TTC3 HLTF MAP2K7 DNAJC3 MINDY4 BIRC6 DPH5 FBXW2 HECTD3 MICAL1 RTF1 MCM3AP HECTD2 USP39 IQGAP3 CEP295 DIP2A PILRB IPO7
0.003255334	48	3403	1.887374917	GO:0051173 positive reg. of nitrogen compound metabolic proc.	http://amigo.geneontology.org/amigo/term/GO:0051173	EXOSC7 CLSPN MYBL2 UPF3B THRA HIP1 CXXC1 ARIH1 UPF3A VEGFB HDAC1 MED6 NFYA DVL2 TBP ECT2 ZMIZ2 CHTF18 HSPBP1 MAP3K7 TNIP1 WRN HLTF MAP2K7 DNAJC3 TRIM37 CAMTA2 NUP98 TRIM38 KDM3A RTF1 JMY HELQ ZNF131 IQGAP3 MYCBP GTF2I SOAT1 PPP2R5A CDC7 ZNF410 RIOK1 CEP295 RPS6KB2 DIP2A PILRB MARK2 TTK
0.001851106	51	3617	1.886690046	GO:0031325 positive reg. of cellular metabolic proc.	http://amigo.geneontology.org/amigo/term/GO:0031325	EXOSC7 ULK2 CLSPN MYBL2 TRIM38 UPF3B THRA HIP1 CXXC1 ARIH1 UPF3A VEGFB HDAC1 MED6 NFYA DVL2 OAS1 TBP ECT2 ZMIZ2 CHTF18 HSPBP1 MAP3K7 TNIP1 WRN HLTF MAP2K7 DNAJC3 TRIM37 CAMTA2 NUP98 KDM3A RTF1 JMY HELQ ZNF131 IQGAP3 MYCBP GTF2I PPP4R3B SOAT1 PPP2R5A CDC7 ZNF410 RIOK1 CEP295 RPS6KB2 DIP2A PILRB MARK2 TTK
0.007285803	51	3847	1.773890797	GO:0010604 positive reg. of macromolecule metabolic proc.	http://amigo.geneontology.org/amigo/term/GO:0010604	EXOSC7 CLSPN MYBL2 UPF3B THRA HIP1 CXXC1 ARIH1 UPF3A VEGFB HDAC1 MED6 NFYA DVL2 TBP ECT2 ZMIZ2 CHTF18 HSPBP1 MAP3K7 TNIP1 WRN HLTF MAP2K7 DNAJC3 TRIM37 CAMTA2 NUP98 TRIM38 KDM3A RTF1 JMY HELQ MZB1 ZNF131 IQGAP3 SETD4 MYCBP GTF2I SOAT1 PPP2R5A OAS1 CDC7 ZNF410 RIOK1 CEP295 RPS6KB2 DIP2A PILRB MARK2 TTK
0.036437857	51	4206	1.622481668	GO:0006996 organelle organization	http://amigo.geneontology.org/amigo/term/GO:0006996	HDAC1 RECQL LIG3 TPR MARK2 ULK2 TTI1 TRIM37 TTK WRAP73 PDS5A HIP1 TUBGCP6 MICAL1 JMY ZFYVE27 OXA1L VPS8 WASHC5 WRN CEP295 MFN1 CEP135 IQGAP3 FMNL1 KIF18B NSMCE4A BCL2L1 KIF20A DNAH1 SERBP1 MCM3AP STAU2 HLTF MYBL2 MAN2A1 ECT2 RPL24 KDM3A CHTF18 CEP350 HELQ NPLOC4 VPS13A INF2 SCMH1 MAP2K7 NUP98 HACL1 UFC1 ZMYM4
0.043689292	52	4433	1.569583784	GO:0019219 reg. of nucleobase-containing compound metabolic proc.	http://amigo.geneontology.org/amigo/term/GO:0019219	NFYA SCMH1 EXOSC7 OAS1 MYBL2 TRIM37 CAMTA2 TRIM38 KDM3A HDAC1 ZNF410 ZMIZ2 THRA SAFB2 MED6 PGBD1 FASTKD1 TNIP1 ZNF41 JMY TRIP12 CXXC1 YY1AP1 ZNF131 PHC3 ZNF124 MYCBP NSMCE4A DVL2 TBP CHTF18 WRN PA2G4 LIG3 HLTF NUP98 RNF2 RTF1 HELQ COPS2 GTF2I TPR MAP2K7 CDC7 DUSP22 PDS5A RIOK1 PPP4R3B DICER1 SERBP1 ELP2 MAP3K7
