# Supplementary material for: Precursor RNA structural patterns at SF3B1 mutation sensitive cryptic 3’ splice sites
Source: RNA Biol. Author manuscript; Available in PMC 2025 Dec 1. (PMC12520072; doi:10.1080/15476286.2025.2570043)
Supplement: Supplemental Table 6 [file NIHMS2117327-supplement-Supplemental_Table_6.txt]

Gene	Spearman Correlation
PHGDH	0.8324419
BUB1B	0.768934
TTC3	0.7438768
TPP2	0.7332072
PPP6R3	0.6341355
