# Supplementary material for: Precursor RNA structural patterns at SF3B1 mutation sensitive cryptic 3’ splice sites
Source: RNA Biol. Author manuscript; Available in PMC 2025 Dec 1. (PMC12520072; doi:10.1080/15476286.2025.2570043)
Supplement: Supplemental Table 5 [file NIHMS2117327-supplement-Supplemental_Table_5.txt]

Name	Primer
T7_F	TAATACGACTCACTATAGG
HairPin_R	TGTTGGAGTCACTCGACTCCGGT
NewGblock_Rev3	CTGCATTCTAGTTGTGGTTTGTCCAAACTGTTGGAGTCACTCG
BUB1B_chr15_40201940_40202840	CCCTACACGACGCTCTTCCGATCTNNNNNTTGCCTTCCTGCTTTCAAACAAC
BUB1B_chr15_40201940_40202840	GACTGGAGTTCAGACGTGTGCTCTTCCGATCTNNNNNATGGAGAAAGGTACACTGGGACC
CHD7_chr8_60829860_60830760_+	CCCTACACGACGCTCTTCCGATCTNNNNNTGGGCTTTGAAAAATGAAAATGGA
CHD7_chr8_60829860_60830760_+	GACTGGAGTTCAGACGTGTGCTCTTCCGATCTNNNNNACATCCTCTTTGAGACGTCTCAAC
HTT_chr4_3142295_3143195_+	CCCTACACGACGCTCTTCCGATCTNNNNNCAGCCCGTTTCACTTAAAAGTTGA
HTT_chr4_3142295_3143195_+	GACTGGAGTTCAGACGTGTGCTCTTCCGATCTNNNNNTAGTGACGTCTGTTATGCTTGGT
INPPL1_chr11_72228197_72229097	CCCTACACGACGCTCTTCCGATCTNNNNNACCTCTCCTGTAACCCCCTTTC
INPPL1_chr11_72228197_72229097	GACTGGAGTTCAGACGTGTGCTCTTCCGATCTNNNNNTCTGTGGGCAGGGGTCAGTGGG
NKTR_chr3_42633168_42634068_+	CCCTACACGACGCTCTTCCGATCTNNNNNTGTGCTTTTATTATGAAATGCAAACAT
NKTR_chr3_42633168_42634068_+	GACTGGAGTTCAGACGTGTGCTCTTCCGATCTNNNNNGTTCTCAGGCACTGGAGGAATCT
OXA1L_chr14_22769327_22770227	CCCTACACGACGCTCTTCCGATCTNNNNNACCCTTTCAGTAAGGACCTAAAAGC
OXA1L_chr14_22769327_22770227	GACTGGAGTTCAGACGTGTGCTCTTCCGATCTNNNNNCTCTCGCTGGCCCGTCACGATG
PHGDH_chr1_119734657_119735557_+	CCCTACACGACGCTCTTCCGATCTNNNNNGATTCCCAGACCCACTTGAAACA
PHGDH_chr1_119734657_119735557_+	GACTGGAGTTCAGACGTGTGCTCTTCCGATCTNNNNNGGACGGCAGCCTCTTTGCTCTC
PPP6R3_chr11_68599871_68600771_+	CCCTACACGACGCTCTTCCGATCTNNNNNTCCAGTCTCTTTTGCTAATGTGTT
PPP6R3_chr11_68599871_68600771_+	GACTGGAGTTCAGACGTGTGCTCTTCCGATCTNNNNNGGGTTGTTTCCATTGGGACATCA
TPP2_chr13_102645830_102646730_+	CCCTACACGACGCTCTTCCGATCTNNNNNTGTTACAGATTTTGTTGCATATGGT
TPP2_chr13_102645830_102646730_+	GACTGGAGTTCAGACGTGTGCTCTTCCGATCTNNNNNTGACGGTTATTTGGCAAAACATCT
TTC3_chr21_37199764_37200664_+	CCCTACACGACGCTCTTCCGATCTNNNNNTGTTTGAAGGCCACTTGAAGGAA
TTC3_chr21_37199764_37200664_+	GACTGGAGTTCAGACGTGTGCTCTTCCGATCTNNNNNTTTGATTTGAACACCTCGTGGCA
ACTB_C_F	CCCTACACGACGCTCTTCCGATCTNNNNNGTCACCGGAGTCCATCACGATG
ACTB_C_R	GACTGGAGTTCAGACGTGTGCTCTTCCGATCTNNNNNCGTGTTCTTTGCACTTTCTGCAT
BCL2L1_C_F	CCCTACACGACGCTCTTCCGATCTNNNNNCACAGTCATGCCCGTCAGGAAC
BCL2L1_C_R	GACTGGAGTTCAGACGTGTGCTCTTCCGATCTNNNNNCCAAGGCCATAGCATGCAGATG
BCL2L1_F	CCCTACACGACGCTCTTCCGATCTNNNNNTTGTCCAAAACACCTGCTCACTC
BCL2L1_R	GACTGGAGTTCAGACGTGTGCTCTTCCGATCTNNNNNTCGTAAGACCCACAAAGAAACCA
COPS2_C_F	CCCTACACGACGCTCTTCCGATCTNNNNNTTGGACTTCCAGATTCATCATAATTC
COPS2_C_R	GACTGGAGTTCAGACGTGTGCTCTTCCGATCTNNNNNCACTGAAATAGTTTTCATTTGGC
DVL2_C_F	CCCTACACGACGCTCTTCCGATCTNNNNNGTCATGAGGGTAGAGGAGCTCTC
DVL2_C_R	GACTGGAGTTCAGACGTGTGCTCTTCCGATCTNNNNNGTGAGCATGGCGGTGAGGGGCAG
DVL2_F	CCCTACACGACGCTCTTCCGATCTNNNNNCTTCTGCTGGGAGGGTGGGATG
DVL2_R	GACTGGAGTTCAGACGTGTGCTCTTCCGATCTNNNNNTCATTTTGGTGCCATCTTTGTCC
EI24_C_F	CCCTACACGACGCTCTTCCGATCTNNNNNAACTTGAGAAGCAGCTAGGAAGC
EI24_C_R	GACTGGAGTTCAGACGTGTGCTCTTCCGATCTNNNNNCAGTACAGTGAGTAGAGAAGGGA
EI24_F	CCCTACACGACGCTCTTCCGATCTNNNNNGTTGGAGGCTGCAGTGAGCTATG
EI24_R	GACTGGAGTTCAGACGTGTGCTCTTCCGATCTNNNNNTTCTTCGACGCTGCTCCTCTCTC
GAPDH_F	CCCTACACGACGCTCTTCCGATCTNNNNNGAAGGCTGGGGTGAGTGCAGGA
GAPDH_R	GACTGGAGTTCAGACGTGTGCTCTTCCGATCTNNNNNCATACTTCTCATGGTTCACACCC
MAP3K7_C_F	CCCTACACGACGCTCTTCCGATCTNNNNNCACAATTTCCTCCATTGAAGGGC
MAP3K7_C_R	GACTGGAGTTCAGACGTGTGCTCTTCCGATCTNNNNNATACCACTTTGGAAATACGTACA
MAP3K7_F	CCCTACACGACGCTCTTCCGATCTNNNNNTCCTTGGGAACACTGTAAACACC
MAP3K7_R	GACTGGAGTTCAGACGTGTGCTCTTCCGATCTNNNNNGGACTGATGGAGCATATGTATAT
NET1_C_F	CCCTACACGACGCTCTTCCGATCTNNNNNGTGTAGCAAACAGAATCCACGCT
NET1_C_R	GACTGGAGTTCAGACGTGTGCTCTTCCGATCTNNNNNAGTCCAGATCACCAAATATATGT
NET1_F	CCCTACACGACGCTCTTCCGATCTNNNNNGTCACTTAGAGAGATCTTCGAAAAAT
NET1_R	GACTGGAGTTCAGACGTGTGCTCTTCCGATCTNNNNNCTGGTAAGAGTGCCGTTCGTTC
OXA1L_C_F	CCCTACACGACGCTCTTCCGATCTNNNNNTGCCTTATGGGCTGGCTCCAAG
OXA1L_C_R	GACTGGAGTTCAGACGTGTGCTCTTCCGATCTNNNNNGGGGGATTTTAAGTACAGTGCGT
OXA1L_F	CCCTACACGACGCTCTTCCGATCTNNNNNTGGACAAGGCAAGAATAAGACCC
OXA1L_R	GACTGGAGTTCAGACGTGTGCTCTTCCGATCTNNNNNCTGGCAAGTGATTGTGGATCCTG
RBM18_C_F	CCCTACACGACGCTCTTCCGATCTNNNNNTAGCCTCGAGGCTGTCCCTCCAA
RBM18_C_R	GACTGGAGTTCAGACGTGTGCTCTTCCGATCTNNNNNCCCTGGGGTAAATTATCTCCTGC
RBM18_F	CCCTACACGACGCTCTTCCGATCTNNNNNCATAATCGGTGTCCTTCCTGCAG
RBM18_R	GACTGGAGTTCAGACGTGTGCTCTTCCGATCTNNNNNGGGCATGCCCTCCTTGAATAAAT
ZDHHC16_C_F	CCCTACACGACGCTCTTCCGATCTNNNNNCTATGGGAGCTGGTCCCAGGAG
ZDHHC16_C_R	GACTGGAGTTCAGACGTGTGCTCTTCCGATCTNNNNNCAAGACCCACCTGTTGCAGATG
ZDHHC16_F	CCCTACACGACGCTCTTCCGATCTNNNNNGGGAGGTGAGGAAGACTTAGGTA
ZDHHC16_R	GACTGGAGTTCAGACGTGTGCTCTTCCGATCTNNNNNTTTCGATGCTAGTCTCACCTCGA
