# Supplementary material for: Precursor RNA structural patterns at SF3B1 mutation sensitive cryptic 3’ splice sites
Source: RNA Biol. Author manuscript; Available in PMC 2025 Dec 1. (PMC12520072; doi:10.1080/15476286.2025.2570043)
Supplement: Supplemental Table 3 [file NIHMS2117327-supplement-Supplemental_Table_3.txt]

KEGG
Enrichment FDR	nGenes	Pathway Genes	Fold Enrichment	Pathway	URL	Genes
0.000232645	8	108	9.911630929	Path:hsa03013 Nucleocytoplasmic transport	http://www.genome.jp/kegg-bin/show_pathway?hsa03013	IPO7 NUP210 TNPO3 NUP98 UPF3B UPF3A TPR NUP214
