# Supplementary material for: Precursor RNA structural patterns at SF3B1 mutation sensitive cryptic 3’ splice sites
Source: RNA Biol. Author manuscript; Available in PMC 2025 Dec 1. (PMC12520072; doi:10.1080/15476286.2025.2570043)
Supplement: Supplemental Table 2 [file NIHMS2117327-supplement-Supplemental_Table_2.txt]

ID	GeneID	geneSymbol	chr	strand	longExonStart_0base	longExonEnd	shortES	shortEE	flankingES	flankingEE	ID.1	IJC_SAMPLE_1	SJC_SAMPLE_1	IJC_SAMPLE_2	SJC_SAMPLE_2	IncFormLen	SkipFormLen	PValue	FDR	IncLevel1	IncLevel2	IncLevelDifference	type	median_IJC_SAMPLE_1	median_SJC_SAMPLE_1	median_IJC_SAMPLE_2	median_SJC_SAMPLE_2	sample	splice_id
28125	ENSG00000124574.15	ABCC10	chr6	+	43438258	43438390	43438336	43438390	43437933	43438013	28125	2,1,2	0,1,0	3,4,3	4,2,1	227	149	0.000173889	0.01145656	1.0,0.396,1.0	0.33,0.568,0.663	0.278	A3SS	2	0	3	2	Nalm_6	ABCC10:chr6:43438258:43438390:43438336:43438390:43437933:43438013:+
29329	ENSG00000124574.15	ABCC10	chr6	+	43438258	43438390	43438336	43438390	43437933	43438013	29329	3,1,0,2,11,3,0,3	0,6,1,2,0,10,1,0	0,0,0,3	6,5,11,0	217	139	0.005564273	0.087634887	1.0,0.096,0.0,0.39,1.0,0.161,0.0,1.0	0.0,0.0,0.0,1.0	0.206	A3SS	2.5	1	0	5.5	MDS	ABCC10:chr6:43438258:43438390:43438336:43438390:43437933:43438013:+
7170	ENSG00000114770.17	ABCC5	chr3	-	183985303	183985455	183985303	183985378	183987769	183987917	7170	6,8,10	33,30,23	27,29,46	6,10,18	226	149	2.11E-15	1.16E-12	0.107,0.15,0.223	0.748,0.657,0.628	-0.518	A3SS	8	30	29	10	Nalm_6	ABCC5:chr3:183985303:183985455:183985303:183985378:183987769:183987917:-
6566	ENSG00000114770.17	ABCC5	chr3	-	183985303	183985455	183985303	183985378	183987769	183987917	6566	4,3	12,15	10,12	4,4	216	139	5.26E-06	0.000564046	0.177,0.114	0.617,0.659	-0.493	A3SS	3.5	13.5	11	4	K562_K700E	ABCC5:chr3:183985303:183985455:183985303:183985378:183987769:183987917:-
7258	ENSG00000114770.17	ABCC5	chr3	-	183985303	183985455	183985303	183985378	183987769	183987917	7258	10,13,15,27,45,27,13,71	77,107,126,145,188,90,97,225	17,50,66,20	6,13,19,32	216	139	2.00E-13	4.98E-11	0.077,0.073,0.071,0.107,0.133,0.162,0.079,0.169	0.646,0.712,0.691,0.287	-0.475	A3SS	21	116.5	35	16	MDS	ABCC5:chr3:183985303:183985455:183985303:183985378:183987769:183987917:-
39938	ENSG00000131584.19	ACAP3	chr1	-	1298012	1298128	1298012	1298113	1298369	1298421	39938	8,19,6	46,52,32	2,5,9	35,76,70	164	149	0.001138987	0.050167953	0.136,0.249,0.146	0.049,0.056,0.105	0.107	A3SS	8	46	5	70	Nalm_6	ACAP3:chr1:1298012:1298128:1298012:1298113:1298369:1298421:-
41995	ENSG00000131584.19	ACAP3	chr1	-	1298012	1298128	1298012	1298113	1298369	1298421	41995	10,11,20,4,14,15,3,16	39,34,38,17,116,47,31,46	0,0,4,0	69,56,70,46	154	139	2.22E-16	7.53E-14	0.188,0.226,0.322,0.175,0.098,0.224,0.08,0.239	0.0,0.0,0.049,0.0	0.182	A3SS	12.5	38.5	0	62.5	MDS	ACAP3:chr1:1298012:1298128:1298012:1298113:1298369:1298421:-
16484	ENSG00000181513.15	ACBD4	chr17	+	45137667	45137830	45137721	45137830	45137367	45137454	16484	7,4	6,4	0,0	9,6	193	139	5.27E-07	8.50E-05	0.457,0.419	0.0,0.0	0.438	A3SS	5.5	5	0	7.5	K562_K700E	ACBD4:chr17:45137667:45137830:45137721:45137830:45137367:45137454:+
22634	ENSG00000181513.15	ACBD4	chr17	+	45137667	45137830	45137721	45137830	45137367	45137454	22634	4,4,13,12,1,1,0,0	17,10,36,12,3,10,5,9	0,0,0,0	17,28,15,7	193	139	7.95E-09	7.82E-07	0.145,0.224,0.206,0.419,0.194,0.067,0.0,0.0	0.0,0.0,0.0,0.0	0.157	A3SS	2.5	10	0	16	MDS	ACBD4:chr17:45137667:45137830:45137721:45137830:45137367:45137454:+
23500	ENSG00000223959.9	AFG3L1P	chr16	+	89977638	89977802	89977714	89977802	89972647	89972765	23500	63,49,34	22,18,5	76,90,65	6,4,4	225	149	1.18E-06	0.000168492	0.655,0.643,0.818	0.893,0.937,0.915	-0.21	A3SS	49	18	76	4	Nalm_6	AFG3L1P:chr16:89977638:89977802:89977714:89977802:89972647:89972765:+
24425	ENSG00000223959.9	AFG3L1P	chr16	+	89977638	89977802	89977714	89977802	89972647	89972765	24425	24,60,5,5,3,5,13,9	0,17,3,0,4,1,2,1	4,16,15,8	0,0,0,0	215	139	6.54E-07	3.93E-05	1.0,0.695,0.519,1.0,0.327,0.764,0.808,0.853	1.0,1.0,1.0,1.0	-0.254	A3SS	7	1.5	11.5	0	MDS	AFG3L1P:chr16:89977638:89977802:89977714:89977802:89972647:89972765:+
9646	ENSG00000131503.21	ANKHD1	chr5	+	140438493	140438617	140438502	140438617	140436103	140436257	9646	252,227,129	83,59,44	15,35,27	106,129,89	158	149	0	0	0.741,0.784,0.734	0.118,0.204,0.222	0.572	A3SS	227	59	27	106	Nalm_6	ANKHD1:chr5:140438493:140438617:140438502:140438617:140436103:140436257:+
9753	ENSG00000131503.21	ANKHD1	chr5	+	140438493	140438617	140438502	140438617	140436103	140436257	9753	61,67,53,62,91,57,25,87	21,17,0,13,31,11,5,12	1,17,15,11	0,17,53,17	148	139	0.000730912	0.016098687	0.732,0.787,1.0,0.817,0.734,0.83,0.824,0.872	1.0,0.484,0.21,0.378	0.306	A3SS	61.5	12.5	13	17	MDS	ANKHD1:chr5:140438493:140438617:140438502:140438617:140436103:140436257:+
2609	ENSG00000166233.15	ARIH1	chr15	+	72570163	72570307	72570176	72570307	72567105	72567177	2609	42,72,26	307,302,172	34,30,42	447,444,427	162	149	6.39E-07	9.77E-05	0.112,0.18,0.122	0.065,0.059,0.083	0.069	A3SS	42	302	34	444	Nalm_6	ARIH1:chr15:72570163:72570307:72570176:72570307:72567105:72567177:+
2636	ENSG00000166233.15	ARIH1	chr15	+	72570163	72570307	72570176	72570307	72567105	72567177	2636	0,45,40,22,64,39,21,43	76,49,116,86,74,82,53,41	0,3,2,1	15,135,297,130	152	139	0	0	0.0,0.456,0.24,0.19,0.442,0.303,0.266,0.49	0.0,0.02,0.006,0.007	0.29	A3SS	39.5	75	1.5	132.5	MDS	ARIH1:chr15:72570163:72570307:72570176:72570307:72567105:72567177:+
37200	ENSG00000135390.21	ATP5MC2	chr12	-	53669870	53669989	53669870	53669952	53672575	53674021	37200	3,5	0,3	1,1	1,6	176	139	0.002255052	0.070111851	1.0,0.568	0.441,0.116	0.506	A3SS	4	1.5	1	3.5	K562_K700E	ATP5MC2:chr12:53669870:53669989:53669870:53669952:53672575:53674021:-
78840	ENSG00000135390.21	ATP5MC2	chr12	-	53669870	53669989	53669870	53669952	53672575	53674021	78840	72,66,32,12,23,36,18,9	0,0,0,0,0,0,0,0	27,7,1,10	9,0,0,0	176	139	0.000707137	0.01562721	1.0,1.0,1.0,1.0,1.0,1.0,1.0,1.0	0.703,1.0,1.0,1.0	0.074	A3SS	27.5	0	8.5	0	MDS	ATP5MC2:chr12:53669870:53669989:53669870:53669952:53672575:53674021:-
608	ENSG00000171552.14	BCL2L1	chr20	-	31721654	31722348	31721654	31722330	31723734	31723978	608	57,43,29	7,2,0	19,28,31	15,22,12	167	149	8.80E-10	2.30E-07	0.879,0.95,1.0	0.531,0.532,0.697	0.356	A3SS	43	2	28	15	Nalm_6	BCL2L1:chr20:31721654:31722348:31721654:31722330:31723734:31723978:-
564	ENSG00000171552.14	BCL2L1	chr20	-	31721654	31722348	31721654	31722330	31723734	31723978	564	4,5	0,0	2,3	3,3	157	139	1.26E-06	0.000175377	1.0,1.0	0.371,0.47	0.58	A3SS	4.5	0	2.5	3	K562_K700E	BCL2L1:chr20:31721654:31722348:31721654:31722330:31723734:31723978:-
66057	ENSG00000115760.15	BIRC6	chr2	+	32392023	32392150	32392038	32392150	32388810	32388943	66057	17,12,10	67,87,59	0,1,5	68,117,170	164	149	9.05E-12	3.36E-09	0.187,0.111,0.133	0.0,0.008,0.026	0.132	A3SS	12	67	1	117	Nalm_6	BIRC6:chr2:32392023:32392150:32392038:32392150:32388810:32388943:+
68909	ENSG00000115760.15	BIRC6	chr2	+	32392023	32392150	32392038	32392150	32388810	32388943	68909	0,5,22,8,4,7,2,7	31,44,10,28,31,26,13,52	0,0,0,0	27,61,99,50	154	139	3.49E-12	6.87E-10	0.0,0.093,0.665,0.205,0.104,0.195,0.122,0.108	0.0,0.0,0.0,0.0	0.186	A3SS	6	29.5	0	55.5	MDS	BIRC6:chr2:32392023:32392150:32392038:32392150:32388810:32388943:+
29934	ENSG00000271816.1	BMS1P4	chr10	-	73724774	73724838	73724774	73724828	73725960	73726040	29934	3,5,1	6,8,1	2,0,7	0,1,0	159	149	0.000235642	0.014679295	0.319,0.369,0.484	1.0,0.0,1.0	-0.276	A3SS	3	6	2	0	Nalm_6	BMS1P4:chr10:73724774:73724838:73724774:73724828:73725960:73726040:-
19515	ENSG00000271816.1	BMS1P4	chr10	-	73724774	73724838	73724774	73724828	73725960	73726040	19515	1,1	4,6	2,4	0,0	149	139	1.18E-08	3.26E-06	0.189,0.135	1.0,1.0	-0.838	A3SS	1	5	3	0	K562_K700E	BMS1P4:chr10:73724774:73724838:73724774:73724828:73725960:73726040:-
7035	ENSG00000164008.17	C1orf50	chr1	+	42773545	42773649	42773562	42773649	42767508	42767624	7035	5,3	28,19	0,0	10,17	156	139	0.000708722	0.02956981	0.137,0.123	0.0,0.0	0.13	A3SS	4	23.5	0	13.5	K562_K700E	C1orf50:chr1:42773545:42773649:42773562:42773649:42767508:42767624:+
7766	ENSG00000164008.17	C1orf50	chr1	+	42773545	42773649	42773562	42773649	42767508	42767624	7766	19,9,0,5,0,3,1,4	71,44,35,18,24,21,26,21	0,2,0,0	21,42,20,9	156	139	2.17E-06	0.000111597	0.193,0.154,0.0,0.198,0.0,0.113,0.033,0.145	0.0,0.041,0.0,0.0	0.094	A3SS	3.5	25	0	20.5	MDS	C1orf50:chr1:42773545:42773649:42773562:42773649:42767508:42767624:+
18032	ENSG00000099991.18	CABIN1	chr22	+	24168431	24168521	24168446	24168521	24167222	24167313	18032	5,1	5,15	0,0	15,25	154	139	0.000458861	0.021527794	0.474,0.057	0.0,0.0	0.266	A3SS	3	10	0	20	K562_K700E	CABIN1:chr22:24168431:24168521:24168446:24168521:24167222:24167313:+
27150	ENSG00000099991.18	CABIN1	chr22	+	24168431	24168521	24168446	24168521	24167222	24167313	27150	35,23,21,15,19,19,12,14	188,218,192,118,175,156,75,139	0,9,6,8	124,195,196,130	154	139	4.45E-10	5.88E-08	0.144,0.087,0.09,0.103,0.089,0.099,0.126,0.083	0.0,0.04,0.027,0.053	0.073	A3SS	19	165.5	7	162.5	MDS	CABIN1:chr22:24168431:24168521:24168446:24168521:24167222:24167313:+
6828	ENSG00000108509.21	CAMTA2	chr17	-	4982088	4982175	4982088	4982160	4982756	4982892	6828	32,43,10	41,47,28	13,10,31	72,59,88	164	149	0.000176807	0.011627128	0.415,0.454,0.245	0.141,0.133,0.242	0.199	A3SS	32	41	13	72	Nalm_6	CAMTA2:chr17:4982088:4982175:4982088:4982160:4982756:4982892:-
6263	ENSG00000108509.21	CAMTA2	chr17	-	4982088	4982175	4982088	4982160	4982756	4982892	6263	9,11	2,0	5,9	16,18	154	139	5.55E-08	1.28E-05	0.802,1.0	0.22,0.311	0.635	A3SS	10	1	7	17	K562_K700E	CAMTA2:chr17:4982088:4982175:4982088:4982160:4982756:4982892:-
6922	ENSG00000108509.21	CAMTA2	chr17	-	4982088	4982175	4982088	4982160	4982756	4982892	6922	17,28,37,3,25,16,8,15	52,30,15,9,22,7,5,22	0,5,6,1	4,14,37,5	154	139	1.34E-05	0.000535002	0.228,0.457,0.69,0.231,0.506,0.674,0.591,0.381	0.0,0.244,0.128,0.153	0.339	A3SS	16.5	18.5	3	9.5	MDS	CAMTA2:chr17:4982088:4982175:4982088:4982160:4982756:4982892:-
66392	ENSG00000132024.18	CC2D1A	chr19	+	13923317	13923399	13923332	13923399	13920749	13920922	66392	20,15,11	103,81,50	2,10,5	104,88,157	164	149	7.78E-07	0.000116985	0.15,0.144,0.167	0.017,0.094,0.028	0.107	A3SS	15	81	5	104	Nalm_6	CC2D1A:chr19:13923317:13923399:13923332:13923399:13920749:13920922:+
69300	ENSG00000132024.18	CC2D1A	chr19	+	13923317	13923399	13923332	13923399	13920749	13920922	69300	27,27,11,12,11,23,9,8	86,59,37,59,56,37,11,35	0,0,0,0	14,53,97,15	154	139	0	0	0.221,0.292,0.212,0.155,0.151,0.359,0.425,0.171	0.0,0.0,0.0,0.0	0.248	A3SS	11.5	46.5	0	34	MDS	CC2D1A:chr19:13923317:13923399:13923332:13923399:13920749:13920922:+
67048	ENSG00000137101.14	CD72	chr9	-	35615942	35616278	35615942	35616270	35616599	35616689	67048	34,23,36	4,12,17	26,77,103	0,0,2	157	149	9.33E-13	3.75E-10	0.89,0.645,0.668	1.0,1.0,0.98	-0.259	A3SS	34	12	77	0	Nalm_6	CD72:chr9:35615942:35616278:35615942:35616270:35616599:35616689:-
70125	ENSG00000137101.14	CD72	chr9	-	35615942	35616278	35615942	35616270	35616599	35616689	70125	47,23,29,50,13,37,46,0	67,0,4,0,13,7,4,8	17,18,50,43	0,1,0,1	147	139	1.83E-07	1.27E-05	0.399,1.0,0.873,1.0,0.486,0.833,0.916,0.0	1.0,0.945,1.0,0.976	-0.292	A3SS	33	5.5	30.5	0.5	MDS	CD72:chr9:35615942:35616278:35615942:35616270:35616599:35616689:-
44981	ENSG00000097046.13	CDC7	chr1	+	91501636	91501831	91501653	91501831	91500850	91500948	44981	17,14,5	50,55,35	2,0,0	40,22,30	166	149	2.07E-08	4.44E-06	0.234,0.186,0.114	0.043,0.0,0.0	0.164	A3SS	14	50	0	30	Nalm_6	CDC7:chr1:91501636:91501831:91501653:91501831:91500850:91500948:+
25539	ENSG00000097046.13	CDC7	chr1	+	91501636	91501831	91501653	91501831	91500850	91500948	25539	5,1	17,13	0,0	13,16	156	139	0.001008058	0.038466476	0.208,0.064	0.0,0.0	0.136	A3SS	3	15	0	14.5	K562_K700E	CDC7:chr1:91501636:91501831:91501653:91501831:91500850:91500948:+
53130	ENSG00000174799.11	CEP135	chr4	+	56009712	56009903	56009734	56009903	56008326	56008382	53130	10,29,9	16,21,14	1,0,0	118,68,37	171	149	0	0	0.353,0.546,0.359	0.007,0.0,0.0	0.417	A3SS	10	16	0	68	Nalm_6	CEP135:chr4:56009712:56009903:56009734:56009903:56008326:56008382:+
28812	ENSG00000174799.11	CEP135	chr4	+	56009712	56009903	56009734	56009903	56008326	56008382	28812	2,5	4,5	0,0	7,7	161	139	7.84E-06	0.000777094	0.302,0.463	0.0,0.0	0.383	A3SS	3.5	4.5	0	7	K562_K700E	CEP135:chr4:56009712:56009903:56009734:56009903:56008326:56008382:+
12127	ENSG00000166004.15	CEP295	chr11	+	93729610	93729781	93729613	93729781	93729433	93729530	12127	2,1	11,8	5,8	5,6	142	139	0.00070231	0.029429138	0.151,0.109	0.495,0.566	-0.4	A3SS	1.5	9.5	6.5	5.5	K562_K700E	CEP295:chr11:93729610:93729781:93729613:93729781:93729433:93729530:+
13359	ENSG00000166004.15	CEP295	chr11	+	93729610	93729781	93729613	93729781	93729433	93729530	13359	5,13,9,5,14,6,2,10	26,36,35,15,18,17,36,25	26,16,30,7	7,42,63,4	142	139	0.004888057	0.078605321	0.158,0.261,0.201,0.246,0.432,0.257,0.052,0.281	0.784,0.272,0.318,0.631	-0.265	A3SS	7.5	25.5	21	24.5	MDS	CEP295:chr11:93729610:93729781:93729613:93729781:93729433:93729530:+
41106	ENSG00000135837.16	CEP350	chr1	+	180024418	180024582	180024430	180024582	180022697	180022848	41106	115,107,56	31,64,24	200,110,86	21,27,16	161	149	3.81E-05	0.003300051	0.774,0.607,0.683	0.898,0.79,0.833	-0.152	A3SS	107	31	110	21	Nalm_6	CEP350:chr1:180024418:180024582:180024430:180024582:180022697:180022848:+
43208	ENSG00000135837.16	CEP350	chr1	+	180024418	180024582	180024430	180024582	180022697	180022848	43208	11,20,0,32,10,22,4,8	0,16,23,26,0,13,2,27	3,17,60,8	0,7,2,0	151	139	0.000111265	0.003265241	1.0,0.535,0.0,0.531,1.0,0.609,0.648,0.214	1.0,0.691,0.965,1.0	-0.347	A3SS	10.5	14.5	12.5	1	MDS	CEP350:chr1:180024418:180024582:180024430:180024582:180022697:180022848:+
45817	ENSG00000127586.17	CHTF18	chr16	+	794033	794192	794053	794192	793143	793274	45817	102,118,75	108,111,80	7,14,13	131,289,345	169	149	0	0	0.454,0.484,0.453	0.045,0.041,0.032	0.424	A3SS	102	108	13	289	Nalm_6	CHTF18:chr16:794033:794192:794053:794192:793143:793274:+
25851	ENSG00000127586.17	CHTF18	chr16	+	794033	794192	794053	794192	793143	793274	25851	16,15	12,9	4,1	47,35	159	139	4.60E-13	4.31E-10	0.538,0.593	0.069,0.024	0.519	A3SS	15.5	10.5	2.5	41	K562_K700E	CHTF18:chr16:794033:794192:794053:794192:793143:793274:+
57056	ENSG00000092853.14	CLSPN	chr1	-	35746765	35746992	35746765	35746977	35747906	35748061	57056	119,125,113	15,24,20	167,148,212	10,3,1	164	149	1.93E-11	6.65E-09	0.878,0.826,0.837	0.938,0.978,0.995	-0.123	A3SS	119	20	167	3	Nalm_6	CLSPN:chr1:35746765:35746992:35746765:35746977:35747906:35748061:-
59251	ENSG00000092853.14	CLSPN	chr1	-	35746765	35746992	35746765	35746977	35747906	35748061	59251	50,92,59,64,42,54,52,64	35,6,12,4,0,9,5,3	18,60,108,40	0,0,0,0	154	139	1.86E-11	3.23E-09	0.563,0.933,0.816,0.935,1.0,0.844,0.904,0.951	1.0,1.0,1.0,1.0	-0.132	A3SS	56.5	5.5	50	0	MDS	CLSPN:chr1:35746765:35746992:35746765:35746977:35747906:35748061:-
16367	ENSG00000093010.15	COMT	chr22	+	19962557	19962815	19962658	19962815	19961198	19961289	16367	272,268,175	48,27,15	174,309,260	2,2,0	250	149	0	0	0.772,0.855,0.874	0.981,0.989,1.0	-0.156	A3SS	268	27	260	2	Nalm_6	COMT:chr22:19962557:19962815:19962658:19962815:19961198:19961289:+
14033	ENSG00000093010.15	COMT	chr22	+	19962557	19962815	19962658	19962815	19961198	19961289	14033	168,155	28,24	411,436	0,0	240	139	0	0	0.777,0.789	1.0,1.0	-0.217	A3SS	161.5	26	423.5	0	K562_K700E	COMT:chr22:19962557:19962815:19962658:19962815:19961198:19961289:+
16649	ENSG00000093010.15	COMT	chr22	+	19962557	19962815	19962658	19962815	19961198	19961289	16649	646,523,657,441,578,000,000,000	62,99,85,59,58,46,44,39	341,346,407,375	0,0,0,0	240	139	0	0	0.858,0.754,0.817,0.812,0.852,0.735,0.713,0.856	1.0,1.0,1.0,1.0	-0.2	A3SS	482	58.5	360.5	0	MDS	COMT:chr22:19962557:19962815:19962658:19962815:19961198:19961289:+
26998	ENSG00000166200.15	COPS2	chr15	-	49128701	49128773	49128701	49128760	49129476	49129559	26998	21,25,11	151,246,93	3,0,4	320,183,171	162	149	1.73E-14	8.62E-12	0.113,0.085,0.098	0.009,0.0,0.021	0.089	A3SS	21	151	3	183	Nalm_6	COPS2:chr15:49128701:49128773:49128701:49128760:49129476:49129559:-
18353	ENSG00000166200.15	COPS2	chr15	-	49128701	49128773	49128701	49128760	49129476	49129559	18353	12,10	130,125	0,2	104,112	152	139	1.68E-05	0.001545408	0.078,0.068	0.0,0.016	0.065	A3SS	11	127.5	1	108	K562_K700E	COPS2:chr15:49128701:49128773:49128701:49128760:49129476:49129559:-
27976	ENSG00000166200.15	COPS2	chr15	-	49128701	49128773	49128701	49128760	49129476	49129559	27976	4,26,120,19,89,25,17,15	93,241,207,222,283,100,000,000	0,3,0,1	21,254,349,219	152	139	0	0	0.038,0.09,0.346,0.073,0.223,0.17,0.122,0.034	0.0,0.011,0.0,0.004	0.133	A3SS	22	214.5	0.5	236.5	MDS	COPS2:chr15:49128701:49128773:49128701:49128760:49129476:49129559:-
68407	ENSG00000167113.11	COQ4	chr9	+	128332152	128332282	128332165	128332282	128325778	128325881	68407	93,56,30	12,10,3	97,80,67	0,0,1	162	149	8.48E-10	2.23E-07	0.877,0.837,0.902	1.0,1.0,0.984	-0.123	A3SS	56	10	80	0	Nalm_6	COQ4:chr9:128332152:128332282:128332165:128332282:128325778:128325881:+
71516	ENSG00000167113.11	COQ4	chr9	+	128332152	128332282	128332165	128332282	128325778	128325881	71516	145,99,94,63,89,44,43,134	6,32,19,5,4,9,5,0	51,91,98,42	0,3,0,0	152	139	4.96E-10	6.45E-08	0.957,0.739,0.819,0.92,0.953,0.817,0.887,1.0	1.0,0.965,1.0,1.0	-0.105	A3SS	91.5	5.5	71	0	MDS	COQ4:chr9:128332152:128332282:128332165:128332282:128325778:128325881:+
23583	ENSG00000178773.15	CPNE7	chr16	+	89585396	89585553	89585463	89585553	89584820	89584857	23583	28,21,14	163,136,64	8,1,4	118,120,106	216	149	2.48E-08	5.26E-06	0.106,0.096,0.131	0.045,0.006,0.025	0.086	A3SS	21	136	4	118	Nalm_6	CPNE7:chr16:89585396:89585553:89585463:89585553:89584820:89584857:+
17030	ENSG00000178773.15	CPNE7	chr16	+	89585396	89585553	89585463	89585553	89584820	89584857	17030	14,8	27,17	4,3	32,43	206	139	9.97E-05	0.006506081	0.259,0.241	0.078,0.045	0.189	A3SS	11	22	3.5	37.5	K562_K700E	CPNE7:chr16:89585396:89585553:89585463:89585553:89584820:89584857:+
37225	ENSG00000100368.15	CSF2RB	chr22	+	36935314	36935441	36935350	36935441	36933831	36933994	37225	26,22,17	76,75,52	6,10,12	72,80,133	185	149	1.17E-06	0.000168001	0.216,0.191,0.208	0.063,0.091,0.068	0.131	A3SS	22	75	10	80	Nalm_6	CSF2RB:chr22:36935314:36935441:36935350:36935441:36933831:36933994:+
38722	ENSG00000100368.15	CSF2RB	chr22	+	36935314	36935441	36935350	36935441	36933831	36933994	38722	35,49,10,22,25,26,12,58	240,438,84,213,339,113,70,236	4,16,0,0	101,113,51,46	175	139	0.000105445	0.003115876	0.104,0.082,0.086,0.076,0.055,0.155,0.12,0.163	0.03,0.101,0.0,0.0	0.072	A3SS	25.5	224.5	2	76	MDS	CSF2RB:chr22:36935314:36935441:36935350:36935441:36933831:36933994:+
33054	ENSG00000154832.16	CXXC1	chr18	-	50284923	50285351	50284923	50285247	50285748	50285928	33054	457,285,229	153,153,67	406,499,565	10,18,19	253	149	0	0	0.638,0.523,0.668	0.96,0.942,0.946	-0.34	A3SS	285	153	499	18	Nalm_6	CXXC1:chr18:50284923:50285351:50284923:50285247:50285748:50285928:-
20800	ENSG00000154832.16	CXXC1	chr18	-	50284923	50285351	50284923	50285247	50285748	50285928	20800	18,26	4,2	27,35	1,0	243	139	0.001548308	0.053543874	0.72,0.881	0.939,1.0	-0.169	A3SS	22	3	31	0.5	K562_K700E	CXXC1:chr18:50284923:50285351:50284923:50285247:50285748:50285928:-
34567	ENSG00000154832.16	CXXC1	chr18	-	50284923	50285351	50284923	50285247	50285748	50285928	34567	260,390,204,136,172,000,000,000	142,117,45,51,122,44,54,131	284,237,310,102	5,9,12,3	243	139	0	0	0.512,0.656,0.722,0.604,0.446,0.647,0.517,0.367	0.97,0.938,0.937,0.951	-0.39	A3SS	156.5	85.5	260.5	7	MDS	CXXC1:chr18:50284923:50285351:50284923:50285247:50285748:50285928:-
16207	ENSG00000099958.15	DERL3	chr22	-	23834502	23834979	23834502	23834932	23837063	23837154	16207	11,9,2	9,7,1	1,5,2	8,16,13	196	149	8.19E-05	0.006167528	0.482,0.494,0.603	0.087,0.192,0.105	0.398	A3SS	9	7	2	13	Nalm_6	DERL3:chr22:23834502:23834979:23834502:23834932:23837063:23837154:-
16501	ENSG00000099958.15	DERL3	chr22	-	23834502	23834979	23834502	23834932	23837063	23837154	16501	11,54,20,20,37,5,0,6	5,30,32,43,46,19,28,21	0,0,0,0	8,13,49,10	186	139	2.29E-14	6.29E-12	0.622,0.574,0.318,0.258,0.375,0.164,0.0,0.176	0.0,0.0,0.0,0.0	0.311	A3SS	15.5	29	0	11.5	MDS	DERL3:chr22:23834502:23834979:23834502:23834932:23837063:23837154:-
16408	ENSG00000070413.20	DGCR2	chr22	-	19056985	19057186	19056985	19057162	19063201	19063278	16408	25,30,9	114,117,43	0,0,0	128,151,122	173	149	0	0	0.159,0.181,0.153	0.0,0.0,0.0	0.164	A3SS	25	114	0	128	Nalm_6	DGCR2:chr22:19056985:19057186:19056985:19057162:19063201:19063278:-
14073	ENSG00000070413.20	DGCR2	chr22	-	19056985	19057186	19056985	19057162	19063201	19063278	14073	12,9	49,53	0,0	175,162	163	139	4.08E-12	3.04E-09	0.173,0.126	0.0,0.0	0.149	A3SS	10.5	51	0	168.5	K562_K700E	DGCR2:chr22:19056985:19057186:19056985:19057162:19063201:19063278:-
16679	ENSG00000070413.20	DGCR2	chr22	-	19056985	19057186	19056985	19057162	19063201	19063278	16679	20,39,16,19,28,18,9,16	77,105,46,94,75,85,35,39	0,4,0,0	77,104,150,71	163	139	0	0	0.181,0.241,0.229,0.147,0.241,0.153,0.18,0.259	0.0,0.032,0.0,0.0	0.196	A3SS	18.5	76	0	90.5	MDS	DGCR2:chr22:19056985:19057186:19056985:19057162:19063201:19063278:-
49588	ENSG00000100697.15	DICER1	chr14	-	95129471	95129650	95129471	95129632	95130057	95130192	49588	8,10,9	101,108,70	3,0,8	169,138,195	167	149	1.44E-05	0.001463463	0.066,0.076,0.103	0.016,0.0,0.035	0.065	A3SS	9	101	3	169	Nalm_6	DICER1:chr14:95129471:95129650:95129471:95129632:95130057:95130192:-
51825	ENSG00000100697.15	DICER1	chr14	-	95129471	95129650	95129471	95129632	95130057	95130192	51825	0,0,0,14,16,16,0,10	9,15,48,36,36,74,6,41	0,0,0,0	6,82,124,82	157	139	7.34E-14	1.93E-11	0.0,0.0,0.0,0.256,0.282,0.161,0.0,0.178	0.0,0.0,0.0,0.0	0.11	A3SS	5	36	0	82	MDS	DICER1:chr14:95129471:95129650:95129471:95129632:95130057:95130192:-
37272	ENSG00000160305.18	DIP2A	chr21	+	46551616	46551743	46551633	46551743	46550542	46550744	37272	28,29,20	20,19,19	1,9,7	48,65,67	166	149	0	0	0.557,0.578,0.486	0.018,0.111,0.086	0.469	A3SS	28	19	7	65	Nalm_6	DIP2A:chr21:46551616:46551743:46551633:46551743:46550542:46550744:+
22308	ENSG00000160305.18	DIP2A	chr21	+	46551616	46551743	46551633	46551743	46550542	46550744	22308	3,5	7,3	0,0	21,19	156	139	1.10E-06	0.00015806	0.276,0.598	0.0,0.0	0.437	A3SS	4	5	0	20	K562_K700E	DIP2A:chr21:46551616:46551743:46551633:46551743:46550542:46550744:+
50153	ENSG00000114841.18	DNAH1	chr3	+	52364832	52365019	52364877	52365019	52364637	52364724	50153	9,25,12	5,0,4	13,13,34	0,0,0	194	149	1.45E-05	0.001463463	0.58,1.0,0.697	1.0,1.0,1.0	-0.241	A3SS	12	4	13	0	Nalm_6	DNAH1:chr3:52364832:52365019:52364877:52365019:52364637:52364724:+
52491	ENSG00000114841.18	DNAH1	chr3	+	52364832	52365019	52364877	52365019	52364637	52364724	52491	22,0,12,9,7,7,4,11	0,5,0,4,0,4,6,1	1,35,24,8	0,0,0,0	184	139	2.13E-06	0.000109915	1.0,0.0,1.0,0.63,1.0,0.569,0.335,0.893	1.0,1.0,1.0,1.0	-0.322	A3SS	8	2.5	16	0	MDS	DNAH1:chr3:52364832:52365019:52364877:52365019:52364637:52364724:+
52054	ENSG00000102580.15	DNAJC3	chr13	+	95757624	95757796	95757643	95757796	95725177	95725252	52054	19,23,9	64,66,45	10,11,5	249,173,111	168	149	1.19E-11	4.24E-09	0.208,0.236,0.151	0.034,0.053,0.038	0.157	A3SS	19	64	10	173	Nalm_6	DNAJC3:chr13:95757624:95757796:95757643:95757796:95725177:95725252:+
54586	ENSG00000102580.15	DNAJC3	chr13	+	95757624	95757796	95757643	95757796	95725177	95725252	54586	0,11,0,18,20,6,7,23	6,7,22,60,17,22,15,38	0,0,0,9	7,71,51,109	158	139	2.47E-10	3.49E-08	0.0,0.58,0.0,0.209,0.509,0.194,0.291,0.347	0.0,0.0,0.0,0.068	0.249	A3SS	9	19.5	0	61	MDS	DNAJC3:chr13:95757624:95757796:95757643:95757796:95725177:95725252:+
6194	ENSG00000117543.22	DPH5	chr1	-	101001466	101001587	101001466	101001544	101013709	101013818	6194	78,68,35	11,10,10	227,181,180	10,11,12	192	149	0.000186029	0.012161207	0.846,0.841,0.731	0.946,0.927,0.921	-0.125	A3SS	68	10	181	11	Nalm_6	DPH5:chr1:101001466:101001587:101001466:101001544:101013709:101013818:-
42039	ENSG00000117543.22	DPH5	chr1	-	100992636	100992754	100992636	100992740	100995109	100995149	42039	34,17,24	34,40,22	0,0,0	123,101,123	163	149	0	0	0.478,0.28,0.499	0.0,0.0,0.0	0.419	A3SS	24	34	0	123	Nalm_6	DPH5:chr1:100992636:100992754:100992636:100992740:100995109:100995149:-
24375	ENSG00000117543.22	DPH5	chr1	-	100992636	100992754	100992636	100992740	100995109	100995149	24375	15,21	16,11	0,0	59,44	153	139	0	0	0.46,0.634	0.0,0.0	0.547	A3SS	18	13.5	0	51.5	K562_K700E	DPH5:chr1:100992636:100992754:100992636:100992740:100995109:100995149:-
6275	ENSG00000117543.22	DPH5	chr1	-	101001466	101001587	101001466	101001544	101013709	101013818	6275	34,145,148,93,113,76,44,117	2,0,0,5,18,1,1,10	29,310,333,94	0,0,0,0	182	139	1.23E-08	1.14E-06	0.928,1.0,1.0,0.934,0.827,0.983,0.971,0.899	1.0,1.0,1.0,1.0	-0.057	A3SS	103	1.5	202	0	MDS	DPH5:chr1:101001466:101001587:101001466:101001544:101013709:101013818:-
44260	ENSG00000117543.22	DPH5	chr1	-	100992636	100992754	100992636	100992740	100995109	100995149	44260	8,22,57,6,11,15,4,26	35,56,19,27,52,31,19,38	0,0,0,0	36,183,125,44	153	139	0	0	0.172,0.263,0.732,0.168,0.161,0.305,0.161,0.383	0.0,0.0,0.0,0.0	0.293	A3SS	13	33	0	84.5	MDS	DPH5:chr1:100992636:100992754:100992636:100992740:100995109:100995149:-
72707	ENSG00000156162.16	DPY19L4	chr8	+	94787868	94787995	94787893	94787995	94783669	94783802	72707	9,5,8	68,81,43	0,0,0	118,76,76	174	149	1.52E-08	3.32E-06	0.102,0.05,0.137	0.0,0.0,0.0	0.096	A3SS	8	68	0	76	Nalm_6	DPY19L4:chr8:94787868:94787995:94787893:94787995:94783669:94783802:+
75837	ENSG00000156162.16	DPY19L4	chr8	+	94787868	94787995	94787893	94787995	94783669	94783802	75837	0,6,3,3,14,10,0,5	4,29,91,69,128,68,25,58	0,0,0,0	2,137,241,75	164	139	6.33E-10	7.94E-08	0.0,0.149,0.027,0.036,0.085,0.111,0.0,0.068	0.0,0.0,0.0,0.0	0.059	A3SS	4	63	0	106	MDS	DPY19L4:chr8:94787868:94787995:94787893:94787995:94783669:94783802:+
24471	ENSG00000112679.15	DUSP22	chr6	+	350802	350928	350821	350928	348768	348841	24471	2,5	12,9	0,1	4,8	158	139	0.003422034	0.093132552	0.128,0.328	0.0,0.099	0.178	A3SS	3.5	10.5	0.5	6	K562_K700E	DUSP22:chr6:350802:350928:350821:350928:348768:348841:+
44537	ENSG00000112679.15	DUSP22	chr6	+	350802	350928	350821	350928	348768	348841	44537	0,0,13,3,11,14,4,0	50,28,79,53,64,31,30,38	0,0,0,0	5,57,180,55	158	139	2.54E-10	3.58E-08	0.0,0.0,0.126,0.047,0.131,0.284,0.105,0.0	0.0,0.0,0.0,0.0	0.087	A3SS	3.5	44	0	56	MDS	DUSP22:chr6:350802:350928:350821:350928:348768:348841:+
6718	ENSG00000004975.12	DVL2	chr17	-	7227654	7227783	7227654	7227711	7227976	7228044	6718	244,178,158	81,64,57	308,341,500	14,14,7	221	149	0	0	0.67,0.652,0.651	0.937,0.943,0.98	-0.296	A3SS	178	64	341	14	Nalm_6	DVL2:chr17:7227654:7227783:7227654:7227711:7227976:7228044:-
6154	ENSG00000004975.12	DVL2	chr17	-	7227654	7227783	7227654	7227711	7227976	7228044	6154	24,43	7,6	62,53	0,3	211	139	0.000173465	0.009935425	0.693,0.825	1.0,0.921	-0.202	A3SS	33.5	6.5	57.5	1.5	K562_K700E	DVL2:chr17:7227654:7227783:7227654:7227711:7227976:7228044:-
6806	ENSG00000004975.12	DVL2	chr17	-	7227654	7227783	7227654	7227711	7227976	7228044	6806	207,247,171,105,296,121,85,163	75,45,49,40,60,50,19,43	173,242,295,132	5,0,0,18	211	139	0	0	0.645,0.783,0.697,0.634,0.765,0.615,0.747,0.714	0.958,1.0,1.0,0.829	-0.247	A3SS	167	47	207.5	2.5	MDS	DVL2:chr17:7227654:7227783:7227654:7227711:7227976:7228044:-
43368	ENSG00000114346.14	ECT2	chr3	+	172762397	172762546	172762415	172762546	172761609	172761683	43368	49,42,35	89,146,127	0,1,0	240,170,218	167	149	0	0	0.329,0.204,0.197	0.0,0.005,0.0	0.242	A3SS	42	127	0	218	Nalm_6	ECT2:chr3:172762397:172762546:172762415:172762546:172761609:172761683:+
24919	ENSG00000114346.14	ECT2	chr3	+	172762397	172762546	172762415	172762546	172761609	172761683	24919	7,6	9,10	0,0	15,11	157	139	1.87E-07	3.61E-05	0.408,0.347	0.0,0.0	0.377	A3SS	6.5	9.5	0	13	K562_K700E	ECT2:chr3:172762397:172762546:172762415:172762546:172761609:172761683:+
20423	ENSG00000134759.14	ELP2	chr18	+	36145933	36146048	36145947	36146048	36144938	36145034	20423	18,22,20	56,101,86	2,6,4	122,178,213	163	149	0	0	0.227,0.166,0.175	0.015,0.03,0.017	0.169	A3SS	20	86	4	178	Nalm_6	ELP2:chr18:36145933:36146048:36145947:36146048:36144938:36145034:+
15871	ENSG00000134759.14	ELP2	chr18	+	36145933	36146048	36145947	36146048	36144938	36145034	15871	13,7	24,36	0,1	68,85	153	139	9.88E-10	4.41E-07	0.33,0.15	0.0,0.011	0.234	A3SS	10	30	0.5	76.5	K562_K700E	ELP2:chr18:36145933:36146048:36145947:36146048:36144938:36145034:+
21046	ENSG00000134759.14	ELP2	chr18	+	36145933	36146048	36145947	36146048	36144938	36145034	21046	40,32,29,11,45,20,7,51	69,55,44,77,24,55,46,70	0,4,12,0	31,219,223,64	153	139	0	0	0.345,0.346,0.375,0.115,0.63,0.248,0.121,0.398	0.0,0.016,0.047,0.0	0.307	A3SS	30.5	55	2	141.5	MDS	ELP2:chr18:36145933:36146048:36145947:36146048:36144938:36145034:+
33036	ENSG00000165675.19	ENOX2	chrX	-	130637228	130637410	130637228	130637404	130656580	130656695	33036	16,23,18	30,25,19	86,57,38	30,13,5	155	149	5.72E-09	1.34E-06	0.339,0.469,0.477	0.734,0.808,0.88	-0.379	A3SS	18	25	57	13	Nalm_6	ENOX2:chrX:130637228:130637410:130637228:130637404:130656580:130656695:-
20791	ENSG00000165675.19	ENOX2	chrX	-	130637228	130637410	130637228	130637404	130656580	130656695	20791	3,2	5,6	5,9	1,3	145	139	0.001486172	0.051933766	0.365,0.242	0.827,0.742	-0.481	A3SS	2.5	5.5	7	2	K562_K700E	ENOX2:chrX:130637228:130637410:130637228:130637404:130656580:130656695:-
34541	ENSG00000165675.19	ENOX2	chrX	-	130637228	130637410	130637228	130637404	130656580	130656695	34541	7,9,13,6,14,7,2,6	29,41,27,18,46,30,13,18	6,15,52,24	0,3,0,6	145	139	0	0	0.188,0.174,0.316,0.242,0.226,0.183,0.129,0.242	1.0,0.827,1.0,0.793	-0.693	A3SS	7	28	19.5	1.5	MDS	ENOX2:chrX:130637228:130637410:130637228:130637404:130656580:130656695:-
42542	ENSG00000242588.6	ENSG00000242588	chr7	+	128577952	128578033	128577963	128578033	128574750	128574791	42542	70,94,50	60,86,56	149,127,142	2,2,4	160	149	0	0	0.521,0.504,0.454	0.986,0.983,0.971	-0.487	A3SS	70	60	142	2	Nalm_6	ENSG00000242588:chr7:128577952:128578033:128577963:128578033:128574750:128574791:+
24562	ENSG00000242588.6	ENSG00000242588	chr7	+	128577952	128578033	128577963	128578033	128574750	128574791	24562	31,18	17,27	36,31	0,0	150	139	6.33E-13	5.57E-10	0.628,0.382	1.0,1.0	-0.495	A3SS	24.5	22	33.5	0	K562_K700E	ENSG00000242588:chr7:128577952:128578033:128577963:128578033:128574750:128574791:+
44741	ENSG00000242588.6	ENSG00000242588	chr7	+	128577952	128578033	128577963	128578033	128574750	128574791	44741	49,27,30,34,28,54,10,63	38,28,14,31,30,68,15,24	10,126,171,114	0,0,0,0	150	139	0	0	0.544,0.472,0.665,0.504,0.464,0.424,0.382,0.709	1.0,1.0,1.0,1.0	-0.48	A3SS	32	29	120	0	MDS	ENSG00000242588:chr7:128577952:128578033:128577963:128578033:128574750:128574791:+
50460	ENSG00000244560.7	ENSG00000244560	chr7	+	149293354	149293492	149293376	149293492	149292210	149292308	50460	7,2,4	16,18,10	0,3,2	15,32,43	171	149	0.000825129	0.03899174	0.276,0.088,0.258	0.0,0.076,0.039	0.169	A3SS	4	16	2	32	Nalm_6	ENSG00000244560:chr7:149293354:149293492:149293376:149293492:149292210:149292308:+
52795	ENSG00000244560.7	ENSG00000244560	chr7	+	149293354	149293492	149293376	149293492	149292210	149292308	52795	10,0,13,19,2,0,1,9	16,43,24,15,49,10,5,16	0,0,0,0	43,32,18,39	161	139	3.99E-11	6.51E-09	0.35,0.0,0.319,0.522,0.034,0.0,0.147,0.327	0.0,0.0,0.0,0.0	0.212	A3SS	5.5	16	0	35.5	MDS	ENSG00000244560:chr7:149293354:149293492:149293376:149293492:149292210:149292308:+
43968	ENSG00000259529.2	ENSG00000259529	chr14	+	24151130	24151379	24151208	24151379	24150597	24150888	43968	70,42,52	3,3,5	66,53,101	0,0,0	227	149	5.60E-05	0.004527518	0.939,0.902,0.872	1.0,1.0,1.0	-0.096	A3SS	52	3	66	0	Nalm_6	ENSG00000259529:chr14:24151130:24151379:24151208:24151379:24150597:24150888:+
46210	ENSG00000259529.2	ENSG00000259529	chr14	+	24151130	24151379	24151208	24151379	24150597	24150888	46210	72,112,83,61,74,73,38,55	17,7,0,6,4,4,0,3	7,80,93,15	0,0,0,0	217	139	8.10E-08	6.16E-06	0.731,0.911,1.0,0.867,0.922,0.921,1.0,0.922	1.0,1.0,1.0,1.0	-0.091	A3SS	72.5	4	47.5	0	MDS	ENSG00000259529:chr14:24151130:24151379:24151208:24151379:24150597:24150888:+
23433	ENSG00000262304.2	ENSG00000262304	chr17	-	3615336	3615574	3615336	3615537	3621236	3621412	23433	9,4,10	26,27,17	2,4,0	63,53,54	186	149	2.37E-07	4.15E-05	0.217,0.106,0.32	0.025,0.057,0.0	0.187	A3SS	9	26	2	54	Nalm_6	ENSG00000262304:chr17:3615336:3615574:3615336:3615537:3621236:3621412:-
24359	ENSG00000262304.2	ENSG00000262304	chr17	-	3615336	3615574	3615336	3615537	3621236	3621412	24359	8,25,14,2,0,9,1,6	34,22,4,6,26,17,5,15	0,1,0,0	21,43,22,23	176	139	9.25E-12	1.68E-09	0.157,0.473,0.734,0.208,0.0,0.295,0.136,0.24	0.0,0.018,0.0,0.0	0.276	A3SS	7	16	0	22.5	MDS	ENSG00000262304:chr17:3615336:3615574:3615336:3615537:3621236:3621412:-
28315	ENSG00000272916.5	ENSG00000272916	chr10	-	73806656	73806831	73806656	73806811	73807107	73807195	28315	4,2	9,8	0,0	26,17	159	139	0.000153739	0.009019058	0.28,0.179	0.0,0.0	0.23	A3SS	3	8.5	0	21.5	K562_K700E	ENSG00000272916:chr10:73806656:73806831:73806656:73806811:73807107:73807195:-
54169	ENSG00000272916.5	ENSG00000272916	chr10	-	73806656	73806831	73806656	73806811	73807107	73807195	54169	18,13,2,12,30,6,9,9	31,28,41,33,21,26,9,22	0,2,5,0	21,34,49,32	159	139	2.46E-10	3.49E-08	0.337,0.289,0.041,0.241,0.555,0.168,0.466,0.263	0.0,0.049,0.082,0.0	0.262	A3SS	10.5	27	1	33	MDS	ENSG00000272916:chr10:73806656:73806831:73806656:73806811:73807107:73807195:-
60771	ENSG00000272980.4	ENSG00000272980	chr6	+	167039903	167040339	167040047	167040339	167033874	167033971	60771	43,94,46	9,14,6	90,89,65	3,2,0	293	149	8.91E-08	1.71E-05	0.708,0.773,0.796	0.938,0.958,1.0	-0.206	A3SS	46	9	89	2	Nalm_6	ENSG00000272980:chr6:167039903:167040339:167040047:167040339:167033874:167033971:+
31583	ENSG00000272980.4	ENSG00000272980	chr6	+	167039903	167040339	167040047	167040339	167033874	167033971	31583	39,55	11,14	73,61	3,2	283	139	3.09E-06	0.000365784	0.635,0.659	0.923,0.937	-0.283	A3SS	47	12.5	67	2.5	K562_K700E	ENSG00000272980:chr6:167039903:167040339:167040047:167040339:167033874:167033971:+
30064	ENSG00000075914.13	EXOSC7	chr3	+	45005275	45005375	45005290	45005375	45001537	45001608	30064	22,12,5	220,128,46	5,4,3	173,159,112	164	149	2.05E-05	0.001957716	0.083,0.078,0.09	0.026,0.022,0.024	0.06	A3SS	12	128	4	159	Nalm_6	EXOSC7:chr3:45005275:45005375:45005290:45005375:45001537:45001608:+
19569	ENSG00000075914.13	EXOSC7	chr3	+	45005275	45005375	45005290	45005375	45001537	45001608	19569	12,17	108,104	7,5	139,151	154	139	0.000466465	0.021847877	0.091,0.129	0.043,0.029	0.074	A3SS	14.5	106	6	145	K562_K700E	EXOSC7:chr3:45005275:45005375:45005290:45005375:45001537:45001608:+
31455	ENSG00000075914.13	EXOSC7	chr3	+	45005275	45005375	45005290	45005375	45001537	45001608	31455	26,31,10,17,21,10,12,7	165,293,144,136,215,000,000,000	0,0,0,0	110,144,92,108	154	139	2.22E-16	7.53E-14	0.125,0.087,0.059,0.101,0.081,0.062,0.089,0.029	0.0,0.0,0.0,0.0	0.079	A3SS	14.5	154.5	0	109	MDS	EXOSC7:chr3:45005275:45005375:45005290:45005375:45001537:45001608:+
45256	ENSG00000031003.11	FAM13B	chr5	-	137948954	137949184	137948954	137949111	137952627	137952709	45256	148,222,107	4,13,4	313,174,140	0,0,0	222	149	5.23E-07	8.25E-05	0.961,0.92,0.947	1.0,1.0,1.0	-0.057	A3SS	148	4	174	0	Nalm_6	FAM13B:chr5:137948954:137949184:137948954:137949111:137952627:137952709:-
47349	ENSG00000031003.11	FAM13B	chr5	-	137948954	137949184	137948954	137949111	137952627	137952709	47349	23,74,100,111,167,112,47,148	4,10,10,23,30,15,6,5	8,164,256,121	0,0,0,0	212	139	0	0	0.79,0.829,0.868,0.76,0.785,0.83,0.837,0.951	1.0,1.0,1.0,1.0	-0.169	A3SS	105.5	10	142.5	0	MDS	FAM13B:chr5:137948954:137949184:137948954:137949111:137952627:137952709:-
59569	ENSG00000138399.18	FASTKD1	chr2	-	169531351	169531508	169531351	169531490	169537226	169537340	59569	20,31,16	68,62,26	3,2,2	143,113,119	167	149	0	0	0.208,0.308,0.354	0.018,0.016,0.015	0.274	A3SS	20	62	2	119	Nalm_6	FASTKD1:chr2:169531351:169531508:169531351:169531490:169537226:169537340:-
31138	ENSG00000138399.18	FASTKD1	chr2	-	169531351	169531508	169531351	169531490	169537226	169537340	31138	18,14	23,28	0,3	83,67	157	139	3.18E-14	3.55E-11	0.409,0.307	0.0,0.038	0.339	A3SS	16	25.5	1.5	75	K562_K700E	FASTKD1:chr2:169531351:169531508:169531351:169531490:169537226:169537340:-
60851	ENSG00000163013.12	FBXO41	chr2	-	73264277	73264519	73264277	73264443	73265281	73265640	60851	168,144,63	28,27,5	136,199,182	0,0,0	225	149	0	0	0.799,0.779,0.893	1.0,1.0,1.0	-0.176	A3SS	144	27	182	0	Nalm_6	FBXO41:chr2:73264277:73264519:73264277:73264443:73265281:73265640:-
63353	ENSG00000163013.12	FBXO41	chr2	-	73264277	73264519	73264277	73264443	73265281	73265640	63353	32,31,26,18,26,37,9,19	7,4,18,1,8,6,5,1	18,29,37,35	0,0,0,0	215	139	5.42E-12	1.03E-09	0.747,0.834,0.483,0.921,0.678,0.799,0.538,0.925	1.0,1.0,1.0,1.0	-0.259	A3SS	26	5.5	32	0	MDS	FBXO41:chr2:73264277:73264519:73264277:73264443:73265281:73265640:-
11994	ENSG00000119402.18	FBXW2	chr9	-	120787768	120788278	120787768	120788186	120793148	120793257	11994	113,160,50	75,87,39	141,190,181	63,72,43	241	149	0.000762926	0.036815235	0.482,0.532,0.442	0.58,0.62,0.722	-0.155	A3SS	113	75	181	63	Nalm_6	FBXW2:chr9:120787768:120788278:120787768:120788186:120793148:120793257:-
12110	ENSG00000119402.18	FBXW2	chr9	-	120787768	120788278	120787768	120788186	120793148	120793257	12110	82,58,145,114,221,124,46,171	18,45,20,17,52,21,7,10	3,221,259,87	0,13,26,9	231	139	0.000629829	0.014103438	0.733,0.437,0.814,0.801,0.719,0.78,0.798,0.911	1.0,0.911,0.857,0.853	-0.156	A3SS	119	19	154	11	MDS	FBXW2:chr9:120787768:120788278:120787768:120788186:120793148:120793257:-
21787	ENSG00000184922.15	FMNL1	chr17	+	45240475	45240625	45240508	45240625	45238954	45239065	21787	161,157,167	18,14,12	85,180,235	0,0,0	182	149	1.50E-13	6.79E-11	0.88,0.902,0.919	1.0,1.0,1.0	-0.1	A3SS	161	14	180	0	Nalm_6	FMNL1:chr17:45240475:45240625:45240508:45240625:45238954:45239065:+
22595	ENSG00000184922.15	FMNL1	chr17	+	45240475	45240625	45240508	45240625	45238954	45239065	22595	338,229,406,226,301,000,000,000	70,113,33,40,63,47,41,25	241,335,446,202	0,0,0,0	172	139	0	0	0.796,0.621,0.909,0.82,0.794,0.843,0.802,0.888	1.0,1.0,1.0,1.0	-0.191	A3SS	273	44	288	0	MDS	FMNL1:chr17:45240475:45240625:45240508:45240625:45238954:45239065:+
38966	ENSG00000263001.8	GTF2I	chr7	+	74718860	74718941	74718878	74718941	74716893	74716950	38966	186,184,99	368,329,187	38,21,45	425,419,414	167	149	0	0	0.311,0.333,0.321	0.074,0.043,0.088	0.253	A3SS	184	329	38	419	Nalm_6	GTF2I:chr7:74718860:74718941:74718878:74718941:74716893:74716950:+
22971	ENSG00000263001.8	GTF2I	chr7	+	74718860	74718941	74718878	74718941	74716893	74716950	22971	13,4	19,25	1,0	54,46	157	139	1.68E-07	3.35E-05	0.377,0.124	0.016,0.0	0.242	A3SS	8.5	22	0.5	50	K562_K700E	GTF2I:chr7:74718860:74718941:74718878:74718941:74716893:74716950:+
50704	ENSG00000143774.17	GUK1	chr1	+	228148357	228148539	228148370	228148539	228147620	228147699	50704	30,7,3	350,169,63	1,0,0	182,285,138	162	149	5.00E-10	1.35E-07	0.073,0.037,0.042	0.005,0.0,0.0	0.049	A3SS	7	169	0	182	Nalm_6	GUK1:chr1:228148357:228148539:228148370:228148539:228147620:228147699:+
27929	ENSG00000143774.17	GUK1	chr1	+	228148357	228148539	228148370	228148539	228147620	228147699	27929	12,15	136,122	0,2	197,171	152	139	8.76E-09	2.55E-06	0.075,0.101	0.0,0.011	0.082	A3SS	13.5	129	1	184	K562_K700E	GUK1:chr1:228148357:228148539:228148370:228148539:228147620:228147699:+
53020	ENSG00000143774.17	GUK1	chr1	+	228148357	228148539	228148370	228148539	228147620	228147699	53020	97,82,30,21,26,37,28,7	629,632,490,262,372,000,000,000	0,4,0,0	344,278,420,219	152	139	0	0	0.124,0.106,0.053,0.068,0.06,0.148,0.112,0.019	0.0,0.013,0.0,0.0	0.083	A3SS	29	347	0	311	MDS	GUK1:chr1:228148357:228148539:228148370:228148539:228147620:228147699:+
33533	ENSG00000131373.15	HACL1	chr3	-	15572766	15573259	15572766	15573242	15574976	15575082	33533	9,12,10	53,70,61	8,3,6	111,97,151	166	149	5.32E-05	0.004341836	0.132,0.133,0.128	0.061,0.027,0.034	0.09	A3SS	10	61	6	111	Nalm_6	HACL1:chr3:15572766:15573259:15572766:15573242:15574976:15575082:-
35012	ENSG00000131373.15	HACL1	chr3	-	15572766	15573259	15572766	15573242	15574976	15575082	35012	5,6,4,5,8,12,0,6	54,57,22,32,112,60,18,83	0,0,0,0	4,116,130,49	156	139	1.11E-10	1.66E-08	0.076,0.086,0.139,0.122,0.06,0.151,0.0,0.061	0.0,0.0,0.0,0.0	0.087	A3SS	5.5	55.5	0	82.5	MDS	HACL1:chr3:15572766:15573259:15572766:15573242:15574976:15575082:-
47170	ENSG00000116478.12	HDAC1	chr1	+	32332660	32332749	32332703	32332749	32332089	32332242	47170	33,34,2	3,1,0	25,36,10	3,5,9	192	149	0.002221264	0.084334086	0.895,0.963,1.0	0.866,0.848,0.463	0.227	A3SS	33	1	25	5	Nalm_6	HDAC1:chr1:32332660:32332749:32332703:32332749:32332089:32332242:+
26428	ENSG00000116478.12	HDAC1	chr1	+	32332660	32332749	32332703	32332749	32332089	32332242	26428	8,7	1,0	4,5	2,2	182	139	0.002786902	0.081301961	0.859,1.0	0.604,0.656	0.299	A3SS	7.5	0.5	4.5	2	K562_K700E	HDAC1:chr1:32332660:32332749:32332703:32332749:32332089:32332242:+
67565	ENSG00000165338.17	HECTD2	chr10	+	91485164	91485303	91485179	91485303	91484506	91484655	67565	10,7,4	5,9,4	0,0,2	15,9,4	164	149	3.77E-07	6.32E-05	0.645,0.414,0.476	0.0,0.0,0.312	0.408	A3SS	7	5	0	9	Nalm_6	HECTD2:chr10:91485164:91485303:91485179:91485303:91484506:91484655:+
34297	ENSG00000165338.17	HECTD2	chr10	+	91485164	91485303	91485179	91485303	91484506	91484655	34297	2,1	1,0	0,1	1,3	154	139	3.04E-05	0.002490432	0.644,1.0	0.0,0.231	0.707	A3SS	1.5	0.5	0.5	2	K562_K700E	HECTD2:chr10:91485164:91485303:91485179:91485303:91484506:91484655:+
38638	ENSG00000126107.15	HECTD3	chr1	-	45008239	45008339	45008239	45008321	45008535	45008701	38638	16,16,2	113,75,54	1,7,7	105,113,163	167	149	7.35E-05	0.005644732	0.112,0.16,0.032	0.008,0.052,0.037	0.069	A3SS	16	75	7	113	Nalm_6	HECTD3:chr1:45008239:45008339:45008239:45008321:45008535:45008701:-
22865	ENSG00000126107.15	HECTD3	chr1	-	45008239	45008339	45008239	45008321	45008535	45008701	22865	7,5	24,32	2,2	50,40	157	139	0.002879593	0.083247164	0.205,0.122	0.034,0.042	0.125	A3SS	6	28	2	45	K562_K700E	HECTD3:chr1:45008239:45008339:45008239:45008321:45008535:45008701:-
40448	ENSG00000126107.15	HECTD3	chr1	-	45008239	45008339	45008239	45008321	45008535	45008701	40448	10,20,0,4,2,11,2,0	60,76,75,80,61,91,52,74	0,1,0,0	19,42,88,27	157	139	7.08E-07	4.22E-05	0.129,0.189,0.0,0.042,0.028,0.097,0.033,0.0	0.0,0.021,0.0,0.0	0.06	A3SS	3	74.5	0	34.5	MDS	HECTD3:chr1:45008239:45008339:45008239:45008321:45008535:45008701:-
41539	ENSG00000163312.11	HELQ	chr4	-	83436846	83437110	83436846	83437097	83439862	83440008	41539	4,7,9	44,50,31	1,2,1	82,38,60	162	149	4.91E-06	0.000588712	0.077,0.114,0.211	0.011,0.046,0.015	0.11	A3SS	7	44	1	60	Nalm_6	HELQ:chr4:83436846:83437110:83436846:83437097:83439862:83440008:-
41542	ENSG00000163312.11	HELQ	chr4	-	83446834	83447035	83446834	83447028	83448782	83448961	41542	18,37,17	2,12,6	32,36,29	0,1,3	156	149	2.13E-05	0.002016842	0.896,0.747,0.73	1.0,0.972,0.902	-0.167	A3SS	18	6	32	1	Nalm_6	HELQ:chr4:83446834:83447035:83446834:83447028:83448782:83448961:-
24125	ENSG00000163312.11	HELQ	chr4	-	83446834	83447035	83446834	83447028	83448782	83448961	24125	2,4	2,4	6,4	0,0	146	139	1.11E-05	0.001076504	0.488,0.488	1.0,1.0	-0.512	A3SS	3	3	5	0	K562_K700E	HELQ:chr4:83446834:83447035:83446834:83447028:83448782:83448961:-
43685	ENSG00000163312.11	HELQ	chr4	-	83436846	83437110	83436846	83437097	83439862	83440008	43685	0,0,19,6,0,12,6,5	6,5,19,7,43,12,5,11	0,0,4,0	1,17,27,10	152	139	2.55E-05	0.00092132	0.0,0.0,0.478,0.439,0.0,0.478,0.523,0.294	0.0,0.0,0.119,0.0	0.247	A3SS	5.5	9	0	13.5	MDS	HELQ:chr4:83436846:83437110:83436846:83437097:83439862:83440008:-
42017	ENSG00000127946.17	HIP1	chr7	-	75563187	75563281	75563187	75563263	75568198	75568256	42017	1,7,5	42,49,39	2,0,0	40,59,98	167	149	0.000100043	0.007238923	0.021,0.113,0.103	0.043,0.0,0.0	0.065	A3SS	5	42	0	59	Nalm_6	HIP1:chr7:75563187:75563281:75563187:75563263:75568198:75568256:-
44233	ENSG00000127946.17	HIP1	chr7	-	75563187	75563281	75563187	75563263	75568198	75568256	44233	4,0,0,2,6,7,1,0	19,3,6,19,19,11,13,30	0,0,0,0	8,32,47,3	157	139	2.73E-06	0.000135693	0.157,0.0,0.0,0.085,0.218,0.36,0.064,0.0	0.0,0.0,0.0,0.0	0.11	A3SS	1.5	16	0	20	MDS	HIP1:chr7:75563187:75563281:75563187:75563263:75568198:75568256:-
7208	ENSG00000071794.16	HLTF	chr3	-	149041489	149041680	149041489	149041668	149042165	149042290	7208	171,229,140	374,393,300	100,72,103	478,324,495	161	149	1.78E-13	7.95E-11	0.297,0.35,0.302	0.162,0.171,0.161	0.152	A3SS	171	374	100	478	Nalm_6	HLTF:chr3:149041489:149041680:149041489:149041668:149042165:149042290:-
6597	ENSG00000071794.16	HLTF	chr3	-	149041489	149041680	149041489	149041668	149042165	149042290	6597	18,15	10,11	3,3	21,20	151	139	9.13E-08	2.01E-05	0.624,0.557	0.116,0.121	0.472	A3SS	16.5	10.5	3	20.5	K562_K700E	HLTF:chr3:149041489:149041680:149041489:149041668:149042165:149042290:-
63428	ENSG00000133265.11	HSPBP1	chr19	-	55265277	55265378	55265277	55265367	55265885	55265982	63428	113,64,24	15,8,2	28,20,17	17,18,8	160	149	5.78E-08	1.15E-05	0.875,0.882,0.918	0.605,0.509,0.664	0.299	A3SS	64	8	20	17	Nalm_6	HSPBP1:chr19:55265277:55265378:55265277:55265367:55265885:55265982:-
32537	ENSG00000133265.11	HSPBP1	chr19	-	55265277	55265378	55265277	55265367	55265885	55265982	32537	33,20	5,4	10,10	13,8	150	139	7.32E-05	0.005071813	0.859,0.822	0.416,0.537	0.364	A3SS	26.5	4.5	10	10.5	K562_K700E	HSPBP1:chr19:55265277:55265378:55265277:55265367:55265885:55265982:-
2851	ENSG00000203485.14	INF2	chr14	+	104710881	104711007	104710918	104711007	104710087	104710188	2851	4,1,0	6,2,2	5,0,4	0,1,0	186	149	8.56E-05	0.006399124	0.348,0.286,0.0	1.0,0.0,1.0	-0.455	A3SS	1	2	4	0	Nalm_6	INF2:chr14:104710881:104711007:104710918:104711007:104710087:104710188:+
2876	ENSG00000203485.14	INF2	chr14	+	104710881	104711007	104710918	104711007	104710087	104710188	2876	3,15,0,0,16,0,0,3	56,34,8,13,7,8,2,8	3,16,10,7	0,0,0,3	176	139	4.44E-16	1.46E-13	0.041,0.258,0.0,0.0,0.644,0.0,0.0,0.228	1.0,1.0,1.0,0.648	-0.766	A3SS	1.5	8	8.5	0	MDS	INF2:chr14:104710881:104711007:104710918:104711007:104710087:104710188:+
59855	ENSG00000205339.10	IPO7	chr11	+	9433720	9433846	9433782	9433846	9430874	9431003	59855	539,498,255	72,76,31	652,498,596	0,2,0	211	149	0	0	0.841,0.822,0.853	1.0,0.994,1.0	-0.159	A3SS	498	72	596	0	Nalm_6	IPO7:chr11:9433720:9433846:9433782:9433846:9430874:9431003:+
62298	ENSG00000205339.10	IPO7	chr11	+	9433720	9433846	9433782	9433846	9430874	9431003	62298	81,51,101,131,141,90,59,138	0,0,0,13,18,26,2,1	4,182,210,46	0,0,0,0	201	139	3.33E-10	4.54E-08	1.0,1.0,1.0,0.875,0.844,0.705,0.953,0.99	1.0,1.0,1.0,1.0	-0.079	A3SS	95.5	1.5	114	0	MDS	IPO7:chr11:9433720:9433846:9433782:9433846:9430874:9431003:+
78364	ENSG00000183856.11	IQGAP3	chr1	-	156562264	156562674	156562264	156562665	156563133	156563312	78364	14,41,48	30,47,61	0,4,8	57,82,132	158	149	0	0	0.306,0.451,0.426	0.0,0.044,0.054	0.362	A3SS	41	47	4	82	Nalm_6	IQGAP3:chr1:156562264:156562674:156562264:156562665:156563133:156563312:-
38167	ENSG00000183856.11	IQGAP3	chr1	-	156562264	156562674	156562264	156562665	156563133	156563312	38167	5,5	5,6	0,0	13,13	148	139	1.10E-07	2.39E-05	0.484,0.439	0.0,0.0	0.462	A3SS	5	5.5	0	13	K562_K700E	IQGAP3:chr1:156562264:156562674:156562264:156562665:156563133:156563312:-
82072	ENSG00000183856.11	IQGAP3	chr1	-	156562264	156562674	156562264	156562665	156563133	156563312	82072	21,6,2,11,21,4,2,7	7,9,16,10,6,12,2,11	0,0,0,0	6,40,35,13	148	139	0	0	0.738,0.385,0.105,0.508,0.767,0.238,0.484,0.374	0.0,0.0,0.0,0.0	0.45	A3SS	6.5	9.5	0	24	MDS	IQGAP3:chr1:156562264:156562674:156562264:156562665:156563133:156563312:-
59993	ENSG00000152409.9	JMY	chr5	+	79314369	79314851	79314379	79314851	79312402	79312498	59993	10,51,0,7,8,19,7,7	3,59,20,10,23,22,1,0	21,2,3,4	0,0,0,0	149	139	3.51E-12	6.88E-10	0.757,0.446,0.0,0.395,0.245,0.446,0.867,1.0	1.0,1.0,1.0,1.0	-0.48	A3SS	7.5	15	3.5	0	MDS	JMY:chr5:79314369:79314851:79314379:79314851:79312402:79312498:+
31781	ENSG00000115548.17	KDM3A	chr2	+	86478582	86478735	86478607	86478735	86478169	86478265	31781	4,8	43,32	1,1	40,31	164	139	0.001161638	0.043191813	0.073,0.175	0.021,0.027	0.1	A3SS	6	37.5	1	35.5	K562_K700E	KDM3A:chr2:86478582:86478735:86478607:86478735:86478169:86478265:+
63805	ENSG00000115548.17	KDM3A	chr2	+	86478582	86478735	86478607	86478735	86478169	86478265	63805	4,4,7,4,0,10,0,5	44,70,58,55,175,61,28,118	0,0,0,0	18,112,162,139	164	139	2.68E-06	0.000133384	0.072,0.046,0.093,0.058,0.0,0.122,0.0,0.035	0.0,0.0,0.0,0.0	0.053	A3SS	4	59.5	0	125.5	MDS	KDM3A:chr2:86478582:86478735:86478607:86478735:86478169:86478265:+
39331	ENSG00000163807.6	KIAA1143	chr3	-	44753344	44753607	44753344	44753578	44754223	44754368	39331	18,14,10	3,4,1	24,27,10	0,0,0	178	149	6.26E-05	0.004962071	0.834,0.746,0.893	1.0,1.0,1.0	-0.176	A3SS	14	3	24	0	Nalm_6	KIAA1143:chr3:44753344:44753607:44753344:44753578:44754223:44754368:-
23157	ENSG00000163807.6	KIAA1143	chr3	-	44753344	44753607	44753344	44753578	44754223	44754368	23157	1,4	2,3	3,2	0,0	168	139	7.63E-06	0.000758779	0.293,0.525	1.0,1.0	-0.591	A3SS	2.5	2.5	2.5	0	K562_K700E	KIAA1143:chr3:44753344:44753607:44753344:44753578:44754223:44754368:-
21823	ENSG00000186185.14	KIF18B	chr17	-	44932055	44932403	44932055	44932206	44932672	44932773	21823	72,68,47	13,7,4	106,107,139	3,7,4	346	149	0.000988464	0.044822612	0.705,0.807,0.835	0.938,0.868,0.937	-0.132	A3SS	68	7	107	4	Nalm_6	KIF18B:chr17:44932055:44932403:44932055:44932206:44932672:44932773:-
22650	ENSG00000186185.14	KIF18B	chr17	-	44932055	44932403	44932055	44932206	44932672	44932773	22650	39,31,12,24,35,37,14,22	0,4,0,1,4,6,0,6	13,18,74,9	0,0,0,0	336	139	4.23E-07	2.69E-05	1.0,0.762,1.0,0.908,0.784,0.718,1.0,0.603	1.0,1.0,1.0,1.0	-0.153	A3SS	27.5	2.5	15.5	0	MDS	KIF18B:chr17:44932055:44932403:44932055:44932206:44932672:44932773:-
39805	ENSG00000112984.12	KIF20A	chr5	+	138184238	138184404	138184294	138184404	138183961	138184105	39805	251,165,116	11,12,2	298,234,283	0,0,0	205	149	2.26E-08	4.84E-06	0.943,0.909,0.977	1.0,1.0,1.0	-0.057	A3SS	165	11	283	0	Nalm_6	KIF20A:chr5:138184238:138184404:138184294:138184404:138183961:138184105:+
41850	ENSG00000112984.12	KIF20A	chr5	+	138184238	138184404	138184294	138184404	138183961	138184105	41850	13,15,15,56,56,61,26,57	4,0,0,0,3,0,10,7	4,54,161,27	0,0,0,0	195	139	2.09E-06	0.000108504	0.698,1.0,1.0,1.0,0.93,1.0,0.65,0.853	1.0,1.0,1.0,1.0	-0.109	A3SS	41	1.5	40.5	0	MDS	KIF20A:chr5:138184238:138184404:138184294:138184404:138183961:138184105:+
56876	ENSG00000126777.18	KTN1	chr14	+	55634512	55634658	55634525	55634658	55633234	55633341	56876	15,22,15	135,275,129	11,7,7	549,383,360	162	149	1.53E-10	4.52E-08	0.093,0.069,0.097	0.018,0.017,0.018	0.069	A3SS	15	135	7	383	Nalm_6	KTN1:chr14:55634512:55634658:55634525:55634658:55633234:55633341:+
30152	ENSG00000126777.18	KTN1	chr14	+	55634512	55634658	55634525	55634658	55633234	55633341	30152	2,6	37,19	0,0	85,88	152	139	0.000119194	0.007427654	0.047,0.224	0.0,0.0	0.136	A3SS	4	28	0	86.5	K562_K700E	KTN1:chr14:55634512:55634658:55634525:55634658:55633234:55633341:+
59113	ENSG00000126777.18	KTN1	chr14	+	55634512	55634658	55634525	55634658	55633234	55633341	59113	13,55,13,21,41,26,2,28	243,454,167,252,390,000,000,000	0,0,0,0	114,501,754,303	152	139	0	0	0.047,0.1,0.066,0.071,0.088,0.119,0.015,0.077	0.0,0.0,0.0,0.0	0.073	A3SS	23.5	247.5	0	402	MDS	KTN1:chr14:55634512:55634658:55634525:55634658:55633234:55633341:+
22324	ENSG00000005156.12	LIG3	chr17	+	34994253	34994429	34994275	34994429	34992523	34992692	22324	10,5,5	56,50,46	1,5,5	99,88,126	171	149	0.00056895	0.029401585	0.135,0.08,0.087	0.009,0.047,0.033	0.071	A3SS	5	50	5	99	Nalm_6	LIG3:chr17:34994253:34994429:34994275:34994429:34992523:34992692:+
16690	ENSG00000005156.12	LIG3	chr17	+	34994253	34994429	34994275	34994429	34992523	34992692	16690	4,2	11,3	1,1	25,22	161	139	0.002828494	0.082301251	0.239,0.365	0.033,0.038	0.266	A3SS	3	7	1	23.5	K562_K700E	LIG3:chr17:34994253:34994429:34994275:34994429:34992523:34992692:+
52671	ENSG00000010626.15	LRRC23	chr12	+	6882179	6882327	6882195	6882327	6873681	6873781	52671	9,9,2	11,15,13	4,3,2	22,28,31	165	149	0.001358397	0.057954448	0.425,0.351,0.122	0.141,0.088,0.055	0.205	A3SS	9	13	3	28	Nalm_6	LRRC23:chr12:6882179:6882327:6882195:6882327:6873681:6873781:+
55184	ENSG00000010626.15	LRRC23	chr12	+	6882179	6882327	6882195	6882327	6873681	6873781	55184	44,35,10,9,18,4,1,5	47,60,26,8,4,5,5,12	0,0,0,0	13,19,18,15	155	139	8.88E-16	2.84E-13	0.456,0.343,0.256,0.502,0.801,0.418,0.152,0.272	0.0,0.0,0.0,0.0	0.4	A3SS	9.5	10	0	16.5	MDS	LRRC23:chr12:6882179:6882327:6882195:6882327:6873681:6873781:+
19625	ENSG00000112893.10	MAN2A1	chr5	+	109847627	109847719	109847656	109847719	109845864	109846006	19625	4,6	4,3	0,0	12,8	168	139	5.72E-08	1.31E-05	0.453,0.623	0.0,0.0	0.538	A3SS	5	3.5	0	10	K562_K700E	MAN2A1:chr5:109847627:109847719:109847656:109847719:109845864:109846006:+
31590	ENSG00000112893.10	MAN2A1	chr5	+	109847627	109847719	109847656	109847719	109845864	109846006	31590	5,10,0,7,7,8,16,15	0,9,9,31,23,33,20,45	0,0,0,0	1,56,47,39	168	139	2.51E-12	5.05E-10	1.0,0.479,0.0,0.157,0.201,0.167,0.398,0.216	0.0,0.0,0.0,0.0	0.327	A3SS	7.5	21.5	0	43	MDS	MAN2A1:chr5:109847627:109847719:109847656:109847719:109845864:109846006:+
1622	ENSG00000076984.18	MAP2K7	chr19	+	7911414	7911578	7911435	7911578	7911249	7911330	1622	37,32,18	111,128,99	19,19,16	95,168,188	170	149	0.000235678	0.014679295	0.226,0.18,0.137	0.149,0.09,0.069	0.078	A3SS	32	111	19	168	Nalm_6	MAP2K7:chr19:7911414:7911578:7911435:7911578:7911249:7911330:+
1656	ENSG00000076984.18	MAP2K7	chr19	+	7911414	7911578	7911435	7911578	7911249	7911330	1656	50,43,27,12,17,15,13,21	131,185,38,66,100,41,58,59	11,3,34,3	101,99,146,50	160	139	9.27E-06	0.000388162	0.249,0.168,0.382,0.136,0.129,0.241,0.163,0.236	0.086,0.026,0.168,0.05	0.131	A3SS	19	62.5	7	100	MDS	MAP2K7:chr19:7911414:7911578:7911435:7911578:7911249:7911330:+
59509	ENSG00000135341.18	MAP3K7	chr6	-	90560075	90560234	90560075	90560214	90561621	90561667	59509	66,82,49	40,43,18	41,16,19	196,159,180	169	149	0	0	0.593,0.627,0.706	0.156,0.081,0.085	0.535	A3SS	66	40	19	180	Nalm_6	MAP3K7:chr6:90560075:90560234:90560075:90560214:90561621:90561667:-
31125	ENSG00000135341.18	MAP3K7	chr6	-	90560075	90560234	90560075	90560214	90561621	90561667	31125	20,13	6,4	0,4	34,40	159	139	0	0	0.745,0.74	0.0,0.08	0.702	A3SS	16.5	5	2	37	K562_K700E	MAP3K7:chr6:90560075:90560234:90560075:90560214:90561621:90561667:-
61932	ENSG00000135341.18	MAP3K7	chr6	-	90560075	90560234	90560075	90560214	90561621	90561667	61932	22,20,26,37,20,23,10,35	11,28,50,23,28,6,4,30	0,0,12,4	30,115,199,51	159	139	0	0	0.636,0.384,0.313,0.584,0.384,0.77,0.686,0.505	0.0,0.0,0.05,0.064	0.504	A3SS	22.5	25.5	2	83	MDS	MAP3K7:chr6:90560075:90560234:90560075:90560214:90561621:90561667:-
11918	ENSG00000072518.22	MARK2	chr11	+	63902600	63902782	63902603	63902782	63902197	63902330	11918	0,0	12,4	7,2	19,17	142	139	0.000171679	0.009872026	0.0,0.0	0.265,0.103	-0.184	A3SS	0	8	4.5	18	K562_K700E	MARK2:chr11:63902600:63902782:63902603:63902782:63902197:63902330:+
13130	ENSG00000072518.22	MARK2	chr11	+	63902600	63902782	63902603	63902782	63902197	63902330	13130	0,8,0,2,2,9,3,1	149,107,53,86,85,67,49,77	0,17,5,3	42,60,102,30	142	139	0.000913046	0.019369605	0.0,0.068,0.0,0.022,0.023,0.116,0.057,0.013	0.0,0.217,0.046,0.089	-0.051	A3SS	2	81	4	51	MDS	MARK2:chr11:63902600:63902782:63902603:63902782:63902197:63902330:+
25947	ENSG00000160294.11	MCM3AP	chr21	-	46261279	46261411	46261279	46261376	46264116	46264217	25947	162,166,172	5,14,3	246,228,346	0,0,0	184	149	6.11E-07	9.37E-05	0.963,0.906,0.979	1.0,1.0,1.0	-0.051	A3SS	166	5	246	0	Nalm_6	MCM3AP:chr21:46261279:46261411:46261279:46261376:46264116:46264217:-
26944	ENSG00000160294.11	MCM3AP	chr21	-	46261279	46261411	46261279	46261376	46264116	46264217	26944	239,217,127,104,143,102,67,152	11,22,6,10,23,15,8,13	67,136,163,109	0,0,0,0	174	139	0	0	0.946,0.887,0.944,0.893,0.832,0.845,0.87,0.903	1.0,1.0,1.0,1.0	-0.11	A3SS	135	12	122.5	0	MDS	MCM3AP:chr21:46261279:46261411:46261279:46261376:46264116:46264217:-
10424	ENSG00000133997.12	MED6	chr14	-	70592879	70593009	70592879	70592988	70593295	70593378	10424	107,74,31	231,160,65	23,15,18	216,263,174	170	149	0	0	0.289,0.288,0.295	0.085,0.048,0.083	0.219	A3SS	74	160	18	216	Nalm_6	MED6:chr14:70592879:70593009:70592879:70592988:70593295:70593378:-
9563	ENSG00000133997.12	MED6	chr14	-	70592879	70593009	70592879	70592988	70593295	70593378	9563	15,13	24,20	2,3	41,34	160	139	1.76E-07	3.47E-05	0.352,0.361	0.041,0.071	0.3	A3SS	14	22	2.5	37.5	K562_K700E	MED6:chr14:70592879:70593009:70592879:70592988:70593295:70593378:-
10518	ENSG00000133997.12	MED6	chr14	-	70592879	70593009	70592879	70592988	70593295	70593378	10518	31,31,34,36,40,23,25,33	47,110,43,47,61,59,47,75	7,14,0,7	16,40,83,28	160	139	4.27E-05	0.001436429	0.364,0.197,0.407,0.4,0.363,0.253,0.316,0.277	0.275,0.233,0.0,0.178	0.151	A3SS	32	53	7	34	MDS	MED6:chr14:70592879:70593009:70592879:70592988:70593295:70593378:-
30641	ENSG00000171109.19	MFN1	chr3	+	179348844	179348963	179348847	179348963	179347734	179347810	30641	16,25	8,13	17,18	0,4	142	139	0.002118444	0.066866841	0.662,0.653	1.0,0.815	-0.25	A3SS	20.5	10.5	17.5	2	K562_K700E	MFN1:chr3:179348844:179348963:179348847:179348963:179347734:179347810:+
60621	ENSG00000171109.19	MFN1	chr3	+	179348844	179348963	179348847	179348963	179347734	179347810	60621	13,15,61,59,43,41,21,91	7,8,17,32,11,12,19,51	8,80,47,25	0,6,2,1	142	139	3.68E-13	8.68E-11	0.645,0.647,0.778,0.643,0.793,0.77,0.52,0.636	1.0,0.929,0.958,0.961	-0.283	A3SS	42	14.5	36	1.5	MDS	MFN1:chr3:179348844:179348963:179348847:179348963:179347734:179347810:+
56004	ENSG00000135596.18	MICAL1	chr6	-	109445770	109445875	109445770	109445862	109446135	109446772	56004	32,40,14	27,37,23	4,2,11	59,91,127	162	149	0	0	0.522,0.499,0.359	0.059,0.02,0.074	0.409	A3SS	32	27	4	91	Nalm_6	MICAL1:chr6:109445770:109445875:109445770:109445862:109446135:109446772:-
58278	ENSG00000135596.18	MICAL1	chr6	-	109445770	109445875	109445770	109445862	109446135	109446772	58278	31,47,107,34,63,26,25,27	74,40,87,20,39,34,26,32	2,0,7,2	130,100,232,86	152	139	0	0	0.277,0.518,0.529,0.609,0.596,0.412,0.468,0.436	0.014,0.0,0.027,0.021	0.465	A3SS	32.5	36.5	2	115	MDS	MICAL1:chr6:109445770:109445875:109445770:109445862:109446135:109446772:-
35038	ENSG00000106125.14	MINDY4	chr7	+	30778417	30778551	30778431	30778551	30771416	30771556	35038	5,7	11,4	2,3	22,16	153	139	0.003432825	0.093251443	0.292,0.614	0.076,0.146	0.342	A3SS	6	7.5	2.5	19	K562_K700E	MINDY4:chr7:30778417:30778551:30778431:30778551:30771416:30771556:+
72649	ENSG00000106125.14	MINDY4	chr7	+	30778417	30778551	30778431	30778551	30771416	30771556	72649	0,19,0,2,27,8,3,28	26,22,7,13,27,0,1,21	0,0,0,1	5,6,13,5	153	139	1.16E-07	8.43E-06	0.0,0.44,0.0,0.123,0.476,1.0,0.732,0.548	0.0,0.0,0.0,0.154	0.376	A3SS	5.5	17	0	5.5	MDS	MINDY4:chr7:30778417:30778551:30778431:30778551:30771416:30771556:+
30446	ENSG00000146085.8	MMUT	chr6	-	49448815	49448951	49448815	49448927	49451465	49451714	30446	5,11,23	30,54,45	5,1,6	95,113,127	173	149	1.45E-09	3.74E-07	0.126,0.149,0.306	0.043,0.008,0.039	0.164	A3SS	11	45	5	113	Nalm_6	MMUT:chr6:49448815:49448951:49448815:49448927:49451465:49451714:-
19760	ENSG00000146085.8	MMUT	chr6	-	49448815	49448951	49448815	49448927	49451465	49451714	19760	7,3	13,13	0,0	29,37	163	139	9.97E-07	0.00014543	0.315,0.164	0.0,0.0	0.239	A3SS	5	13	0	33	K562_K700E	MMUT:chr6:49448815:49448951:49448815:49448927:49451465:49451714:-
34154	ENSG00000179832.18	MROH1	chr8	+	144259223	144259354	144259239	144259354	144258776	144258914	34154	7,3,6	6,21,8	2,0,1	12,26,26	165	149	8.46E-06	0.000930174	0.513,0.114,0.404	0.131,0.0,0.034	0.289	A3SS	6	8	1	26	Nalm_6	MROH1:chr8:144259223:144259354:144259239:144259354:144258776:144258914:+
21259	ENSG00000179832.18	MROH1	chr8	+	144259223	144259354	144259239	144259354	144258776	144258914	21259	4,1	5,0	0,0	8,1	155	139	0.000406252	0.019596599	0.418,1.0	0.0,0.0	0.709	A3SS	2.5	2.5	0	4.5	K562_K700E	MROH1:chr8:144259223:144259354:144259239:144259354:144258776:144258914:+
35672	ENSG00000179832.18	MROH1	chr8	+	144259223	144259354	144259239	144259354	144258776	144258914	35672	14,18,39,9,7,7,2,17	57,84,71,13,41,35,25,15	0,7,1,0	99,53,102,37	155	139	5.56E-14	1.48E-11	0.181,0.161,0.33,0.383,0.133,0.152,0.067,0.504	0.0,0.106,0.009,0.0	0.21	A3SS	11.5	38	0.5	76	MDS	MROH1:chr8:144259223:144259354:144259239:144259354:144258776:144258914:+
19596	ENSG00000255152.8	MSH5-SAPCD1	chr6	+	31764044	31764159	31764076	31764159	31763414	31763555	19596	17,13	6,7	9,11	0,0	171	139	3.12E-06	0.00036828	0.697,0.602	1.0,1.0	-0.351	A3SS	15	6.5	10	0	K562_K700E	MSH5-SAPCD1:chr6:31764044:31764159:31764076:31764159:31763414:31763555:+
31494	ENSG00000255152.8	MSH5-SAPCD1	chr6	+	31764044	31764159	31764076	31764159	31763414	31763555	31494	36,46,31,19,23,15,24,22	26,19,0,3,4,6,4,3	5,38,60,20	0,0,0,0	171	139	1.40E-12	2.95E-10	0.53,0.663,1.0,0.837,0.824,0.67,0.83,0.856	1.0,1.0,1.0,1.0	-0.224	A3SS	23.5	4	29	0	MDS	MSH5-SAPCD1:chr6:31764044:31764159:31764076:31764159:31763414:31763555:+
17189	ENSG00000101057.16	MYBL2	chr20	+	43673707	43673899	43673805	43673899	43667113	43667303	17189	138,93,66	764,404,302	50,38,61	713,808,920	247	149	0	0	0.098,0.122,0.116	0.041,0.028,0.038	0.076	A3SS	93	404	50	808	Nalm_6	MYBL2:chr20:43673707:43673899:43673805:43673899:43667113:43667303:+
17504	ENSG00000101057.16	MYBL2	chr20	+	43673707	43673899	43673805	43673899	43667113	43667303	17504	20,28,8,10,1,14,6,0	154,125,74,96,191,109,55,131	0,0,0,0	76,115,192,45	237	139	2.46E-12	4.98E-10	0.071,0.116,0.06,0.058,0.003,0.07,0.06,0.0	0.0,0.0,0.0,0.0	0.055	A3SS	9	117	0	95.5	MDS	MYBL2:chr20:43673707:43673899:43673805:43673899:43667113:43667303:+
7927	ENSG00000214114.9	MYCBP	chr1	-	38866879	38867009	38866879	38866999	38873017	38873090	7927	28,19,8	43,28,3	33,26,28	16,5,3	159	149	0.000674556	0.033301007	0.379,0.389,0.714	0.659,0.83,0.897	-0.301	A3SS	19	28	28	5	Nalm_6	MYCBP:chr1:38866879:38867009:38866879:38866999:38873017:38873090:-
7269	ENSG00000214114.9	MYCBP	chr1	-	38866879	38867009	38866879	38866999	38873017	38873090	7269	7,9	37,39	16,8	11,3	149	139	1.59E-06	0.000212548	0.15,0.177	0.576,0.713	-0.481	A3SS	8	38	12	7	K562_K700E	MYCBP:chr1:38866879:38867009:38866879:38866999:38873017:38873090:-
3346	ENSG00000170476.16	MZB1	chr5	-	139388460	139388667	139388460	139388601	139389326	139389420	3346	136,108,50	88,66,26	203,257,223	0,2,3	215	149	0	0	0.517,0.531,0.571	1.0,0.989,0.981	-0.45	A3SS	108	66	223	2	Nalm_6	MZB1:chr5:139388460:139388667:139388460:139388601:139389326:139389420:-
3375	ENSG00000170476.16	MZB1	chr5	-	139388460	139388667	139388460	139388601	139389326	139389420	3375	49,81,33,2,19,11,6,35	63,6,125,36,51,33,22,33	66,91,348,26	0,0,0,0	205	139	0	0	0.345,0.902,0.152,0.036,0.202,0.184,0.156,0.418	1.0,1.0,1.0,1.0	-0.701	A3SS	26	34.5	78.5	0	MDS	MZB1:chr5:139388460:139388667:139388460:139388601:139389326:139389420:-
65477	ENSG00000173848.19	NET1	chr10	+	5456064	5456273	5456086	5456273	5454947	5455118	65477	32,43,21	282,268,189	0,0,0	283,294,414	171	149	0	0	0.09,0.123,0.088	0.0,0.0,0.0	0.1	A3SS	32	268	0	294	Nalm_6	NET1:chr10:5456064:5456273:5456086:5456273:5454947:5455118:+
33473	ENSG00000173848.19	NET1	chr10	+	5456064	5456273	5456086	5456273	5454947	5455118	33473	31,38	79,79	6,4	142,140	161	139	0	0	0.253,0.293	0.035,0.024	0.244	A3SS	34.5	79	5	141	K562_K700E	NET1:chr10:5456064:5456273:5456086:5456273:5454947:5455118:+
68335	ENSG00000173848.19	NET1	chr10	+	5456064	5456273	5456086	5456273	5454947	5455118	68335	42,95,21,43,50,35,17,26	157,311,139,189,194,000,000,000	0,0,0,0	18,153,230,64	161	139	0	0	0.188,0.209,0.115,0.164,0.182,0.133,0.128,0.077	0.0,0.0,0.0,0.0	0.15	A3SS	38.5	191.5	0	108.5	MDS	NET1:chr10:5456064:5456273:5456086:5456273:5454947:5455118:+
28262	ENSG00000001167.15	NFYA	chr6	+	41079004	41079164	41079028	41079164	41072982	41073084	28262	113,93,34	224,199,67	30,35,28	228,259,247	173	149	0	0	0.303,0.287,0.304	0.102,0.104,0.089	0.2	A3SS	93	199	30	247	Nalm_6	NFYA:chr6:41079004:41079164:41079028:41079164:41072982:41073084:+
18828	ENSG00000001167.15	NFYA	chr6	+	41079004	41079164	41079028	41079164	41072982	41073084	18828	9,7	7,7	0,0	29,45	163	139	7.62E-13	6.51E-10	0.523,0.46	0.0,0.0	0.492	A3SS	8	7	0	37	K562_K700E	NFYA:chr6:41079004:41079164:41079028:41079164:41072982:41073084:+
29445	ENSG00000001167.15	NFYA	chr6	+	41079004	41079164	41079028	41079164	41072982	41073084	29445	53,32,21,22,66,51,11,35	135,37,47,57,94,75,38,74	0,0,12,2	73,109,141,52	163	139	0	0	0.251,0.424,0.276,0.248,0.375,0.367,0.198,0.287	0.0,0.0,0.068,0.032	0.278	A3SS	33.5	65.5	1	91	MDS	NFYA:chr6:41079004:41079164:41079028:41079164:41072982:41073084:+
74994	ENSG00000114857.19	NKTR	chr3	+	42633560	42633735	42633617	42633735	42632600	42632823	74994	32,63,22	18,48,13	85,27,27	7,5,2	206	149	1.48E-10	4.38E-08	0.563,0.487,0.55	0.898,0.796,0.907	-0.334	A3SS	32	18	27	5	Nalm_6	NKTR:chr3:42633560:42633735:42633617:42633735:42632600:42632823:+
37072	ENSG00000114857.19	NKTR	chr3	+	42633560	42633735	42633617	42633735	42632600	42632823	37072	3,2	15,11	5,4	3,0	196	139	0.00036218	0.01782599	0.124,0.114	0.542,1.0	-0.652	A3SS	2.5	13	4.5	1.5	K562_K700E	NKTR:chr3:42633560:42633735:42633617:42633735:42632600:42632823:+
25448	ENSG00000103512.16	NOMO1	chr16	+	14875017	14875254	14875035	14875254	14872233	14872329	25448	4,7	1,3	1,1	12,11	157	139	6.05E-07	9.60E-05	0.78,0.674	0.069,0.074	0.656	A3SS	5.5	2	1	11.5	K562_K700E	NOMO1:chr16:14875017:14875254:14875035:14875254:14872233:14872329:+
46950	ENSG00000103512.16	NOMO1	chr16	+	14875017	14875254	14875035	14875254	14872233	14872329	46950	19,0,8,3,1,0,2,1	37,42,20,35,101,33,22,73	0,0,0,0	14,37,53,19	157	139	7.19E-06	0.000313191	0.313,0.0,0.262,0.071,0.009,0.0,0.074,0.012	0.0,0.0,0.0,0.0	0.093	A3SS	1.5	36	0	28	MDS	NOMO1:chr16:14875017:14875254:14875035:14875254:14872233:14872329:+
20926	ENSG00000182446.14	NPLOC4	chr17	-	81588932	81589119	81588932	81589104	81596115	81596242	20926	23,17,14	331,249,171	5,2,2	305,326,366	164	149	1.18E-11	4.23E-09	0.059,0.058,0.069	0.015,0.006,0.005	0.053	A3SS	17	249	2	326	Nalm_6	NPLOC4:chr17:81588932:81589119:81588932:81589104:81596115:81596242:-
16114	ENSG00000182446.14	NPLOC4	chr17	-	81588932	81589119	81588932	81589104	81596115	81596242	16114	8,6	39,28	1,2	59,51	154	139	0.000101712	0.006615054	0.156,0.162	0.015,0.034	0.135	A3SS	7	33.5	1.5	55	K562_K700E	NPLOC4:chr17:81588932:81589119:81588932:81589104:81596115:81596242:-
21530	ENSG00000182446.14	NPLOC4	chr17	-	81588932	81589119	81588932	81589104	81596115	81596242	21530	13,34,24,17,52,17,13,15	155,117,113,142,157,155,59,112	0,0,26,0	60,135,162,101	154	139	8.92E-09	8.66E-07	0.07,0.208,0.161,0.098,0.23,0.09,0.166,0.108	0.0,0.0,0.127,0.0	0.11	A3SS	17	129.5	0	118	MDS	NPLOC4:chr17:81588932:81589119:81588932:81589104:81596115:81596242:-
70881	ENSG00000107672.15	NSMCE4A	chr10	-	121974003	121974100	121974003	121974081	121974873	121975217	70881	48,78,37	160,126,87	9,8,7	370,472,381	168	149	0	0	0.21,0.354,0.274	0.021,0.015,0.016	0.262	A3SS	48	126	8	381	Nalm_6	NSMCE4A:chr10:121974003:121974100:121974003:121974081:121974873:121975217:-
35522	ENSG00000107672.15	NSMCE4A	chr10	-	121974003	121974100	121974003	121974081	121974873	121975217	35522	3,6	11,13	0,0	31,39	158	139	1.26E-06	0.000175377	0.194,0.289	0.0,0.0	0.241	A3SS	4.5	12	0	35	K562_K700E	NSMCE4A:chr10:121974003:121974100:121974003:121974081:121974873:121975217:-
73993	ENSG00000107672.15	NSMCE4A	chr10	-	121974003	121974100	121974003	121974081	121974873	121975217	73993	14,26,35,24,58,43,15,17	28,59,13,30,24,22,16,41	2,14,32,10	25,99,202,27	158	139	1.44E-10	2.12E-08	0.305,0.279,0.703,0.413,0.68,0.632,0.452,0.267	0.066,0.111,0.122,0.246	0.33	A3SS	25	26	12	63	MDS	NSMCE4A:chr10:121974003:121974100:121974003:121974081:121974873:121975217:-
68484	ENSG00000132182.12	NUP210	chr3	-	13339853	13340281	13339853	13339980	13341747	13341883	68484	65,45,53	7,8,6	43,50,73	2,0,1	450	149	2.77E-06	0.000355412	0.755,0.651,0.745	0.877,1.0,0.96	-0.229	A3SS	53	7	50	1	Nalm_6	NUP210:chr3:13339853:13340281:13339853:13339980:13341747:13341883:-
71593	ENSG00000132182.12	NUP210	chr3	-	13339853	13340281	13339853	13339980	13341747	13341883	71593	40,7,0,1,10,4,8,4	0,8,4,2,2,3,3,3	12,8,14,13	0,1,0,3	440	139	9.12E-05	0.002771704	1.0,0.217,0.0,0.136,0.612,0.296,0.457,0.296	1.0,0.716,1.0,0.578	-0.447	A3SS	5.5	3	12.5	0.5	MDS	NUP210:chr3:13339853:13340281:13339853:13339980:13341747:13341883:-
4314	ENSG00000126883.18	NUP214	chr9	+	131146128	131146304	131146161	131146304	131144279	131144754	4314	128,103	13,15	321,311	78,80	172	139	0.001020235	0.038817254	0.888,0.847	0.769,0.759	0.103	A3SS	115.5	14	316	79	K562_K700E	NUP214:chr9:131146128:131146304:131146161:131146304:131144279:131144754:+
4772	ENSG00000126883.18	NUP214	chr9	+	131146128	131146304	131146161	131146304	131144279	131144754	4772	127,138,52,99,122,108,41,93	16,34,14,8,22,18,2,8	58,90,149,50	14,42,48,25	172	139	1.18E-06	6.55E-05	0.865,0.766,0.75,0.909,0.818,0.829,0.943,0.904	0.77,0.634,0.715,0.618	0.164	A3SS	103.5	15	74	33.5	MDS	NUP214:chr9:131146128:131146304:131146161:131146304:131144279:131144754:+
71325	ENSG00000110713.17	NUP98	chr11	-	3676268	3676389	3676268	3676376	3676508	3676710	71325	11,15,7	299,199,112	0,0,0	284,254,201	162	149	1.12E-08	2.51E-06	0.033,0.065,0.054	0.0,0.0,0.0	0.051	A3SS	11	199	0	254	Nalm_6	NUP98:chr11:3676268:3676389:3676268:3676376:3676508:3676710:-
74398	ENSG00000110713.17	NUP98	chr11	-	3676268	3676389	3676268	3676376	3676508	3676710	74398	28,37,15,23,17,16,10,19	158,251,177,137,277,000,000,000	0,0,0,0	73,228,198,114	152	139	0	0	0.139,0.119,0.072,0.133,0.053,0.103,0.07,0.057	0.0,0.0,0.0,0.0	0.093	A3SS	18	167.5	0	156	MDS	NUP98:chr11:3676268:3676389:3676268:3676376:3676508:3676710:-
13936	ENSG00000089127.15	OAS1	chr12	+	112911035	112911235	112911050	112911235	112908535	112908824	13936	14,12,5	16,23,6	2,0,4	24,24,32	164	149	3.74E-08	7.73E-06	0.443,0.322,0.431	0.07,0.0,0.102	0.341	A3SS	12	16	2	24	Nalm_6	OAS1:chr12:112911035:112911235:112911050:112911235:112908535:112908824:+
14058	ENSG00000089127.15	OAS1	chr12	+	112911035	112911235	112911050	112911235	112908535	112908824	14058	18,0,17,21,13,71,15,9	38,39,20,27,77,88,55,7	24,0,0,2	12,30,55,84	154	139	0.000953944	0.020113752	0.299,0.0,0.434,0.412,0.132,0.421,0.198,0.537	0.644,0.0,0.0,0.021	0.138	A3SS	16	38.5	1	42.5	MDS	OAS1:chr12:112911035:112911235:112911050:112911235:112908535:112908824:+
78029	ENSG00000155463.14	OXA1L	chr14	+	22769776	22769932	22769790	22769932	22767957	22768171	78029	76,68,51	627,508,263	10,7,5	660,706,654	163	149	0	0	0.1,0.109,0.151	0.014,0.009,0.007	0.11	A3SS	68	508	7	660	Nalm_6	OXA1L:chr14:22769776:22769932:22769790:22769932:22767957:22768171:+
81693	ENSG00000155463.14	OXA1L	chr14	+	22769776	22769932	22769790	22769932	22767957	22768171	81693	132,140,90,58,108,115,13,75	242,398,508,250,385,000,000,000	8,0,0,4	98,435,473,290	153	139	0	0	0.331,0.242,0.139,0.174,0.203,0.342,0.056,0.163	0.069,0.0,0.0,0.012	0.186	A3SS	99	300.5	2	362.5	MDS	OXA1L:chr14:22769776:22769932:22769790:22769932:22767957:22768171:+
6050	ENSG00000154814.14	OXNAD1	chr3	+	16270928	16271071	16270944	16271071	16269125	16269275	6050	16,10	20,24	7,9	51,37	155	139	0.002953272	0.08457601	0.418,0.272	0.11,0.179	0.2	A3SS	13	22	8	44	K562_K700E	OXNAD1:chr3:16270928:16271071:16270944:16271071:16269125:16269275:+
6692	ENSG00000154814.14	OXNAD1	chr3	+	16270928	16271071	16270944	16271071	16269125	16269275	6692	20,5,3,25,25,32,12,30	43,58,18,41,56,24,27,34	0,2,6,5	4,32,50,11	155	139	0.000262917	0.006744772	0.294,0.072,0.13,0.354,0.286,0.545,0.285,0.442	0.0,0.053,0.097,0.29	0.191	A3SS	22.5	37.5	3.5	21.5	MDS	OXNAD1:chr3:16270928:16271071:16270944:16271071:16269125:16269275:+
75475	ENSG00000170515.14	PA2G4	chr12	+	56111198	56111309	56111211	56111309	56110963	56111058	75475	247,170,47	17,25,3	271,237,113	0,0,1	162	149	1.68E-14	8.41E-12	0.93,0.862,0.935	1.0,1.0,0.99	-0.088	A3SS	170	17	237	0	Nalm_6	PA2G4:chr12:56111198:56111309:56111211:56111309:56110963:56111058:+
78982	ENSG00000170515.14	PA2G4	chr12	+	56111198	56111309	56111211	56111309	56110963	56111058	78982	2,126,12,23,47,36,13,44	37,62,12,16,5,16,4,9	18,36,67,18	0,0,0,0	152	139	0	0	0.047,0.65,0.478,0.568,0.896,0.673,0.748,0.817	1.0,1.0,1.0,1.0	-0.39	A3SS	29.5	14	27	0	MDS	PA2G4:chr12:56111198:56111309:56111211:56111309:56110963:56111058:+
18633	ENSG00000156504.17	PABIR2	chrX	-	134796107	134796355	134796107	134796256	134797120	134797232	18633	13,12,5	13,8,1	15,7,3	0,0,0	248	149	2.01E-09	5.12E-07	0.375,0.474,0.75	1.0,1.0,1.0	-0.467	A3SS	12	8	7	0	Nalm_6	PABIR2:chrX:134796107:134796355:134796107:134796256:134797120:134797232:-
15143	ENSG00000156504.17	PABIR2	chrX	-	134796107	134796355	134796107	134796256	134797120	134797232	15143	0,3	3,7	1,1	0,0	238	139	5.51E-10	2.66E-07	0.0,0.2	1.0,1.0	-0.9	A3SS	1.5	5	1	0	K562_K700E	PABIR2:chrX:134796107:134796355:134796107:134796256:134797120:134797232:-
52858	ENSG00000197136.5	PCNX3	chr11	+	65622223	65622299	65622244	65622299	65620830	65620966	52858	91,40,28	85,64,35	19,18,21	75,98,93	170	149	8.91E-11	2.79E-08	0.484,0.354,0.412	0.182,0.139,0.165	0.255	A3SS	40	64	19	93	Nalm_6	PCNX3:chr11:65622223:65622299:65622244:65622299:65620830:65620966:+
55337	ENSG00000197136.5	PCNX3	chr11	+	65622223	65622299	65622244	65622299	65620830	65620966	55337	28,10,4,8,19,6,5,2	26,21,3,24,24,24,11,23	0,1,0,0	23,35,8,16	160	139	2.17E-13	5.35E-11	0.483,0.293,0.537,0.225,0.407,0.178,0.283,0.07	0.0,0.024,0.0,0.0	0.303	A3SS	7	23.5	0	19.5	MDS	PCNX3:chr11:65622223:65622299:65622244:65622299:65620830:65620966:+
52936	ENSG00000121892.15	PDS5A	chr4	-	39910243	39910356	39910243	39910338	39913610	39913726	52936	13,22,23	144,161,118	3,2,13	290,301,494	167	149	3.33E-16	1.98E-13	0.075,0.109,0.148	0.009,0.006,0.023	0.098	A3SS	22	144	3	301	Nalm_6	PDS5A:chr4:39910243:39910356:39910243:39910338:39913610:39913726:-
28765	ENSG00000121892.15	PDS5A	chr4	-	39910243	39910356	39910243	39910338	39913610	39913726	28765	8,9	58,48	2,0	83,95	157	139	1.18E-06	0.000166805	0.109,0.142	0.021,0.0	0.115	A3SS	8.5	53	1	89	K562_K700E	PDS5A:chr4:39910243:39910356:39910243:39910338:39913610:39913726:-
55381	ENSG00000121892.15	PDS5A	chr4	-	39910243	39910356	39910243	39910338	39913610	39913726	55381	5,6,0,21,26,17,14,33	5,75,126,142,241,98,67,188	0,0,0,0	1,276,460,84	157	139	0	0	0.47,0.066,0.0,0.116,0.087,0.133,0.156,0.135	0.0,0.0,0.0,0.0	0.145	A3SS	15.5	112	0	180	MDS	PDS5A:chr4:39910243:39910356:39910243:39910338:39913610:39913726:-
3287	ENSG00000137338.6	PGBD1	chr6	+	28283755	28284209	28283775	28284209	28281571	28281918	3287	60,48,53	10,10,8	15,17,27	33,56,66	169	149	0	0	0.841,0.809,0.854	0.286,0.211,0.265	0.581	A3SS	53	10	17	56	Nalm_6	PGBD1:chr6:28283755:28284209:28283775:28284209:28281571:28281918:+
2998	ENSG00000137338.6	PGBD1	chr6	+	28283755	28284209	28283775	28284209	28281571	28281918	2998	1,4	0,0	3,3	11,8	159	139	1.52E-07	3.11E-05	1.0,1.0	0.193,0.247	0.78	A3SS	2.5	0	3	9.5	K562_K700E	PGBD1:chr6:28283755:28284209:28283775:28284209:28281571:28281918:+
3317	ENSG00000137338.6	PGBD1	chr6	+	28283755	28284209	28283775	28284209	28281571	28281918	3317	16,4,12,31,23,18,26,24	0,0,11,0,5,7,0,4	0,8,19,12	3,15,29,1	159	139	0.000721929	0.015924999	1.0,1.0,0.488,1.0,0.801,0.692,1.0,0.84	0.0,0.318,0.364,0.913	0.454	A3SS	20.5	2	10	9	MDS	PGBD1:chr6:28283755:28284209:28283775:28284209:28281571:28281918:+
34598	ENSG00000173889.16	PHC3	chr3	-	170171085	170171464	170171085	170171450	170172556	170172712	34598	38,32,25	295,269,116	19,7,5	258,226,247	163	149	1.04E-08	2.34E-06	0.105,0.098,0.165	0.063,0.028,0.018	0.086	A3SS	32	269	7	247	Nalm_6	PHC3:chr3:170171085:170171464:170171085:170171450:170172556:170172712:-
36115	ENSG00000173889.16	PHC3	chr3	-	170171085	170171464	170171085	170171450	170172556	170172712	36115	10,0,3,1,5,15,0,4	17,29,19,23,36,29,7,27	0,0,0,0	2,43,82,48	153	139	3.13E-10	4.31E-08	0.348,0.0,0.125,0.038,0.112,0.32,0.0,0.119	0.0,0.0,0.0,0.0	0.133	A3SS	3.5	25	0	45.5	MDS	PHC3:chr3:170171085:170171464:170171085:170171450:170172556:170172712:-
29063	ENSG00000121716.21	PILRB	chr7	+	100358226	100358259	100358241	100358259	100356749	100356883	29063	5,5	2,0	0,0	1,8	154	139	4.31E-10	2.23E-07	0.693,1.0	0.0,0.0	0.847	A3SS	5	1	0	4.5	K562_K700E	PILRB:chr7:100358226:100358259:100358241:100358259:100356749:100356883:+
56180	ENSG00000121716.21	PILRB	chr7	+	100358226	100358259	100358241	100358259	100356749	100356883	56180	72,63,122,42,101,37,30,85	50,19,0,9,21,9,0,10	0,4,1,0	14,12,0,3	154	139	8.48E-07	4.94E-05	0.565,0.75,1.0,0.808,0.813,0.788,1.0,0.885	0.0,0.231,1.0,0.0	0.518	A3SS	67.5	9.5	0.5	7.5	MDS	PILRB:chr7:100358226:100358259:100358241:100358259:100356749:100356883:+
25212	ENSG00000250251.6	PKD1P6	chr16	-	15132842	15133061	15132842	15132974	15133263	15133423	25212	31,32,20	2,0,1	18,32,57	3,6,5	236	149	0.001524173	0.064098664	0.907,1.0,0.927	0.791,0.771,0.878	0.131	A3SS	31	1	32	5	Nalm_6	PKD1P6:chr16:15132842:15133061:15132842:15132974:15133263:15133423:-
26203	ENSG00000250251.6	PKD1P6	chr16	-	15132842	15133061	15132842	15132974	15133263	15133423	26203	28,54,21,3,25,11,7,29	0,0,0,0,5,0,0,0	24,19,33,23	0,10,0,1	226	139	0.001358033	0.027091221	1.0,1.0,1.0,1.0,0.755,1.0,1.0,1.0	1.0,0.539,1.0,0.934	0.101	A3SS	23	0	23.5	0.5	MDS	PKD1P6:chr16:15132842:15133061:15132842:15132974:15133263:15133423:-
20326	ENSG00000130827.6	PLXNA3	chrX	+	154471476	154471638	154471487	154471638	154471104	154471317	20326	19,15,1	82,53,37	2,4,3	59,49,58	160	149	0.000396132	0.022155188	0.177,0.209,0.025	0.031,0.071,0.046	0.088	A3SS	15	53	3	58	Nalm_6	PLXNA3:chrX:154471476:154471638:154471487:154471638:154471104:154471317:+
20915	ENSG00000130827.6	PLXNA3	chrX	+	154471476	154471638	154471487	154471638	154471104	154471317	20915	19,7,1,7,0,1,0,0	12,7,16,12,3,8,12,21	0,0,0,0	15,9,24,12	150	139	4.06E-07	2.60E-05	0.595,0.481,0.055,0.351,0.0,0.104,0.0,0.0	0.0,0.0,0.0,0.0	0.198	A3SS	1	12	0	13.5	MDS	PLXNA3:chrX:154471476:154471638:154471487:154471638:154471104:154471317:+
70943	ENSG00000004399.13	PLXND1	chr3	-	129565886	129566029	129565886	129566017	129566526	129566631	70943	26,28,11	110,72,50	1,5,4	74,101,135	161	149	2.65E-13	1.16E-10	0.179,0.265,0.169	0.012,0.044,0.027	0.177	A3SS	26	72	4	101	Nalm_6	PLXND1:chr3:129565886:129566029:129565886:129566017:129566526:129566631:-
35552	ENSG00000004399.13	PLXND1	chr3	-	129565886	129566029	129565886	129566017	129566526	129566631	35552	2,5	7,8	0,0	11,3	151	139	4.28E-05	0.003252426	0.208,0.365	0.0,0.0	0.286	A3SS	3.5	7.5	0	7	K562_K700E	PLXND1:chr3:129565886:129566029:129565886:129566017:129566526:129566631:-
74072	ENSG00000004399.13	PLXND1	chr3	-	129565886	129566029	129565886	129566017	129566526	129566631	74072	74,38,112,32,55,73,35,52	314,191,208,164,120,217,72,154	0,0,12,1	126,257,417,183	151	139	0	0	0.178,0.155,0.331,0.152,0.297,0.236,0.309,0.237	0.0,0.0,0.026,0.005	0.229	A3SS	53.5	177.5	0.5	220	MDS	PLXND1:chr3:129565886:129566029:129565886:129566017:129566526:129566631:-
29562	ENSG00000068654.17	POLR1A	chr2	-	86078040	86078284	86078040	86078232	86080815	86080978	29562	11,16	3,3	46,57	0,0	191	139	6.35E-05	0.004518484	0.727,0.795	1.0,1.0	-0.239	A3SS	13.5	3	51.5	0	K562_K700E	POLR1A:chr2:86078040:86078284:86078040:86078232:86080815:86080978:-
57405	ENSG00000068654.17	POLR1A	chr2	-	86078040	86078284	86078040	86078232	86080815	86080978	57405	33,52,26,129,121,68,27,55	0,16,0,15,0,9,7,5	33,89,81,43	0,0,0,0	191	139	3.57E-10	4.81E-08	1.0,0.703,1.0,0.862,1.0,0.846,0.737,0.889	1.0,1.0,1.0,1.0	-0.12	A3SS	53.5	6	62	0	MDS	POLR1A:chr2:86078040:86078284:86078040:86078232:86080815:86080978:-
41758	ENSG00000066027.12	PPP2R5A	chr1	+	212345789	212345933	212345802	212345933	212342187	212342280	41758	16,11,6	38,50,38	2,2,10	94,92,168	162	149	2.32E-08	4.95E-06	0.279,0.168,0.127	0.019,0.02,0.052	0.161	A3SS	11	38	2	94	Nalm_6	PPP2R5A:chr1:212345789:212345933:212345802:212345933:212342187:212342280:+
43893	ENSG00000066027.12	PPP2R5A	chr1	+	212345789	212345933	212345802	212345933	212342187	212342280	43893	6,23,4,27,15,22,14,22	44,30,27,22,39,29,24,36	3,11,0,0	4,168,255,100	152	139	1.18E-12	2.52E-10	0.111,0.412,0.119,0.529,0.26,0.41,0.348,0.358	0.407,0.056,0.0,0.0	0.203	A3SS	18.5	29.5	1.5	134	MDS	PPP2R5A:chr1:212345789:212345933:212345802:212345933:212342187:212342280:+
31644	ENSG00000275052.5	PPP4R3B	chr2	-	55574368	55574413	55574368	55574401	55577314	55577356	31644	13,15,6	2,5,3	0,2,0	4,8,3	161	149	2.84E-09	7.07E-07	0.857,0.735,0.649	0.0,0.188,0.0	0.684	A3SS	13	3	0	4	Nalm_6	PPP4R3B:chr2:55574368:55574413:55574368:55574401:55577314:55577356:-
20233	ENSG00000275052.5	PPP4R3B	chr2	-	55574368	55574413	55574368	55574401	55577314	55577356	20233	4,4	1,0	0,1	1,1	151	139	0.001865831	0.061084398	0.786,1.0	0.0,0.479	0.653	A3SS	4	0.5	0.5	1	K562_K700E	PPP4R3B:chr2:55574368:55574413:55574368:55574401:55577314:55577356:-
73360	ENSG00000110075.15	PPP6R3	chr11	+	68600320	68600494	68600340	68600494	68596096	68596218	73360	27,20,18	230,279,169	4,0,0	429,377,450	169	149	0	0	0.094,0.059,0.086	0.008,0.0,0.0	0.077	A3SS	20	230	0	429	Nalm_6	PPP6R3:chr11:68600320:68600494:68600340:68600494:68596096:68596218:+
36459	ENSG00000110075.15	PPP6R3	chr11	+	68600320	68600494	68600340	68600494	68596096	68596218	36459	6,5	23,31	0,0	93,92	159	139	4.57E-07	7.53E-05	0.186,0.124	0.0,0.0	0.155	A3SS	5.5	27	0	92.5	K562_K700E	PPP6R3:chr11:68600320:68600494:68600340:68600494:68596096:68596218:+
76516	ENSG00000110075.15	PPP6R3	chr11	+	68600320	68600494	68600340	68600494	68596096	68596218	76516	12,26,1,15,30,27,10,10	73,112,80,113,158,98,61,153	0,0,0,0	6,201,275,123	159	139	0	0	0.126,0.169,0.011,0.104,0.142,0.194,0.125,0.054	0.0,0.0,0.0,0.0	0.116	A3SS	13.5	105	0	162	MDS	PPP6R3:chr11:68600320:68600494:68600340:68600494:68596096:68596218:+
15178	ENSG00000167595.15	PROSER3	chr19	+	35767050	35767454	35767071	35767454	35766767	35766955	15178	3,2	9,5	0,0	7,6	160	139	0.001175432	0.043537475	0.225,0.258	0.0,0.0	0.241	A3SS	2.5	7	0	6.5	K562_K700E	PROSER3:chr19:35767050:35767454:35767071:35767454:35766767:35766955:+
19287	ENSG00000167595.15	PROSER3	chr19	+	35767050	35767454	35767071	35767454	35766767	35766955	19287	8,5,7,0,7,8,0,2	34,22,20,15,48,14,11,22	0,0,0,0	17,31,53,10	160	139	2.34E-09	2.62E-07	0.17,0.165,0.233,0.0,0.112,0.332,0.0,0.073	0.0,0.0,0.0,0.0	0.136	A3SS	6	21	0	24	MDS	PROSER3:chr19:35767050:35767454:35767071:35767454:35766767:35766955:+
42389	ENSG00000134748.13	PRPF38A	chr1	+	52414740	52414859	52414761	52414859	52414620	52414647	42389	159,117,62	464,349,218	30,21,23	551,473,512	170	149	0	0	0.231,0.227,0.2	0.046,0.037,0.038	0.179	A3SS	117	349	23	512	Nalm_6	PRPF38A:chr1:52414740:52414859:52414761:52414859:52414620:52414647:+
24501	ENSG00000134748.13	PRPF38A	chr1	+	52414740	52414859	52414761	52414859	52414620	52414647	24501	51,42	99,121	5,7	217,214	160	139	0	0	0.309,0.232	0.02,0.028	0.247	A3SS	46.5	110	6	215.5	K562_K700E	PRPF38A:chr1:52414740:52414859:52414761:52414859:52414620:52414647:+
44611	ENSG00000134748.13	PRPF38A	chr1	+	52414740	52414859	52414761	52414859	52414620	52414647	44611	86,72,27,59,45,44,40,36	139,278,162,85,204,101,91,169	0,0,12,10	51,154,274,63	160	139	0	0	0.35,0.184,0.126,0.376,0.161,0.275,0.276,0.156	0.0,0.0,0.037,0.121	0.198	A3SS	44.5	150.5	5	108.5	MDS	PRPF38A:chr1:52414740:52414859:52414761:52414859:52414620:52414647:+
5971	ENSG00000205352.11	PRR13	chr12	+	53443390	53443773	53443486	53443773	53442694	53442733	5971	832,568,110	27,11,10	807,792,347	6,4,0	245	149	4.01E-09	9.61E-07	0.949,0.969,0.87	0.988,0.992,1.0	-0.064	A3SS	568	11	792	4	Nalm_6	PRR13:chr12:53443390:53443773:53443486:53443773:53442694:53442733:+
5465	ENSG00000205352.11	PRR13	chr12	+	53443390	53443773	53443486	53443773	53442694	53442733	5465	215,218	35,27	284,306	2,1	235	139	0	0	0.784,0.827	0.988,0.995	-0.186	A3SS	216.5	31	295	1.5	K562_K700E	PRR13:chr12:53443390:53443773:53443486:53443773:53442694:53442733:+
6059	ENSG00000205352.11	PRR13	chr12	+	53443390	53443773	53443486	53443773	53442694	53442733	6059	163,622,039,158,111,000,000,000,000	29,42,11,13,9,30,26,11	6,047,701,087,493	0,5,5,15	235	139	4.03E-05	0.001369844	0.971,0.969,0.98,0.974,0.988,0.945,0.939,0.979	1.0,0.989,0.992,0.951	-0.015	A3SS	889.5	19.5	687	5	MDS	PRR13:chr12:53443390:53443773:53443486:53443773:53442694:53442733:+
55400	ENSG00000204469.13	PRRC2A	chr6	+	31634752	31634977	31634797	31634977	31634471	31634557	55400	977,682,474	106,56,65	8,278,381,268	8,4,5	194	149	0	0	0.876,0.903,0.849	0.988,0.994,0.995	-0.116	A3SS	682	65	838	5	Nalm_6	PRRC2A:chr6:31634752:31634977:31634797:31634977:31634471:31634557:+
57702	ENSG00000204469.13	PRRC2A	chr6	+	31634752	31634977	31634797	31634977	31634471	31634557	57702	374,496,269,382,624,000,000,000	56,31,29,39,35,65,31,36	177,502,604,281	0,4,18,5	184	139	0	0	0.835,0.924,0.875,0.881,0.931,0.808,0.857,0.877	1.0,0.99,0.962,0.977	-0.109	A3SS	368	35.5	391.5	4.5	MDS	PRRC2A:chr6:31634752:31634977:31634797:31634977:31634471:31634557:+
68200	ENSG00000119446.14	RBM18	chr9	-	122261379	122261508	122261379	122261498	122264714	122264840	68200	117,102,36	61,51,26	162,142,122	13,13,11	159	149	0	0	0.643,0.652,0.565	0.921,0.911,0.912	-0.295	A3SS	102	51	142	13	Nalm_6	RBM18:chr9:122261379:122261508:122261379:122261498:122264714:122264840:-
34563	ENSG00000119446.14	RBM18	chr9	-	122261379	122261508	122261379	122261498	122264714	122264840	34563	18,29	22,29	36,46	2,2	149	139	2.35E-14	2.73E-11	0.433,0.483	0.944,0.955	-0.492	A3SS	23.5	25.5	41	2	K562_K700E	RBM18:chr9:122261379:122261508:122261379:122261498:122264714:122264840:-
71303	ENSG00000119446.14	RBM18	chr9	-	122261379	122261508	122261379	122261498	122264714	122264840	71303	44,21,55,55,68,53,30,70	31,44,15,30,18,35,14,65	2,52,118,43	0,3,0,0	149	139	0	0	0.57,0.308,0.774,0.631,0.779,0.586,0.667,0.501	1.0,0.942,1.0,1.0	-0.384	A3SS	54	30.5	47.5	0	MDS	RBM18:chr9:122261379:122261508:122261379:122261498:122264714:122264840:-
74774	ENSG00000004700.16	RECQL	chr12	-	21474840	21474995	21474840	21474979	21475467	21475585	74774	13,18,9	123,220,91	9,3,6	427,272,239	165	149	3.81E-08	7.83E-06	0.087,0.069,0.082	0.019,0.01,0.022	0.062	A3SS	13	123	6	272	Nalm_6	RECQL:chr12:21474840:21474995:21474840:21474979:21475467:21475585:-
36959	ENSG00000004700.16	RECQL	chr12	-	21474840	21474995	21474840	21474979	21475467	21475585	36959	2,4	14,8	0,0	22,34	155	139	0.000244016	0.013001785	0.114,0.31	0.0,0.0	0.212	A3SS	3	11	0	28	K562_K700E	RECQL:chr12:21474840:21474995:21474840:21474979:21475467:21475585:-
78121	ENSG00000004700.16	RECQL	chr12	-	21474840	21474995	21474840	21474979	21475467	21475585	78121	13,21,33,19,15,22,6,7	76,63,25,96,41,127,56,108	0,0,7,2	12,237,239,78	155	139	0	0	0.133,0.23,0.542,0.151,0.247,0.134,0.088,0.055	0.0,0.0,0.026,0.022	0.185	A3SS	17	69.5	1	157.5	MDS	RECQL:chr12:21474840:21474995:21474840:21474979:21475467:21475585:-
9932	ENSG00000006015.18	REX1BD	chr19	+	18589412	18589683	18589478	18589683	18588994	18589077	9932	33,29	13,14	50,70	6,3	205	139	6.58E-06	0.000672049	0.633,0.584	0.85,0.941	-0.287	A3SS	31	13.5	60	4.5	K562_K700E	REX1BD:chr19:18589412:18589683:18589478:18589683:18588994:18589077:+
10938	ENSG00000006015.18	REX1BD	chr19	+	18589412	18589683	18589478	18589683	18588994	18589077	10938	354,731,330,231,306,000,000,000	89,98,57,42,53,35,35,39	295,252,285,176	29,20,40,11	205	139	2.28E-05	0.000834641	0.73,0.835,0.797,0.789,0.797,0.825,0.808,0.828	0.873,0.895,0.829,0.916	-0.077	A3SS	291	47.5	268.5	24.5	MDS	REX1BD:chr19:18589412:18589683:18589478:18589683:18588994:18589077:+
19126	ENSG00000124784.9	RIOK1	chr6	+	7395006	7395143	7395020	7395143	7393098	7393303	19126	1,1	1,0	0,1	9,9	153	139	0.003180428	0.088272386	0.476,1.0	0.0,0.092	0.692	A3SS	1	0.5	0.5	9	K562_K700E	RIOK1:chr6:7395006:7395143:7395020:7395143:7393098:7393303:+
30421	ENSG00000124784.9	RIOK1	chr6	+	7395006	7395143	7395020	7395143	7393098	7393303	30421	0,2,0,3,32,3,6,5	6,27,17,13,60,12,6,32	0,0,0,0	5,22,15,11	153	139	8.02E-08	6.11E-06	0.0,0.063,0.0,0.173,0.326,0.185,0.476,0.124	0.0,0.0,0.0,0.0	0.168	A3SS	3	15	0	13	MDS	RIOK1:chr6:7395006:7395143:7395020:7395143:7393098:7393303:+
486	ENSG00000042062.13	RIPOR3	chr20	-	50594552	50594797	50594552	50594714	50595368	50595504	486	4,3	12,12	14,25	11,13	222	139	0.000146861	0.008721272	0.173,0.135	0.443,0.546	-0.341	A3SS	3.5	12	19.5	12	K562_K700E	RIPOR3:chr20:50594552:50594797:50594552:50594714:50595368:50595504:-
544	ENSG00000042062.13	RIPOR3	chr20	-	50594552	50594797	50594552	50594714	50595368	50595504	544	55,31,0,4,0,7,4,9	90,58,29,29,22,22,25,62	65,33,22,17	29,22,13,14	222	139	0	0	0.277,0.251,0.0,0.079,0.0,0.166,0.091,0.083	0.584,0.484,0.514,0.432	-0.385	A3SS	5.5	29	27.5	18	MDS	RIPOR3:chr20:50594552:50594797:50594552:50594714:50595368:50595504:-
40986	ENSG00000121481.11	RNF2	chr1	+	185091564	185091735	185091578	185091735	185087551	185087640	40986	74,92,28	252,265,80	15,12,16	320,279,199	163	149	0	0	0.212,0.241,0.242	0.041,0.038,0.068	0.183	A3SS	74	252	15	279	Nalm_6	RNF2:chr1:185091564:185091735:185091578:185091735:185087551:185087640:+
43095	ENSG00000121481.11	RNF2	chr1	+	185091564	185091735	185091578	185091735	185087551	185087640	43095	24,32,10,18,27,23,14,17	57,60,21,62,63,47,31,55	0,0,14,0	8,54,153,36	153	139	0	0	0.277,0.326,0.302,0.209,0.28,0.308,0.291,0.219	0.0,0.0,0.077,0.0	0.257	A3SS	20.5	56	0	45	MDS	RNF2:chr1:185091564:185091735:185091578:185091735:185087551:185087640:+
67079	ENSG00000137075.18	RNF38	chr9	-	36351114	36351219	36351114	36351199	36352741	36352848	67079	31,21,6	41,42,17	0,1,1	97,78,103	169	149	0	0	0.4,0.306,0.237	0.0,0.011,0.008	0.308	A3SS	21	41	1	97	Nalm_6	RNF38:chr9:36351114:36351219:36351114:36351199:36352741:36352848:-
34108	ENSG00000137075.18	RNF38	chr9	-	36351114	36351219	36351114	36351199	36352741	36352848	34108	7,3	5,1	0,0	9,6	159	139	4.98E-08	1.19E-05	0.55,0.724	0.0,0.0	0.637	A3SS	5	3	0	7.5	K562_K700E	RNF38:chr9:36351114:36351219:36351114:36351199:36352741:36352848:-
70153	ENSG00000137075.18	RNF38	chr9	-	36351114	36351219	36351114	36351199	36352741	36352848	70153	12,9,19,21,12,36,0,4	27,20,42,26,63,21,23,47	0,0,7,0	5,72,64,49	159	139	9.50E-11	1.46E-08	0.28,0.282,0.283,0.414,0.143,0.6,0.0,0.069	0.0,0.0,0.087,0.0	0.237	A3SS	12	26.5	0	56.5	MDS	RNF38:chr9:36351114:36351219:36351114:36351199:36352741:36352848:-
58163	ENSG00000142327.13	RNPEPL1	chr2	+	240576567	240576765	240576638	240576765	240575501	240575610	58163	10,13,5	1,5,4	5,13,25	0,0,1	220	149	4.25E-06	0.000521059	0.871,0.638,0.458	1.0,1.0,0.944	-0.326	A3SS	10	4	13	0	Nalm_6	RNPEPL1:chr2:240576567:240576765:240576638:240576765:240575501:240575610:+
60486	ENSG00000142327.13	RNPEPL1	chr2	+	240576567	240576765	240576638	240576765	240575501	240575610	60486	17,23,16,9,0,16,10,0	33,35,36,23,64,24,16,14	6,12,1,10	0,0,0,0	210	139	0	0	0.254,0.303,0.227,0.206,0.0,0.306,0.293,0.0	1.0,1.0,1.0,1.0	-0.801	A3SS	13	28.5	8	0	MDS	RNPEPL1:chr2:240576567:240576765:240576638:240576765:240575501:240575610:+
59282	ENSG00000114391.13	RPL24	chr3	-	101682041	101682509	101682041	101682492	101682770	101682907	59282	178,128,22	16,701,298,289	75,120,23	11,721,754,512	166	149	0.000244407	0.015116462	0.087,0.081,0.064	0.054,0.058,0.039	0.027	A3SS	128	1298	75	1172	Nalm_6	RPL24:chr3:101682041:101682509:101682041:101682492:101682770:101682907:-
31043	ENSG00000114391.13	RPL24	chr3	-	101682041	101682509	101682041	101682492	101682770	101682907	31043	430,419	45,564,568	55,43	21,732,283	156	139	0	0	0.078,0.076	0.022,0.017	0.057	A3SS	424.5	4562	49	2228	K562_K700E	RPL24:chr3:101682041:101682509:101682041:101682492:101682770:101682907:-
61663	ENSG00000114391.13	RPL24	chr3	-	101682041	101682509	101682041	101682492	101682770	101682907	61663	3,661,826,732,466,730,000,000,000	92,712,104,415,650,500,000,000,000,000,000,000	6,0,0,0	2,850,833,794,734,900	156	139	0	0	0.034,0.072,0.04,0.067,0.058,0.06,0.064,0.04	0.002,0.0,0.0,0.0	0.054	A3SS	459	9504.5	0	6621.5	MDS	RPL24:chr3:101682041:101682509:101682041:101682492:101682770:101682907:-
36413	ENSG00000175634.15	RPS6KB2	chr11	+	67432352	67432845	67432599	67432845	67431367	67431515	36413	9,10	94,68	15,23	68,61	386	139	0.002694542	0.079380485	0.033,0.05	0.074,0.12	-0.056	A3SS	9.5	81	19	64.5	K562_K700E	RPS6KB2:chr11:67432352:67432845:67432599:67432845:67431367:67431515:+
76399	ENSG00000175634.15	RPS6KB2	chr11	+	67432352	67432845	67432599	67432845	67431367	67431515	76399	39,64,78,66,74,34,27,53	187,294,142,201,209,000,000,000	13,46,113,37	26,139,147,109	386	139	2.45E-06	0.000123231	0.07,0.073,0.165,0.106,0.113,0.061,0.053,0.05	0.153,0.106,0.217,0.109	-0.06	A3SS	58.5	194.5	41.5	124	MDS	RPS6KB2:chr11:67432352:67432845:67432599:67432845:67431367:67431515:+
27215	ENSG00000137815.15	RTF1	chr15	+	41471151	41471349	41471171	41471349	41470256	41470392	27215	15,14,7	170,183,106	0,2,2	399,367,344	169	149	2.01E-12	7.91E-10	0.072,0.063,0.055	0.0,0.005,0.005	0.06	A3SS	14	170	2	367	Nalm_6	RTF1:chr15:41471151:41471349:41471171:41471349:41470256:41470392:+
18435	ENSG00000137815.15	RTF1	chr15	+	41471151	41471349	41471171	41471349	41470256	41470392	18435	4,4	26,20	0,0	78,91	159	139	3.98E-05	0.003056395	0.119,0.149	0.0,0.0	0.134	A3SS	4	23	0	84.5	K562_K700E	RTF1:chr15:41471151:41471349:41471171:41471349:41470256:41470392:+
28219	ENSG00000137815.15	RTF1	chr15	+	41471151	41471349	41471171	41471349	41470256	41470392	28219	7,90,26,14,3,15,8,9	203,366,69,80,172,57,70,72	0,0,0,0	184,176,344,74	159	139	0	0	0.029,0.177,0.248,0.133,0.015,0.187,0.091,0.099	0.0,0.0,0.0,0.0	0.122	A3SS	11.5	76	0	180	MDS	RTF1:chr15:41471151:41471349:41471171:41471349:41470256:41470392:+
19776	ENSG00000130254.12	SAFB2	chr19	-	5595360	5595510	5595360	5595497	5598792	5598884	19776	15,25,12	134,112,73	0,0,1	292,286,186	162	149	0	0	0.093,0.17,0.131	0.0,0.0,0.005	0.13	A3SS	15	112	0	286	Nalm_6	SAFB2:chr19:5595360:5595510:5595360:5595497:5598792:5598884:-
15588	ENSG00000130254.12	SAFB2	chr19	-	5595360	5595510	5595360	5595497	5598792	5598884	15588	15,15	21,14	0,1	96,69	152	139	0	0	0.395,0.495	0.0,0.013	0.439	A3SS	15	17.5	0.5	82.5	K562_K700E	SAFB2:chr19:5595360:5595510:5595360:5595497:5598792:5598884:-
20398	ENSG00000130254.12	SAFB2	chr19	-	5595360	5595510	5595360	5595497	5598792	5598884	20398	169,323,104,29,68,70,27,33	240,720,116,120,145,131,65,246	0,5,0,0	306,318,354,142	152	139	0	0	0.392,0.291,0.451,0.181,0.3,0.328,0.275,0.109	0.0,0.014,0.0,0.0	0.287	A3SS	69	138	0	312	MDS	SAFB2:chr19:5595360:5595510:5595360:5595497:5598792:5598884:-
43872	ENSG00000010803.16	SCMH1	chr1	-	41113282	41113553	41113282	41113526	41116921	41117010	43872	22,19,25	238,192,179	12,11,10	231,300,384	176	149	1.05E-06	0.000152571	0.073,0.077,0.106	0.042,0.03,0.022	0.054	A3SS	22	192	11	300	Nalm_6	SCMH1:chr1:41113282:41113553:41113282:41113526:41116921:41117010:-
46080	ENSG00000010803.16	SCMH1	chr1	-	41113282	41113553	41113282	41113526	41116921	41117010	46080	6,0,30,2,23,16,4,3	52,36,164,51,125,64,38,82	0,6,0,5	13,163,216,97	166	139	2.36E-10	3.36E-08	0.088,0.0,0.133,0.032,0.134,0.173,0.081,0.03	0.0,0.03,0.0,0.041	0.066	A3SS	5	58	2.5	130	MDS	SCMH1:chr1:41113282:41113553:41113282:41113526:41116921:41117010:-
6383	ENSG00000142864.15	SERBP1	chr1	-	67424887	67424977	67424887	67424959	67425082	67425223	6383	230,719,751,118	771,685,362	163,014,551,418	151,413,201,281	167	149	0	0	0.727,0.72,0.734	0.49,0.496,0.497	0.233	A3SS	1975	685	1455	1320	Nalm_6	SERBP1:chr1:67424887:67424977:67424887:67424959:67425082:67425223:-
5842	ENSG00000142864.15	SERBP1	chr1	-	67424887	67424977	67424887	67424959	67425082	67425223	5842	348,319	73,82	441,480	388,438	157	139	0	0	0.808,0.775	0.502,0.492	0.295	A3SS	333.5	77.5	460.5	413	K562_K700E	SERBP1:chr1:67424887:67424977:67424887:67424959:67425082:67425223:-
6468	ENSG00000142864.15	SERBP1	chr1	-	67424887	67424977	67424887	67424959	67425082	67425223	6468	30,145,361,220,624,000,000,000,000,000,000	6,111,075,355,539,370,000,000,000	71,714,571,653,769	51,811,531,275,766	157	139	0	0	0.814,0.815,0.846,0.798,0.9,0.791,0.854,0.885	0.551,0.528,0.534,0.471	0.317	A3SS	2707.5	453	1113	959.5	MDS	SERBP1:chr1:67424887:67424977:67424887:67424959:67425082:67425223:-
16705	ENSG00000185917.14	SETD4	chr21	-	36043685	36043969	36043685	36043956	36045581	36046011	16705	7,3,8	15,19,7	2,0,1	28,29,36	162	149	5.81E-07	9.02E-05	0.3,0.127,0.512	0.062,0.0,0.025	0.284	A3SS	7	15	1	29	Nalm_6	SETD4:chr21:36043685:36043969:36043685:36043956:36045581:36046011:-
14176	ENSG00000185917.14	SETD4	chr21	-	36043685	36043969	36043685	36043956	36045581	36046011	14176	6,4	12,15	0,0	29,24	152	139	1.56E-06	0.000210115	0.314,0.196	0.0,0.0	0.255	A3SS	5	13.5	0	26.5	K562_K700E	SETD4:chr21:36043685:36043969:36043685:36043956:36045581:36046011:-
16910	ENSG00000185917.14	SETD4	chr21	-	36043685	36043969	36043685	36043956	36045581	36046011	16910	0,37,0,15,2,6,4,4	67,35,22,30,49,32,14,52	0,2,0,0	4,31,96,38	152	139	1.27E-08	1.18E-06	0.0,0.492,0.0,0.314,0.036,0.146,0.207,0.066	0.0,0.056,0.0,0.0	0.144	A3SS	4	33.5	0	34.5	MDS	SETD4:chr21:36043685:36043969:36043685:36043956:36045581:36046011:-
19910	ENSG00000104897.10	SF3A2	chr19	+	2247565	2247662	2247593	2247662	2246881	2247022	19910	70,55,28	1,006,783,589	15,36,27	6,879,711,053	177	149	5.94E-07	9.15E-05	0.055,0.056,0.038	0.018,0.03,0.021	0.027	A3SS	55	783	27	971	Nalm_6	SF3A2:chr19:2247565:2247662:2247593:2247662:2246881:2247022:+
15652	ENSG00000104897.10	SF3A2	chr19	+	2247565	2247662	2247593	2247662	2246881	2247022	15652	9,20	81,70	11,5	139,136	167	139	0.000523907	0.023550671	0.085,0.192	0.062,0.03	0.093	A3SS	14.5	75.5	8	137.5	K562_K700E	SF3A2:chr19:2247565:2247662:2247593:2247662:2246881:2247022:+
20547	ENSG00000104897.10	SF3A2	chr19	+	2247565	2247662	2247593	2247662	2246881	2247022	20547	163,71,19,66,21,67,37,26	687,588,316,341,719,000,000,000	7,3,1,1	290,501,579,232	167	139	0	0	0.165,0.091,0.048,0.139,0.024,0.112,0.094,0.04	0.02,0.005,0.001,0.004	0.082	A3SS	51.5	478.5	2	395.5	MDS	SF3A2:chr19:2247565:2247662:2247593:2247662:2246881:2247022:+
39443	ENSG00000027869.12	SH2D2A	chr1	-	156816005	156816112	156816005	156816094	156816674	156816848	39443	27,10,4	12,9,3	0,0,0	6,12,6	167	149	4.48E-13	1.90E-10	0.667,0.498,0.543	0.0,0.0,0.0	0.569	A3SS	10	9	0	6	Nalm_6	SH2D2A:chr1:156816005:156816112:156816005:156816094:156816674:156816848:-
23218	ENSG00000027869.12	SH2D2A	chr1	-	156816005	156816112	156816005	156816094	156816674	156816848	23218	5,4	7,2	0,0	2,4	157	139	2.33E-06	0.000285966	0.387,0.639	0.0,0.0	0.513	A3SS	4.5	4.5	0	3	K562_K700E	SH2D2A:chr1:156816005:156816112:156816005:156816094:156816674:156816848:-
42511	ENSG00000169359.16	SLC33A1	chr3	-	155827957	155828391	155827957	155828377	155829687	155829903	42511	6,8,5	86,80,52	0,0,0	154,119,120	163	149	1.63E-07	2.94E-05	0.06,0.084,0.081	0.0,0.0,0.0	0.075	A3SS	6	80	0	120	Nalm_6	SLC33A1:chr3:155827957:155828391:155827957:155828377:155829687:155829903:-
44719	ENSG00000169359.16	SLC33A1	chr3	-	155827957	155828391	155827957	155828377	155829687	155829903	44719	3,9,9,3,1,5,3,7	51,38,33,62,45,47,25,38	0,0,0,0	5,39,90,33	153	139	7.80E-09	7.69E-07	0.051,0.177,0.199,0.042,0.02,0.088,0.098,0.143	0.0,0.0,0.0,0.0	0.102	A3SS	4	41.5	0	36	MDS	SLC33A1:chr3:155827957:155828391:155827957:155828377:155829687:155829903:-
13011	ENSG00000168003.18	SLC3A2	chr11	+	62881880	62882066	62881892	62882066	62880895	62881447	13011	45,54,53	309,373,350	13,27,23	252,535,491	161	149	9.12E-11	2.84E-08	0.119,0.118,0.123	0.046,0.045,0.042	0.076	A3SS	53	350	23	491	Nalm_6	SLC3A2:chr11:62881880:62882066:62881892:62882066:62880895:62881447:+
11910	ENSG00000168003.18	SLC3A2	chr11	+	62881880	62882066	62881892	62882066	62880895	62881447	11910	12,17	30,44	4,4	81,58	151	139	5.58E-07	8.96E-05	0.269,0.262	0.043,0.06	0.214	A3SS	14.5	37	4	69.5	K562_K700E	SLC3A2:chr11:62881880:62882066:62881892:62882066:62880895:62881447:+
13119	ENSG00000168003.18	SLC3A2	chr11	+	62881880	62882066	62881892	62882066	62880895	62881447	13119	53,76,79,31,41,11,32,18	352,566,368,219,208,000,000,000	14,2,4,2	103,187,184,239	151	139	2.55E-15	7.85E-13	0.122,0.11,0.165,0.115,0.154,0.053,0.185,0.064	0.111,0.01,0.02,0.008	0.084	A3SS	36.5	230.5	3	185.5	MDS	SLC3A2:chr11:62881880:62882066:62881892:62882066:62880895:62881447:+
28967	ENSG00000163798.13	SLC4A1AP	chr2	+	27688680	27688767	27688699	27688767	27687933	27688020	28967	3,8	9,7	2,0	20,15	158	139	0.000149152	0.008803286	0.227,0.501	0.081,0.0	0.324	A3SS	5.5	8	1	17.5	K562_K700E	SLC4A1AP:chr2:27688680:27688767:27688699:27688767:27687933:27688020:+
55913	ENSG00000163798.13	SLC4A1AP	chr2	+	27688680	27688767	27688699	27688767	27687933	27688020	55913	10,7,18,12,35,16,5,20	140,243,110,63,75,71,48,96	0,0,3,0	27,80,76,35	158	139	1.10E-11	1.96E-09	0.059,0.025,0.126,0.144,0.291,0.165,0.084,0.155	0.0,0.0,0.034,0.0	0.123	A3SS	14	85.5	0	55.5	MDS	SLC4A1AP:chr2:27688680:27688767:27688699:27688767:27687933:27688020:+
2802	ENSG00000128739.23	SNRPN	chr15	+	24974287	24974456	24974386	24974456	24967931	24968082	2802	92,124,69	36,42,19	124,165,178	12,12,7	248	149	6.10E-14	2.82E-11	0.606,0.639,0.686	0.861,0.892,0.939	-0.254	A3SS	92	36	165	12	Nalm_6	SNRPN:chr15:24974287:24974456:24974386:24974456:24967931:24968082:+
2823	ENSG00000128739.23	SNRPN	chr15	+	24974287	24974456	24974386	24974456	24967931	24968082	2823	173,244,200,193,217,000,000,000	33,53,113,26,66,30,38,63	66,268,383,264	0,0,0,8	238	139	0	0	0.754,0.729,0.508,0.813,0.658,0.782,0.615,0.671	1.0,1.0,1.0,0.951	-0.296	A3SS	196.5	45.5	266	0	MDS	SNRPN:chr15:24974287:24974456:24974386:24974456:24967931:24968082:+
38817	ENSG00000057252.13	SOAT1	chr1	+	179350276	179350431	179350295	179350431	179348843	179348942	38817	23,24,12	120,73,74	13,2,3	222,203,150	168	149	2.53E-13	1.11E-10	0.145,0.226,0.126	0.049,0.009,0.017	0.141	A3SS	23	74	3	203	Nalm_6	SOAT1:chr1:179350276:179350431:179350295:179350431:179348843:179348942:+
40704	ENSG00000057252.13	SOAT1	chr1	+	179350276	179350431	179350295	179350431	179348843	179348942	40704	0,12,10,10,6,4,8,23	27,33,69,68,91,83,55,72	0,0,0,0	16,103,125,117	158	139	7.77E-16	2.50E-13	0.0,0.242,0.113,0.115,0.055,0.041,0.113,0.219	0.0,0.0,0.0,0.0	0.112	A3SS	9	68.5	0	110	MDS	SOAT1:chr1:179350276:179350431:179350295:179350431:179348843:179348942:+
39500	ENSG00000143742.14	SRP9	chr1	+	225789019	225789093	225789033	225789093	225783299	225783368	39500	7,5,8	1,0,2	6,2,4	7,9,4	163	149	6.57E-06	0.000742201	0.865,1.0,0.785	0.439,0.169,0.478	0.521	A3SS	7	1	4	7	Nalm_6	SRP9:chr1:225789019:225789093:225789033:225789093:225783299:225783368:+
23236	ENSG00000143742.14	SRP9	chr1	+	225789019	225789093	225789033	225789093	225783299	225783368	23236	2,3	0,0	0,0	2,4	153	139	1.62E-10	9.39E-08	1.0,1.0	0.0,0.0	1	A3SS	2.5	0	0	3	K562_K700E	SRP9:chr1:225789019:225789093:225789033:225789093:225783299:225783368:+
62988	ENSG00000242294.6	STAG3L5P	chr7	+	100349716	100350158	100349798	100350158	100345864	100345968	62988	79,77,47	6,2,0	55,77,102	10,8,9	231	149	0.001733657	0.069488847	0.895,0.961,1.0	0.78,0.861,0.88	0.112	A3SS	77	2	77	9	Nalm_6	STAG3L5P:chr7:100349716:100350158:100349798:100350158:100345864:100345968:+
32325	ENSG00000242294.6	STAG3L5P	chr7	+	100349716	100350158	100349798	100350158	100345864	100345968	32325	13,14	1,0	10,10	8,11	221	139	7.84E-08	1.77E-05	0.891,1.0	0.44,0.364	0.543	A3SS	13.5	0.5	10	9.5	K562_K700E	STAG3L5P:chr7:100349716:100350158:100349798:100350158:100345864:100345968:+
65412	ENSG00000242294.6	STAG3L5P	chr7	+	100349716	100350158	100349798	100350158	100345864	100345968	65412	66,94,123,78,122,166,88,169	16,2,12,4,8,6,2,4	7,121,202,48	7,75,129,32	221	139	0	0	0.722,0.967,0.866,0.925,0.906,0.946,0.965,0.964	0.386,0.504,0.496,0.485	0.44	A3SS	108	5	84.5	53.5	MDS	STAG3L5P:chr7:100349716:100350158:100349798:100350158:100345864:100345968:+
11007	ENSG00000040341.18	STAU2	chr8	-	73709031	73709177	73709031	73709162	73738283	73738349	11007	19,16,12	27,35,9	3,5,2	55,45,43	164	149	7.13E-10	1.90E-07	0.39,0.293,0.548	0.047,0.092,0.041	0.35	A3SS	16	27	3	45	Nalm_6	STAU2:chr8:73709031:73709177:73709031:73709162:73738283:73738349:-
10105	ENSG00000040341.18	STAU2	chr8	-	73709031	73709177	73709031	73709162	73738283	73738349	10105	3,8	12,8	0,0	4,4	154	139	3.11E-05	0.002537392	0.184,0.474	0.0,0.0	0.329	A3SS	5.5	10	0	4	K562_K700E	STAU2:chr8:73709031:73709177:73709031:73709162:73738283:73738349:-
11115	ENSG00000040341.18	STAU2	chr8	-	73709031	73709177	73709031	73709162	73738283	73738349	11115	9,8,19,20,23,10,4,24	8,5,22,14,7,18,12,33	0,0,6,3	4,21,8,14	154	139	4.75E-05	0.001574121	0.504,0.591,0.438,0.563,0.748,0.334,0.231,0.396	0.0,0.0,0.404,0.162	0.334	A3SS	14.5	13	1.5	11	MDS	STAU2:chr8:73709031:73709177:73709031:73709162:73738283:73738349:-
29369	ENSG00000167323.12	STIM1	chr11	+	4083241	4083498	4083262	4083498	4082881	4082982	29369	4,8,4	57,59,39	0,0,0	42,43,78	170	149	5.44E-06	0.000640226	0.058,0.106,0.082	0.0,0.0,0.0	0.082	A3SS	4	57	0	43	Nalm_6	STIM1:chr11:4083241:4083498:4083262:4083498:4082881:4082982:+
19289	ENSG00000167323.12	STIM1	chr11	+	4083241	4083498	4083262	4083498	4082881	4082982	19289	8,9	16,19	0,0	31,38	160	139	1.40E-09	5.42E-07	0.303,0.292	0.0,0.0	0.297	A3SS	8.5	17.5	0	34.5	K562_K700E	STIM1:chr11:4083241:4083498:4083262:4083498:4082881:4082982:+
30785	ENSG00000167323.12	STIM1	chr11	+	4083241	4083498	4083262	4083498	4082881	4082982	30785	47,42,81,65,74,61,31,58	116,171,142,173,233,147,86,148	0,0,0,1	40,234,328,130	160	139	0	0	0.26,0.176,0.331,0.246,0.216,0.265,0.238,0.254	0.0,0.0,0.0,0.007	0.246	A3SS	59.5	147.5	0	182	MDS	STIM1:chr11:4083241:4083498:4083262:4083498:4082881:4082982:+
49072	ENSG00000165416.15	SUGT1	chr13	+	52661474	52661570	52661477	52661570	52659178	52659249	49072	67,62,38	13,12,8	98,108,53	12,4,2	152	149	0.000618308	0.031311367	0.835,0.835,0.823	0.889,0.964,0.963	-0.108	A3SS	62	12	98	4	Nalm_6	SUGT1:chr13:52661474:52661570:52661477:52661570:52659178:52659249:+
51300	ENSG00000165416.15	SUGT1	chr13	+	52661474	52661570	52661477	52661570	52659178	52659249	51300	90,195,179,131,79,104,42,122	12,23,0,16,6,13,3,13	33,76,117,55	0,1,0,0	142	139	6.11E-11	9.63E-09	0.88,0.892,1.0,0.889,0.928,0.887,0.932,0.902	1.0,0.987,1.0,1.0	-0.083	A3SS	113	12.5	65.5	0	MDS	SUGT1:chr13:52661474:52661570:52661477:52661570:52659178:52659249:+
68029	ENSG00000103168.17	TAF1C	chr16	-	84179943	84180344	84179943	84180328	84181042	84181186	68029	72,68,37	26,22,14	87,97,106	0,7,8	165	149	3.42E-12	1.31E-09	0.714,0.736,0.705	1.0,0.926,0.923	-0.231	A3SS	68	22	97	7	Nalm_6	TAF1C:chr16:84179943:84180344:84179943:84180328:84181042:84181186:-
34491	ENSG00000103168.17	TAF1C	chr16	-	84179943	84180344	84179943	84180328	84181042	84181186	34491	18,10	3,4	35,39	0,0	155	139	2.32E-05	0.002004069	0.843,0.692	1.0,1.0	-0.233	A3SS	14	3.5	37	0	K562_K700E	TAF1C:chr16:84179943:84180344:84179943:84180328:84181042:84181186:-
71156	ENSG00000103168.17	TAF1C	chr16	-	84179943	84180344	84179943	84180328	84181042	84181186	71156	69,115,74,70,70,42,28,69	5,22,18,7,4,8,0,4	82,66,152,34	0,0,7,0	155	139	1.28E-08	1.18E-06	0.925,0.824,0.787,0.9,0.94,0.825,1.0,0.939	1.0,1.0,0.951,1.0	-0.095	A3SS	69.5	6	74	0	MDS	TAF1C:chr16:84179943:84180344:84179943:84180328:84181042:84181186:-
19783	ENSG00000112592.15	TBP	chr6	+	170556864	170557083	170556878	170557083	170554378	170554463	19783	1,4	11,9	0,0	11,13	153	139	0.002219462	0.069361412	0.076,0.288	0.0,0.0	0.182	A3SS	2.5	10	0	12	K562_K700E	TBP:chr6:170556864:170557083:170556878:170557083:170554378:170554463:+
31987	ENSG00000112592.15	TBP	chr6	+	170556864	170557083	170556878	170557083	170554378	170554463	31987	2,7,0,0,2,4,1,12	9,31,23,30,49,25,14,24	0,1,0,0	16,32,101,45	153	139	1.59E-07	1.12E-05	0.168,0.17,0.0,0.0,0.036,0.127,0.061,0.312	0.0,0.028,0.0,0.0	0.102	A3SS	2	24.5	0	38.5	MDS	TBP:chr6:170556864:170557083:170556878:170557083:170554378:170554463:+
54012	ENSG00000115970.19	THADA	chr2	-	43577021	43577261	43577021	43577242	43578512	43578607	54012	14,11,6	92,83,72	2,0,1	146,109,151	168	149	1.02E-10	3.16E-08	0.119,0.105,0.069	0.012,0.0,0.006	0.092	A3SS	11	83	1	146	Nalm_6	THADA:chr2:43577021:43577261:43577021:43577242:43578512:43578607:-
56344	ENSG00000115970.19	THADA	chr2	-	43577021	43577261	43577021	43577242	43578512	43578607	56344	0,0,0,3,0,3,7,4	7,8,41,41,40,29,8,39	0,0,0,0	3,64,34,17	158	139	0.003698954	0.06245586	0.0,0.0,0.0,0.06,0.0,0.083,0.435,0.083	0.0,0.0,0.0,0.0	0.083	A3SS	1.5	34	0	25.5	MDS	THADA:chr2:43577021:43577261:43577021:43577242:43578512:43578607:-
3375	ENSG00000126351.13	THRA	chr17	+	40093019	40093867	40093136	40093867	40089205	40089333	3375	149,106,38	5,7,1	108,113,99	0,3,0	266	149	0.000930207	0.042784694	0.943,0.895,0.955	1.0,0.955,1.0	-0.054	A3SS	106	5	108	0	Nalm_6	THRA:chr17:40093019:40093867:40093136:40093867:40089205:40089333:+
3405	ENSG00000126351.13	THRA	chr17	+	40093019	40093867	40093136	40093867	40089205	40089333	3405	225,285,56,144,144,85,74,101	11,54,12,16,26,17,14,32	119,93,160,43	9,6,0,2	256	139	7.62E-09	7.53E-07	0.917,0.741,0.717,0.83,0.75,0.731,0.742,0.632	0.878,0.894,1.0,0.921	-0.166	A3SS	122.5	16.5	106	4	MDS	THRA:chr17:40093019:40093867:40093136:40093867:40089205:40089333:+
13374	ENSG00000150433.10	TMEM218	chr11	-	125102131	125102351	125102131	125102317	125102733	125102809	13374	14,12,5	9,8,3	4,9,6	15,24,15	183	149	6.74E-05	0.005268211	0.559,0.55,0.576	0.178,0.234,0.246	0.342	A3SS	12	8	6	15	Nalm_6	TMEM218:chr11:125102131:125102351:125102131:125102317:125102733:125102809:-
13492	ENSG00000150433.10	TMEM218	chr11	-	125102131	125102351	125102131	125102317	125102733	125102809	13492	20,93,49,58,40,26,36,31	51,31,63,17,42,19,17,44	0,9,22,22	9,55,50,33	173	139	4.30E-05	0.001443019	0.24,0.707,0.385,0.733,0.433,0.524,0.63,0.361	0.0,0.116,0.261,0.349	0.32	A3SS	38	36.5	15.5	41.5	MDS	TMEM218:chr11:125102131:125102351:125102131:125102317:125102733:125102809:-
37791	ENSG00000196187.12	TMEM63A	chr1	-	225848491	225848614	225848491	225848554	225848896	225849012	37791	5,7,6	91,74,53	0,1,0	111,77,105	209	149	1.45E-05	0.001463463	0.038,0.063,0.075	0.0,0.009,0.0	0.056	A3SS	6	74	0	105	Nalm_6	TMEM63A:chr1:225848491:225848614:225848491:225848554:225848896:225849012:-
22502	ENSG00000196187.12	TMEM63A	chr1	-	225848491	225848614	225848491	225848554	225848896	225849012	22502	3,10	21,22	0,0	34,29	199	139	2.23E-06	0.000275844	0.091,0.241	0.0,0.0	0.166	A3SS	6.5	21.5	0	31.5	K562_K700E	TMEM63A:chr1:225848491:225848614:225848491:225848554:225848896:225849012:-
39533	ENSG00000196187.12	TMEM63A	chr1	-	225848491	225848614	225848491	225848554	225848896	225849012	39533	25,44,22,14,51,48,10,12	201,165,145,84,69,170,39,71	0,0,0,2	102,157,215,135	199	139	0	0	0.08,0.157,0.096,0.104,0.34,0.165,0.152,0.106	0.0,0.0,0.0,0.01	0.147	A3SS	23.5	114.5	0	146	MDS	TMEM63A:chr1:225848491:225848614:225848491:225848554:225848896:225849012:-
21276	ENSG00000177728.17	TMEM94	chr17	+	75491029	75491079	75491048	75491079	75490701	75490758	21276	25,23,8	195,168,130	9,4,11	187,218,362	168	149	2.46E-07	4.28E-05	0.102,0.108,0.052	0.041,0.016,0.026	0.06	A3SS	23	168	9	218	Nalm_6	TMEM94:chr17:75491029:75491079:75491048:75491079:75490701:75490758:+
16265	ENSG00000177728.17	TMEM94	chr17	+	75491029	75491079	75491048	75491079	75490701	75490758	16265	5,4	10,11	1,0	29,17	158	139	2.10E-05	0.001840113	0.305,0.242	0.029,0.0	0.259	A3SS	4.5	10.5	0.5	23	K562_K700E	TMEM94:chr17:75491029:75491079:75491048:75491079:75490701:75490758:+
21907	ENSG00000177728.17	TMEM94	chr17	+	75491029	75491079	75491048	75491079	75490701	75490758	21907	0,27,0,4,3,26,5,5	69,103,60,72,82,49,35,62	0,2,0,0	42,87,123,51	158	139	3.39E-10	4.60E-08	0.0,0.187,0.0,0.047,0.031,0.318,0.112,0.066	0.0,0.02,0.0,0.0	0.09	A3SS	4.5	65.5	0	69	MDS	TMEM94:chr17:75491029:75491079:75491048:75491079:75490701:75490758:+
57564	ENSG00000145901.16	TNIP1	chr5	-	151032286	151032400	151032286	151032394	151033607	151033799	57564	7,4,1	6,0,2	4,8,2	0,1,0	155	149	0.00046785	0.02518979	0.529,1.0,0.325	1.0,0.885,1.0	-0.344	A3SS	4	2	4	0	Nalm_6	TNIP1:chr5:151032286:151032400:151032286:151032394:151033607:151033799:-
30393	ENSG00000145901.16	TNIP1	chr5	-	151032286	151032400	151032286	151032394	151033607	151033799	30393	1,0	2,1	3,4	0,1	145	139	1.62E-05	0.001499584	0.324,0.0	1.0,0.793	-0.735	A3SS	0.5	1.5	3.5	0.5	K562_K700E	TNIP1:chr5:151032286:151032400:151032286:151032394:151033607:151033799:-
59824	ENSG00000145901.16	TNIP1	chr5	-	151032286	151032400	151032286	151032394	151033607	151033799	59824	7,3,20,10,17,4,11,7	16,20,4,12,24,6,14,9	12,9,29,5	0,4,0,0	145	139	3.97E-11	6.48E-09	0.295,0.126,0.827,0.444,0.404,0.39,0.43,0.427	1.0,0.683,1.0,1.0	-0.503	A3SS	8.5	13	10.5	0	MDS	TNIP1:chr5:151032286:151032400:151032286:151032394:151033607:151033799:-
58137	ENSG00000064419.14	TNPO3	chr7	-	129005015	129005176	129005015	129005159	129014978	129015135	58137	29,20,15	147,107,84	0,0,1	220,172,228	166	149	0	0	0.15,0.144,0.138	0.0,0.0,0.004	0.143	A3SS	20	107	0	220	Nalm_6	TNPO3:chr7:129005015:129005176:129005015:129005159:129014978:129015135:-
30592	ENSG00000064419.14	TNPO3	chr7	-	129005015	129005176	129005015	129005159	129014978	129015135	30592	3,5	27,31	0,0	71,84	156	139	0.000132371	0.008041707	0.09,0.126	0.0,0.0	0.108	A3SS	4	29	0	77.5	K562_K700E	TNPO3:chr7:129005015:129005176:129005015:129005159:129014978:129015135:-
60448	ENSG00000064419.14	TNPO3	chr7	-	129005015	129005176	129005015	129005159	129014978	129015135	60448	13,1,8,10,38,30,8,8	29,61,96,107,59,82,46,156	0,0,0,0	16,169,176,92	156	139	0	0	0.285,0.014,0.069,0.077,0.365,0.246,0.134,0.044	0.0,0.0,0.0,0.0	0.154	A3SS	9	71.5	0	130.5	MDS	TNPO3:chr7:129005015:129005176:129005015:129005159:129014978:129015135:-
30314	ENSG00000047410.14	TPR	chr1	-	186331497	186331596	186331497	186331581	186332194	186332343	30314	22,30,25	178,266,94	11,6,9	530,275,264	164	149	2.65E-14	1.28E-11	0.101,0.093,0.195	0.019,0.019,0.03	0.107	A3SS	25	178	9	275	Nalm_6	TPR:chr1:186331497:186331596:186331497:186331581:186332194:186332343:-
31743	ENSG00000047410.14	TPR	chr1	-	186331497	186331596	186331497	186331581	186332194	186332343	31743	9,15,3,8,20,21,8,22	58,163,71,70,206,86,62,147	0,4,0,0	20,277,335,92	154	139	0	0	0.123,0.077,0.037,0.094,0.081,0.181,0.104,0.119	0.0,0.013,0.0,0.0	0.099	A3SS	12	78.5	0	184.5	MDS	TPR:chr1:186331497:186331596:186331497:186331581:186332194:186332343:-
1586	ENSG00000108395.14	TRIM37	chr17	-	59001597	59001741	59001597	59001714	59012327	59012446	1586	57,45,50	63,55,39	17,15,16	109,101,131	176	149	0	0	0.434,0.409,0.52	0.117,0.112,0.094	0.347	A3SS	50	55	16	109	Nalm_6	TRIM37:chr17:59001597:59001741:59001597:59001714:59012327:59012446:-
1449	ENSG00000108395.14	TRIM37	chr17	-	59001597	59001741	59001597	59001714	59012327	59012446	1449	9,6	17,8	2,5	26,39	166	139	0.000478146	0.0221097	0.307,0.386	0.061,0.097	0.268	A3SS	7.5	12.5	3.5	32.5	K562_K700E	TRIM37:chr17:59001597:59001741:59001597:59001714:59012327:59012446:-
1616	ENSG00000108395.14	TRIM37	chr17	-	59001597	59001741	59001597	59001714	59012327	59012446	1616	13,10,39,18,21,19,27,32	31,47,29,34,33,30,38,41	6,8,8,4	12,63,44,20	166	139	1.56E-05	0.000604645	0.26,0.151,0.53,0.307,0.348,0.347,0.373,0.395	0.295,0.096,0.132,0.143	0.172	A3SS	20	33.5	7	32	MDS	TRIM37:chr17:59001597:59001741:59001597:59001714:59012327:59012446:-
42931	ENSG00000112343.11	TRIM38	chr6	+	25971868	25972099	25971922	25972099	25969324	25969420	42931	378,347,173	19,26,9	477,435,474	3,3,4	203	149	5.53E-13	2.29E-10	0.936,0.907,0.934	0.992,0.991,0.989	-0.065	A3SS	347	19	474	3	Nalm_6	TRIM38:chr6:25971868:25972099:25971922:25972099:25969324:25969420:+
45065	ENSG00000112343.11	TRIM38	chr6	+	25971868	25972099	25971922	25972099	25969324	25969420	45065	58,21,37,27,50,72,12,26	10,0,23,5,3,0,0,0	4,33,37,27	0,0,0,0	193	139	7.64E-07	4.50E-05	0.807,1.0,0.537,0.795,0.923,1.0,1.0,1.0	1.0,1.0,1.0,1.0	-0.117	A3SS	32	1.5	30	0	MDS	TRIM38:chr6:25971868:25972099:25971922:25972099:25969324:25969420:+
52218	ENSG00000153827.14	TRIP12	chr2	-	229792972	229793145	229792972	229793130	229795178	229795330	52218	238,240,173	158,124,80	377,362,436	51,48,61	164	149	0	0	0.578,0.637,0.663	0.87,0.873,0.867	-0.244	A3SS	238	124	377	51	Nalm_6	TRIP12:chr2:229792972:229793145:229792972:229793130:229795178:229795330:-
28482	ENSG00000153827.14	TRIP12	chr2	-	229792972	229793145	229792972	229793130	229795178	229795330	28482	19,13	16,11	61,46	10,14	154	139	0.000268401	0.013967936	0.517,0.516	0.846,0.748	-0.28	A3SS	16	13.5	53.5	12	K562_K700E	TRIP12:chr2:229792972:229793145:229792972:229793130:229795178:229795330:-
42146	ENSG00000122435.11	TRMT13	chr1	+	100140844	100141019	100140851	100141019	100140407	100140514	42146	13,21,9	24,42,21	9,5,2	91,43,23	156	149	2.51E-07	4.34E-05	0.341,0.323,0.29	0.086,0.1,0.077	0.23	A3SS	13	24	5	43	Nalm_6	TRMT13:chr1:100140844:100141019:100140851:100141019:100140407:100140514:+
24401	ENSG00000122435.11	TRMT13	chr1	+	100140844	100141019	100140851	100141019	100140407	100140514	24401	5,5	10,11	3,0	20,15	146	139	0.002878433	0.083247164	0.323,0.302	0.125,0.0	0.25	A3SS	5	10.5	1.5	17.5	K562_K700E	TRMT13:chr1:100140844:100141019:100140851:100141019:100140407:100140514:+
54610	ENSG00000187862.13	TTC24	chr1	+	156583321	156583450	156583337	156583450	156583041	156583170	54610	1,8,8	2,2,1	0,0,1	3,1,10	165	149	1.52E-08	3.32E-06	0.311,0.783,0.878	0.0,0.0,0.083	0.63	A3SS	8	2	0	3	Nalm_6	TTC24:chr1:156583321:156583450:156583337:156583450:156583041:156583170:+
56926	ENSG00000187862.13	TTC24	chr1	+	156583321	156583450	156583337	156583450	156583041	156583170	56926	32,3,31,0,5,24,4,5	0,2,25,1,5,8,1,6	0,2,0,0	48,27,54,41	155	139	0	0	1.0,0.574,0.527,0.0,0.473,0.729,0.782,0.428	0.0,0.062,0.0,0.0	0.549	A3SS	5	3.5	0	44.5	MDS	TTC24:chr1:156583321:156583450:156583337:156583450:156583041:156583170:+
20662	ENSG00000182670.13	TTC3	chr21	+	37200213	37200324	37200231	37200324	37197881	37198025	20662	55,72,17	485,579,206	3,2,1	636,451,469	167	149	0	0	0.092,0.1,0.069	0.004,0.004,0.002	0.084	A3SS	55	485	2	469	Nalm_6	TTC3:chr21:37200213:37200324:37200231:37200324:37197881:37198025:+
15971	ENSG00000182670.13	TTC3	chr21	+	37200213	37200324	37200231	37200324	37197881	37198025	15971	5,2	31,33	0,0	55,52	157	139	0.001477009	0.051738061	0.125,0.051	0.0,0.0	0.088	A3SS	3.5	32	0	53.5	K562_K700E	TTC3:chr21:37200213:37200324:37200231:37200324:37197881:37198025:+
21266	ENSG00000182670.13	TTC3	chr21	+	37200213	37200324	37200231	37200324	37197881	37198025	21266	33,46,12,14,28,11,8,24	266,356,285,186,268,000,000,000	0,3,0,0	120,256,541,168	157	139	0	0	0.099,0.103,0.036,0.062,0.085,0.059,0.058,0.109	0.0,0.01,0.0,0.0	0.074	A3SS	19	226	0	212	MDS	TTC3:chr21:37200213:37200324:37200231:37200324:37197881:37198025:+
32688	ENSG00000101407.13	TTI1	chr20	-	38002627	38002793	38002627	38002776	38006196	38006397	32688	23,38,13	50,33,20	0,4,2	111,85,108	166	149	0	0	0.292,0.508,0.368	0.0,0.041,0.016	0.37	A3SS	23	33	2	108	Nalm_6	TTI1:chr20:38002627:38002793:38002627:38002776:38006196:38006397:-
20685	ENSG00000101407.13	TTI1	chr20	-	38002627	38002793	38002627	38002776	38006196	38006397	20685	13,8	6,10	0,0	32,56	156	139	1.25E-13	1.35E-10	0.659,0.416	0.0,0.0	0.537	A3SS	10.5	8	0	44	K562_K700E	TTI1:chr20:38002627:38002793:38002627:38002776:38006196:38006397:-
34239	ENSG00000101407.13	TTI1	chr20	-	38002627	38002793	38002627	38002776	38006196	38006397	34239	13,44,17,28,23,37,5,19	4,12,9,18,18,9,17,37	5,5,0,6	14,74,46,20	156	139	7.95E-13	1.76E-10	0.743,0.766,0.627,0.581,0.532,0.786,0.208,0.314	0.241,0.057,0.0,0.211	0.442	A3SS	21	14.5	5	33	MDS	TTI1:chr20:38002627:38002793:38002627:38002776:38006196:38006397:-
33347	ENSG00000112742.10	TTK	chr6	+	80042097	80042527	80042118	80042527	80040605	80040703	33347	2,6,3	40,91,32	0,0,0	103,76,53	170	149	0.00111938	0.049458411	0.042,0.055,0.076	0.0,0.0,0.0	0.058	A3SS	3	40	0	76	Nalm_6	TTK:chr6:80042097:80042527:80042118:80042527:80040605:80040703:+
20907	ENSG00000112742.10	TTK	chr6	+	80042097	80042527	80042118	80042527	80040605	80040703	20907	5,2	36,30	0,0	31,45	160	139	0.002249601	0.070017331	0.108,0.055	0.0,0.0	0.082	A3SS	3.5	33	0	38	K562_K700E	TTK:chr6:80042097:80042527:80042118:80042527:80040605:80040703:+
34840	ENSG00000112742.10	TTK	chr6	+	80042097	80042527	80042118	80042527	80040605	80040703	34840	44,16,15,9,24,5,6,12	114,259,90,162,115,136,70,194	0,0,0,0	20,96,164,62	160	139	6.44E-15	1.90E-12	0.251,0.051,0.126,0.046,0.153,0.031,0.069,0.051	0.0,0.0,0.0,0.0	0.097	A3SS	13.5	125.5	0	79	MDS	TTK:chr6:80042097:80042527:80042118:80042527:80040605:80040703:+
39025	ENSG00000128159.12	TUBGCP6	chr22	-	50222453	50222592	50222453	50222554	50224140	50224256	39025	72,58,49	16,11,7	71,83,88	2,11,3	187	149	0.000686021	0.033819763	0.782,0.808,0.848	0.966,0.857,0.959	-0.115	A3SS	58	11	83	3	Nalm_6	TUBGCP6:chr22:50222453:50222592:50222453:50222554:50224140:50224256:-
40913	ENSG00000128159.12	TUBGCP6	chr22	-	50222453	50222592	50222453	50222554	50224140	50224256	40913	123,96,82,64,110,81,38,43	75,77,23,14,17,29,18,57	68,84,133,52	14,11,13,12	177	139	6.50E-06	0.000286559	0.563,0.495,0.737,0.782,0.836,0.687,0.624,0.372	0.792,0.857,0.889,0.773	-0.191	A3SS	81.5	26	76	12.5	MDS	TUBGCP6:chr22:50222453:50222592:50222453:50222554:50224140:50224256:-
49133	ENSG00000163714.18	U2SURP	chr3	+	143034866	143034975	143034909	143034975	143033270	143033350	49133	31,44,28	2,7,4	36,41,36	1,2,0	192	149	0.000608809	0.031008021	0.923,0.83,0.845	0.965,0.941,1.0	-0.103	A3SS	31	4	36	1	Nalm_6	U2SURP:chr3:143034866:143034975:143034909:143034975:143033270:143033350:+
51383	ENSG00000163714.18	U2SURP	chr3	+	143034866	143034975	143034909	143034975	143033270	143033350	51383	24,48,33,67,95,61,57,144	0,5,0,24,25,7,3,27	15,96,122,63	0,0,0,0	182	139	5.11E-15	1.54E-12	1.0,0.88,1.0,0.681,0.744,0.869,0.936,0.803	1.0,1.0,1.0,1.0	-0.136	A3SS	59	6	79.5	0	MDS	U2SURP:chr3:143034866:143034975:143034909:143034975:143033270:143033350:+
26247	ENSG00000189136.9	UBE2Q2P1	chr15	-	84569504	84569683	84569504	84569654	84570486	84571009	26247	3,5,2	0,1,0	4,3,4	3,6,0	178	149	9.28E-05	0.006822042	1.0,0.807,1.0	0.527,0.295,1.0	0.328	A3SS	3	0	4	3	Nalm_6	UBE2Q2P1:chr15:84569504:84569683:84569504:84569654:84570486:84571009:-
18068	ENSG00000189136.9	UBE2Q2P1	chr15	-	84569504	84569683	84569504	84569654	84570486	84571009	18068	5,4	0,0	2,0	4,1	168	139	1.25E-07	2.64E-05	1.0,1.0	0.293,0.0	0.854	A3SS	4.5	0	1	2.5	K562_K700E	UBE2Q2P1:chr15:84569504:84569683:84569504:84569654:84570486:84571009:-
60284	ENSG00000159459.12	UBR1	chr15	-	42970519	42970621	42970519	42970607	42976716	42976867	60284	26,25,22	60,58,47	22,15,17	119,78,109	163	149	2.29E-05	0.00213909	0.284,0.283,0.3	0.145,0.15,0.125	0.149	A3SS	25	58	17	109	Nalm_6	UBR1:chr15:42970519:42970621:42970519:42970607:42976716:42976867:-
62779	ENSG00000159459.12	UBR1	chr15	-	42970519	42970621	42970519	42970607	42976716	42976867	62779	0,0,5,9,8,3,0,3	6,6,6,27,14,27,14,24	0,2,0,0	10,22,38,11	153	139	4.77E-06	0.00021884	0.0,0.0,0.431,0.232,0.342,0.092,0.0,0.102	0.0,0.076,0.0,0.0	0.131	A3SS	3	14	0	16.5	MDS	UBR1:chr15:42970519:42970621:42970519:42970607:42976716:42976867:-
24562	ENSG00000198276.16	UCKL1	chr20	-	63945804	63945988	63945804	63945975	63946160	63946267	24562	16,5,5	254,189,136	2,1,3	228,224,255	162	149	4.90E-05	0.004061216	0.055,0.024,0.033	0.008,0.004,0.011	0.03	A3SS	5	189	2	228	Nalm_6	UCKL1:chr20:63945804:63945988:63945804:63945975:63946160:63946267:-
17355	ENSG00000198276.16	UCKL1	chr20	-	63945804	63945988	63945804	63945975	63946160	63946267	17355	16,4	25,36	3,1	49,37	152	139	0.000493073	0.022691527	0.369,0.092	0.053,0.024	0.192	A3SS	10	30.5	2	43	K562_K700E	UCKL1:chr20:63945804:63945988:63945804:63945975:63946160:63946267:-
25370	ENSG00000198276.16	UCKL1	chr20	-	63945804	63945988	63945804	63945975	63946160	63946267	25370	15,11,21,0,12,11,9,8	166,89,172,78,118,92,55,79	3,5,0,0	60,71,56,52	152	139	3.96E-05	0.001352449	0.076,0.102,0.1,0.0,0.085,0.099,0.13,0.085	0.044,0.061,0.0,0.0	0.058	A3SS	11	90.5	1.5	58	MDS	UCKL1:chr20:63945804:63945988:63945804:63945975:63946160:63946267:-
39241	ENSG00000143222.12	UFC1	chr1	+	161157598	161157693	161157616	161157693	161156949	161157017	39241	1,3,3	4,2,0	0,1,0	11,7,4	167	149	1.33E-05	0.001365698	0.182,0.572,1.0	0.0,0.113,0.0	0.547	A3SS	3	2	0	7	Nalm_6	UFC1:chr1:161157598:161157693:161157616:161157693:161156949:161157017:+
41211	ENSG00000143222.12	UFC1	chr1	+	161157598	161157693	161157616	161157693	161156949	161157017	41211	0,18,38,4,23,1,9,5	5,74,23,12,53,43,7,27	0,2,2,0	18,24,57,21	157	139	7.23E-09	7.22E-07	0.0,0.177,0.594,0.228,0.278,0.02,0.532,0.141	0.0,0.069,0.03,0.0	0.222	A3SS	7	25	1	22.5	MDS	UFC1:chr1:161157598:161157693:161157616:161157693:161156949:161157017:+
68911	ENSG00000083290.20	ULK2	chr17	-	19796094	19796282	19796094	19796230	19797395	19797682	68911	8,16,4	0,0,0	15,17,23	4,5,0	201	149	3.67E-05	0.003200294	1.0,1.0,1.0	0.735,0.716,1.0	0.183	A3SS	8	0	17	4	Nalm_6	ULK2:chr17:19796094:19796282:19796094:19796230:19797395:19797682:-
71953	ENSG00000083290.20	ULK2	chr17	-	19796094	19796282	19796094	19796230	19797395	19797682	71953	40,50,35,67,81,42,25,36	0,0,0,0,0,0,0,2	0,30,33,33	8,0,0,3	191	139	0.00373542	0.06298661	1.0,1.0,1.0,1.0,1.0,1.0,1.0,0.929	0.0,1.0,1.0,0.889	0.269	A3SS	41	0	31.5	1.5	MDS	ULK2:chr17:19796094:19796282:19796094:19796230:19797395:19797682:-
8109	ENSG00000169062.15	UPF3A	chr13	+	114291604	114291792	114291633	114291792	114286518	114286629	8109	1,0	1,1	2,3	0,2	168	139	0.001274968	0.046548834	0.453,0.0	1.0,0.554	-0.55	A3SS	0.5	1	2.5	1	K562_K700E	UPF3A:chr13:114291604:114291792:114291633:114291792:114286518:114286629:+
8927	ENSG00000169062.15	UPF3A	chr13	+	114291604	114291792	114291633	114291792	114286518	114286629	8927	21,17,6,3,6,6,6,2	15,35,0,2,9,1,2,1	5,2,8,1	0,2,0,1	168	139	0.000927337	0.019604001	0.537,0.287,1.0,0.554,0.355,0.832,0.713,0.623	1.0,0.453,1.0,0.453	-0.114	A3SS	6	2	3.5	0.5	MDS	UPF3A:chr13:114291604:114291792:114291633:114291792:114286518:114286629:+
14861	ENSG00000125351.13	UPF3B	chrX	-	119837756	119838068	119837756	119838051	119838366	119838527	14861	7,8,2	77,140,73	0,2,0	280,221,96	166	149	2.91E-05	0.002632582	0.075,0.049,0.024	0.0,0.008,0.0	0.047	A3SS	7	77	0	221	Nalm_6	UPF3B:chrX:119837756:119838068:119837756:119838051:119838366:119838527:-
13499	ENSG00000125351.13	UPF3B	chrX	-	119837756	119838068	119837756	119838051	119838366	119838527	13499	4,4	13,22	0,0	42,54	156	139	2.45E-05	0.002097372	0.215,0.139	0.0,0.0	0.177	A3SS	4	17.5	0	48	K562_K700E	UPF3B:chrX:119837756:119838068:119837756:119838051:119838366:119838527:-
15115	ENSG00000125351.13	UPF3B	chrX	-	119837756	119838068	119837756	119838051	119838366	119838527	15115	33,19,0,1,26,7,2,3	162,645,80,54,103,79,52,107	0,0,0,0	162,163,202,97	156	139	7.89E-14	2.06E-11	0.154,0.026,0.0,0.016,0.184,0.073,0.033,0.024	0.0,0.0,0.0,0.0	0.064	A3SS	5	91.5	0	162.5	MDS	UPF3B:chrX:119837756:119838068:119837756:119838051:119838366:119838527:-
39251	ENSG00000135655.16	USP15	chr12	+	62389782	62389873	62389796	62389873	62389604	62389699	39251	5,5,6	99,148,67	4,2,0	174,119,127	163	149	0.002712903	0.097501769	0.044,0.03,0.076	0.021,0.015,0.0	0.038	A3SS	5	99	2	127	Nalm_6	USP15:chr12:62389782:62389873:62389796:62389873:62389604:62389699:+
23090	ENSG00000135655.16	USP15	chr12	+	62389782	62389873	62389796	62389873	62389604	62389699	23090	5,6	65,57	0,0	114,103	153	139	6.68E-05	0.004709244	0.065,0.087	0.0,0.0	0.076	A3SS	5.5	61	0	108.5	K562_K700E	USP15:chr12:62389782:62389873:62389796:62389873:62389604:62389699:+
41235	ENSG00000135655.16	USP15	chr12	+	62389782	62389873	62389796	62389873	62389604	62389699	41235	0,11,35,25,26,20,19,17	47,123,248,220,293,100,000,000	0,2,0,9	15,230,372,230	153	139	0	0	0.0,0.075,0.114,0.094,0.075,0.092,0.106,0.051	0.0,0.008,0.0,0.034	0.065	A3SS	19.5	199.5	1	230	MDS	USP15:chr12:62389782:62389873:62389796:62389873:62389604:62389699:+
55047	ENSG00000168883.20	USP39	chr2	+	85623605	85623778	85623625	85623778	85621484	85621579	55047	32,14,5	19,31,11	0,0,0	26,22,9	169	149	3.48E-12	1.33E-09	0.598,0.285,0.286	0.0,0.0,0.0	0.39	A3SS	14	19	0	22	Nalm_6	USP39:chr2:85623605:85623778:85623625:85623778:85621484:85621579:+
29544	ENSG00000168883.20	USP39	chr2	+	85623605	85623778	85623625	85623778	85621484	85621579	29544	7,7	2,5	0,0	4,5	159	139	8.67E-08	1.92E-05	0.754,0.55	0.0,0.0	0.652	A3SS	7	3.5	0	4.5	K562_K700E	USP39:chr2:85623605:85623778:85623625:85623778:85621484:85621579:+
57380	ENSG00000168883.20	USP39	chr2	+	85623605	85623778	85623625	85623778	85621484	85621579	57380	32,30,44,18,17,14,13,0	3,87,0,16,2,4,4,11	0,0,0,0	24,11,27,16	159	139	0	0	0.903,0.232,1.0,0.496,0.881,0.754,0.74,0.0	0.0,0.0,0.0,0.0	0.626	A3SS	17.5	4	0	20	MDS	USP39:chr2:85623605:85623778:85623625:85623778:85621484:85621579:+
31981	ENSG00000173511.10	VEGFB	chr11	+	64235439	64235500	64235457	64235500	64234583	64234893	31981	3,6	6,9	1,0	19,24	157	139	5.39E-06	0.000573259	0.307,0.371	0.045,0.0	0.316	A3SS	4.5	7.5	0.5	21.5	K562_K700E	VEGFB:chr11:64235439:64235500:64235457:64235500:64234583:64234893:+
64376	ENSG00000173511.10	VEGFB	chr11	+	64235439	64235500	64235457	64235500	64234583	64234893	64376	16,24,1,13,2,12,2,1	56,84,65,62,97,45,63,33	0,0,0,0	79,52,160,68	157	139	1.23E-14	3.55E-12	0.202,0.202,0.013,0.157,0.018,0.191,0.027,0.026	0.0,0.0,0.0,0.0	0.105	A3SS	7	62.5	0	73.5	MDS	VEGFB:chr11:64235439:64235500:64235457:64235500:64234583:64234893:+
31137	ENSG00000197969.14	VPS13A	chr9	+	77370872	77370935	77370889	77370935	77370414	77370578	31137	11,9,3	117,198,57	1,1,0	288,133,162	166	149	8.95E-07	0.00013184	0.078,0.039,0.045	0.003,0.007,0.0	0.051	A3SS	9	117	1	162	Nalm_6	VPS13A:chr9:77370872:77370935:77370889:77370935:77370414:77370578:+
32706	ENSG00000197969.14	VPS13A	chr9	+	77370872	77370935	77370889	77370935	77370414	77370578	32706	6,6,0,11,11,14,1,17	47,133,54,94,155,120,29,180	0,3,0,2	6,159,172,79	156	139	1.07E-08	1.01E-06	0.102,0.039,0.0,0.094,0.059,0.094,0.03,0.078	0.0,0.017,0.0,0.022	0.052	A3SS	8.5	107	1	119	MDS	VPS13A:chr9:77370872:77370935:77370889:77370935:77370414:77370578:+
34316	ENSG00000156931.16	VPS8	chr3	+	184849917	184850022	184849935	184850022	184849070	184849195	34316	12,12,14	36,23,36	12,6,9	52,53,80	167	149	0.000573875	0.029612792	0.229,0.318,0.258	0.171,0.092,0.091	0.15	A3SS	12	36	9	53	Nalm_6	VPS8:chr3:184849917:184850022:184849935:184850022:184849070:184849195:+
35816	ENSG00000156931.16	VPS8	chr3	+	184849917	184850022	184849935	184850022	184849070	184849195	35816	7,0,8,8,2,15,3,12	7,1,25,16,20,14,11,36	1,4,8,0	1,88,86,41	157	139	1.80E-05	0.000685264	0.47,0.0,0.221,0.307,0.081,0.487,0.194,0.228	0.47,0.039,0.076,0.0	0.102	A3SS	7.5	15	2.5	63.5	MDS	VPS8:chr3:184849917:184850022:184849935:184850022:184849070:184849195:+
65953	ENSG00000164961.16	WASHC5	chr8	-	125038829	125038976	125038829	125038959	125039794	125039898	65953	30,25,15	70,66,28	9,10,9	226,209,161	166	149	0	0	0.278,0.254,0.325	0.035,0.041,0.048	0.244	A3SS	25	66	9	209	Nalm_6	WASHC5:chr8:125038829:125038976:125038829:125038959:125039794:125039898:-
68817	ENSG00000164961.16	WASHC5	chr8	-	125038829	125038976	125038829	125038959	125039794	125039898	68817	7,13,29,4,13,20,0,9	31,126,62,57,61,34,45,63	0,0,0,0	28,232,189,113	156	139	0	0	0.167,0.084,0.294,0.059,0.16,0.344,0.0,0.113	0.0,0.0,0.0,0.0	0.153	A3SS	11	59	0	151	MDS	WASHC5:chr8:125038829:125038976:125038829:125038959:125039794:125039898:-
41088	ENSG00000116213.16	WRAP73	chr1	-	3632022	3632338	3632022	3632317	3633397	3633503	41088	86,56,58	25,18,10	55,96,59	0,3,4	170	149	4.00E-10	1.11E-07	0.751,0.732,0.836	1.0,0.966,0.928	-0.192	A3SS	58	18	59	3	Nalm_6	WRAP73:chr1:3632022:3632338:3632022:3632317:3633397:3633503:-
23914	ENSG00000116213.16	WRAP73	chr1	-	3632022	3632338	3632022	3632317	3633397	3633503	23914	20,30	17,3	52,42	5,0	160	139	0.002308977	0.070952786	0.505,0.897	0.9,1.0	-0.249	A3SS	25	10	47	2.5	K562_K700E	WRAP73:chr1:3632022:3632338:3632022:3632317:3633397:3633503:-
43197	ENSG00000116213.16	WRAP73	chr1	-	3632022	3632338	3632022	3632317	3633397	3633503	43197	55,72,43,15,36,21,14,19	3,31,28,9,3,17,15,11	10,37,49,15	0,3,3,4	160	139	1.28E-05	0.000515529	0.941,0.669,0.572,0.591,0.912,0.518,0.448,0.6	1.0,0.915,0.934,0.765	-0.247	A3SS	28.5	13	26	3	MDS	WRAP73:chr1:3632022:3632338:3632022:3632317:3633397:3633503:-
64874	ENSG00000165392.11	WRN	chr8	+	31058371	31058543	31058382	31058543	31033809	31033973	64874	85,108,75	19,18,6	161,117,99	1,3,1	160	149	4.96E-12	1.87E-09	0.806,0.848,0.921	0.993,0.973,0.989	-0.127	A3SS	85	18	117	1	Nalm_6	WRN:chr8:31058371:31058543:31058382:31058543:31033809:31033973:+
33221	ENSG00000165392.11	WRN	chr8	+	31058371	31058543	31058382	31058543	31033809	31033973	33221	48,41	4,7	30,34	1,0	150	139	0.000539121	0.024122556	0.917,0.844	0.965,1.0	-0.102	A3SS	44.5	5.5	32	0.5	K562_K700E	WRN:chr8:31058371:31058543:31058382:31058543:31033809:31033973:+
67576	ENSG00000165392.11	WRN	chr8	+	31058371	31058543	31058382	31058543	31033809	31033973	67576	59,46,28,55,85,52,17,75	0,9,2,14,15,21,0,1	8,65,40,45	0,0,0,0	150	139	3.61E-10	4.85E-08	1.0,0.826,0.928,0.785,0.84,0.696,1.0,0.986	1.0,1.0,1.0,1.0	-0.117	A3SS	53.5	5.5	42.5	0	MDS	WRN:chr8:31058371:31058543:31058382:31058543:31033809:31033973:+
39661	ENSG00000163374.20	YY1AP1	chr1	-	155660739	155660933	155660739	155660913	155661306	155661423	39661	53,44,22	362,318,210	3,4,2	349,359,301	169	149	0	0	0.114,0.109,0.085	0.008,0.01,0.006	0.095	A3SS	44	318	3	349	Nalm_6	YY1AP1:chr1:155660739:155660933:155660739:155660913:155661306:155661423:-
23295	ENSG00000163374.20	YY1AP1	chr1	-	155660739	155660933	155660739	155660913	155661306	155661423	23295	2,3	11,10	0,0	28,28	159	139	0.001576692	0.054184077	0.137,0.208	0.0,0.0	0.172	A3SS	2.5	10.5	0	28	K562_K700E	YY1AP1:chr1:155660739:155660933:155660739:155660913:155661306:155661423:-
41688	ENSG00000163374.20	YY1AP1	chr1	-	155660739	155660933	155660739	155660913	155661306	155661423	41688	7,16,14,14,35,37,18,18	36,67,32,32,70,35,29,34	0,0,0,0	11,32,46,33	159	139	0	0	0.145,0.173,0.277,0.277,0.304,0.48,0.352,0.316	0.0,0.0,0.0,0.0	0.29	A3SS	17	34.5	0	32.5	MDS	YY1AP1:chr1:155660739:155660933:155660739:155660913:155661306:155661423:-
8510	ENSG00000171307.19	ZDHHC16	chr10	+	97455638	97455783	97455659	97455783	97454713	97454799	8510	96,62,33	65,48,26	21,20,18	111,118,104	170	149	0	0	0.564,0.531,0.527	0.142,0.129,0.132	0.406	A3SS	62	48	20	111	Nalm_6	ZDHHC16:chr10:97455638:97455783:97455659:97455783:97454713:97454799:+
7808	ENSG00000171307.19	ZDHHC16	chr10	+	97455638	97455783	97455659	97455783	97454713	97454799	7808	9,8	8,7	1,2	10,9	160	139	0.000435773	0.020710997	0.494,0.498	0.08,0.162	0.375	A3SS	8.5	7.5	1.5	9.5	K562_K700E	ZDHHC16:chr10:97455638:97455783:97455659:97455783:97454713:97454799:+
8590	ENSG00000171307.19	ZDHHC16	chr10	+	97455638	97455783	97455659	97455783	97454713	97454799	8590	32,91,46,46,36,34,48,61	35,35,62,31,77,19,30,46	1,2,2,0	25,69,139,9	160	139	0	0	0.443,0.693,0.392,0.563,0.289,0.609,0.582,0.535	0.034,0.025,0.012,0.0	0.495	A3SS	46	35	1.5	47	MDS	ZDHHC16:chr10:97455638:97455783:97455659:97455783:97454713:97454799:+
70404	ENSG00000155256.18	ZFYVE27	chr10	+	97744711	97744904	97744728	97744904	97743093	97743164	70404	43,44,32	86,73,71	7,4,12	140,161,208	166	149	0	0	0.31,0.351,0.288	0.043,0.022,0.049	0.278	A3SS	43	73	7	161	Nalm_6	ZFYVE27:chr10:97744711:97744904:97744728:97744904:97743093:97743164:+
73537	ENSG00000155256.18	ZFYVE27	chr10	+	97744711	97744904	97744728	97744904	97743093	97743164	73537	15,30,15,6,1,5,2,18	6,28,54,26,13,27,16,19	0,0,0,0	30,37,50,12	156	139	1.75E-14	4.95E-12	0.69,0.488,0.198,0.171,0.064,0.142,0.1,0.458	0.0,0.0,0.0,0.0	0.289	A3SS	10.5	22.5	0	33.5	MDS	ZFYVE27:chr10:97744711:97744904:97744728:97744904:97743093:97743164:+
6522	ENSG00000122515.16	ZMIZ2	chr7	+	44756974	44757149	44757042	44757149	44756424	44756539	6522	4,4	0,0	5,6	3,1	207	139	0.001636045	0.055598184	1.0,1.0	0.528,0.801	0.335	A3SS	4	0	5.5	2	K562_K700E	ZMIZ2:chr7:44756974:44757149:44757042:44757149:44756424:44756539:+
7206	ENSG00000122515.16	ZMIZ2	chr7	+	44756974	44757149	44757042	44757149	44756424	44756539	7206	90,93,34,59,76,47,37,58	3,12,0,6,27,11,4,11	21,58,70,35	17,10,35,15	207	139	8.69E-05	0.002656108	0.953,0.839,1.0,0.868,0.654,0.742,0.861,0.78	0.453,0.796,0.573,0.61	0.229	A3SS	58.5	8.5	46.5	16	MDS	ZMIZ2:chr7:44756974:44757149:44757042:44757149:44756424:44756539:+
46083	ENSG00000146463.12	ZMYM4	chr1	+	35407986	35408052	35408007	35408052	35405372	35405468	46083	38,28,13	204,171,120	1,0,0	255,214,211	170	149	0	0	0.14,0.126,0.087	0.003,0.0,0.0	0.117	A3SS	28	171	0	214	Nalm_6	ZMYM4:chr1:35407986:35408052:35408007:35408052:35405372:35405468:+
25956	ENSG00000146463.12	ZMYM4	chr1	+	35407986	35408052	35408007	35408052	35405372	35405468	25956	4,7	21,18	0,1	49,50	160	139	2.45E-06	0.000296411	0.142,0.253	0.0,0.017	0.189	A3SS	5.5	19.5	0.5	49.5	K562_K700E	ZMYM4:chr1:35407986:35408052:35408007:35408052:35405372:35405468:+
48267	ENSG00000146463.12	ZMYM4	chr1	+	35407986	35408052	35408007	35408052	35405372	35405468	48267	2,12,16,4,23,14,7,9	55,53,26,68,112,66,42,58	0,1,0,0	6,82,154,61	160	139	3.33E-16	1.11E-13	0.031,0.164,0.348,0.049,0.151,0.156,0.126,0.119	0.0,0.01,0.0,0.0	0.14	A3SS	10.5	56.5	0	71.5	MDS	ZMYM4:chr1:35407986:35408052:35408007:35408052:35405372:35405468:+
52437	ENSG00000196418.13	ZNF124	chr1	-	247159686	247159859	247159686	247159813	247171847	247172020	52437	30,20,14	94,88,29	9,10,12	126,80,75	195	149	4.46E-05	0.003787043	0.196,0.148,0.269	0.052,0.087,0.109	0.122	A3SS	20	88	10	80	Nalm_6	ZNF124:chr1:247159686:247159859:247159686:247159813:247171847:247172020:-
28568	ENSG00000196418.13	ZNF124	chr1	-	247159686	247159859	247159686	247159813	247171847	247172020	28568	7,5	9,22	2,0	18,20	185	139	0.000510263	0.023224968	0.369,0.146	0.077,0.0	0.219	A3SS	6	15.5	1	19	K562_K700E	ZNF124:chr1:247159686:247159859:247159686:247159813:247171847:247172020:-
54957	ENSG00000196418.13	ZNF124	chr1	-	247159686	247159859	247159686	247159813	247171847	247172020	54957	22,0,0,5,1,5,2,5	7,45,28,13,15,20,5,19	0,0,0,0	5,19,27,24	185	139	2.78E-07	1.87E-05	0.703,0.0,0.0,0.224,0.048,0.158,0.231,0.165	0.0,0.0,0.0,0.0	0.191	A3SS	3.5	17	0	21.5	MDS	ZNF124:chr1:247159686:247159859:247159686:247159813:247171847:247172020:-
78000	ENSG00000172262.12	ZNF131	chr5	+	43079895	43079954	43079899	43079954	43068115	43068217	78000	3,3,1	6,5,7	0,0,1	8,4,6	153	149	0.000324025	0.018804467	0.327,0.369,0.122	0.0,0.0,0.14	0.226	A3SS	3	6	0	6	Nalm_6	ZNF131:chr5:43079895:43079954:43079899:43079954:43068115:43068217:+
81659	ENSG00000172262.12	ZNF131	chr5	+	43079895	43079954	43079899	43079954	43068115	43068217	81659	25,0,0,3,0,1,0,0	56,35,11,4,24,9,8,24	0,0,0,0	39,22,11,15	143	139	0.000531358	0.012277223	0.303,0.0,0.0,0.422,0.0,0.097,0.0,0.0	0.0,0.0,0.0,0.0	0.103	A3SS	0	17.5	0	18.5	MDS	ZNF131:chr5:43079895:43079954:43079899:43079954:43068115:43068217:+
73740	ENSG00000147124.13	ZNF41	chrX	-	47456271	47456414	47456271	47456398	47467409	47467760	73740	41,37,20	9,17,11	19,5,11	40,29,33	165	149	6.35E-11	2.04E-08	0.804,0.663,0.621	0.3,0.135,0.231	0.474	A3SS	37	11	11	33	Nalm_6	ZNF41:chrX:47456271:47456414:47456271:47456398:47467409:47467760:-
36612	ENSG00000147124.13	ZNF41	chrX	-	47456271	47456414	47456271	47456398	47467409	47467760	36612	2,3	1,0	0,0	1,5	155	139	7.32E-09	2.15E-06	0.642,1.0	0.0,0.0	0.821	A3SS	2.5	0.5	0	3	K562_K700E	ZNF41:chrX:47456271:47456414:47456271:47456398:47467409:47467760:-
7100	ENSG00000119725.21	ZNF410	chr14	+	73893775	73893932	73893796	73893932	73892026	73892208	7100	49,53,18	138,117,100	13,8,9	137,191,163	170	149	4.86E-13	2.04E-10	0.237,0.284,0.136	0.077,0.035,0.046	0.166	A3SS	49	117	9	163	Nalm_6	ZNF410:chr14:73893775:73893932:73893796:73893932:73892026:73892208:+
6496	ENSG00000119725.21	ZNF410	chr14	+	73893775	73893932	73893796	73893932	73892026	73892208	6496	9,7	24,31	0,0	22,22	160	139	1.58E-06	0.000211801	0.246,0.164	0.0,0.0	0.205	A3SS	8	27.5	0	22	K562_K700E	ZNF410:chr14:73893775:73893932:73893796:73893932:73892026:73892208:+
