# Supplementary material for: Precursor RNA structural patterns at SF3B1 mutation sensitive cryptic 3’ splice sites
Source: RNA Biol. Author manuscript; Available in PMC 2025 Dec 1. (PMC12520072; doi:10.1080/15476286.2025.2570043)
Supplement: Supplemental Table 1 [file NIHMS2117327-supplement-Supplemental_Table_1.txt]

ID	GeneID	geneSymbol	chr	strand	longExonStart_0base	longExonEnd	shortES	shortEE	flankingES	flankingEE	ID.1	IJC_SAMPLE_1	SJC_SAMPLE_1	IJC_SAMPLE_2	SJC_SAMPLE_2	IncFormLen	SkipFormLen	PValue	FDR	IncLevel1	IncLevel2	IncLevelDifference	type	median_IJC_SAMPLE_1	median_SJC_SAMPLE_1	median_IJC_SAMPLE_2	median_SJC_SAMPLE_2	cell type
16	ENSG00000269335.7	IKBKG	chrX	+	154558531	154558650	154558534	154558650	154556164	154556376	16	14,11,22	2,1,0	9,13,27	0,5,8	152	149	0.002074135	0.080256645	0.873,0.915,1.0	1.0,0.718,0.768	0.101	A3SS	14	1	13	5	Nalm_6
267	ENSG00000184319.17	RPL23AP82	chr22	+	50788749	50789186	50788894	50789186	50785172	50785293	267	16,19,4	0,0,0	28,28,12	6,1,0	294	149	0.001030587	0.046346274	1.0,1.0,1.0	0.703,0.934,1.0	0.121	A3SS	16	0	28	1	Nalm_6
329	ENSG00000198792.13	TMEM184B	chr22	-	38231243	38231399	38231243	38231334	38247769	38248019	329	15,8,1	0,0,0	8,7,5	3,0,4	214	149	4.97E-05	0.004093187	1.0,1.0,1.0	0.65,1.0,0.465	0.295	A3SS	8	0	7	3	Nalm_6
350	ENSG00000100150.20	DEPDC5	chr22	+	31758526	31758633	31758545	31758633	31754861	31754979	350	35,29,24	87,106,66	9,22,12	119,106,136	168	149	1.13E-06	0.000162259	0.263,0.195,0.244	0.063,0.155,0.073	0.137	A3SS	29	87	12	119	Nalm_6
390	ENSG00000099953.10	MMP11	chr22	+	23781787	23782483	23782225	23782483	23781192	23781409	390	1,0,0	15,11,6	0,6,5	5,5,8	587	149	8.67E-05	0.006467116	0.017,0.0,0.0	0.0,0.233,0.137	-0.118	A3SS	0	11	5	5	Nalm_6
399	ENSG00000183506.17	PI4KAP2	chr22	-	21476001	21476764	21476001	21476160	21477789	21477915	399	206,188,170	3,5,8	188,205,279	2,2,0	753	149	0.000273774	0.016499736	0.931,0.882,0.808	0.949,0.953,1.0	-0.094	A3SS	188	5	205	2	Nalm_6
426	ENSG00000099954.19	CECR2	chr22	+	17548147	17549564	17548150	17549564	17542156	17543003	426	98,85,73	0,0,4	105,97,169	10,6,11	152	149	5.04E-05	0.004134484	1.0,1.0,0.947	0.911,0.941,0.938	0.052	A3SS	85	0	105	10	Nalm_6
435	ENSG00000215424.10	MCM3AP-AS1	chr21	+	46240833	46242999	46240836	46242999	46236223	46236326	435	37,29,12	8,2,5	47,36,39	0,0,4	152	149	0.00018044	0.011833035	0.819,0.934,0.702	1.0,1.0,0.905	-0.15	A3SS	29	5	39	0	Nalm_6
526	ENSG00000124214.21	STAU1	chr20	-	49124374	49124605	49124374	49124587	49135832	49135931	526	147,125,86	354,282,178	85,83,88	385,316,312	167	149	7.51E-06	0.000835158	0.27,0.283,0.301	0.165,0.19,0.201	0.099	A3SS	125	282	85	316	Nalm_6
567	ENSG00000196756.14	SNHG17	chr20	-	38427679	38427847	38427679	38427766	38431040	38431112	567	109,66,30	53,22,14	89,67,44	8,17,7	230	149	0.000113957	0.008072241	0.571,0.66,0.581	0.878,0.719,0.803	-0.196	A3SS	66	22	67	8	Nalm_6
568	ENSG00000196756.14	SNHG17	chr20	-	38427679	38427855	38427679	38427766	38431040	38431112	568	115,67,30	53,22,14	93,70,48	8,17,7	238	149	7.02E-05	0.00542791	0.576,0.656,0.573	0.879,0.721,0.811	-0.202	A3SS	67	22	70	8	Nalm_6
594	ENSG00000125991.21	ERGIC3	chr20	+	35556876	35557109	35556954	35557109	35556206	35556271	594	15,7,2	172,99,40	8,7,0	2,1,2	227	149	0.000721374	0.035156701	0.054,0.044,0.032	0.724,0.821,0.0	-0.472	A3SS	7	99	7	2	Nalm_6
595	ENSG00000125991.21	ERGIC3	chr20	+	35556876	35557109	35556972	35557109	35556206	35556271	595	86,79,23	478,362,191	52,51,33	430,521,450	245	149	2.26E-05	0.002119881	0.099,0.117,0.068	0.069,0.056,0.043	0.039	A3SS	79	362	51	450	Nalm_6
596	ENSG00000125991.21	ERGIC3	chr20	+	35556954	35557109	35556972	35557109	35556206	35556271	596	243,171,61	478,362,191	46,45,35	430,521,450	167	149	0	0	0.312,0.296,0.222	0.087,0.072,0.065	0.202	A3SS	171	362	45	450	Nalm_6
608	ENSG00000171552.14	BCL2L1	chr20	-	31721654	31722348	31721654	31722330	31723734	31723978	608	57,43,29	7,2,0	19,28,31	15,22,12	167	149	8.80E-10	2.30E-07	0.879,0.95,1.0	0.531,0.532,0.697	0.356	A3SS	43	2	28	15	Nalm_6
609	ENSG00000171552.14	BCL2L1	chr20	-	31721654	31722348	31721654	31722330	31723863	31723989	609	31,37,21	0,0,2	12,19,22	2,6,9	167	149	1.80E-07	3.22E-05	1.0,1.0,0.904	0.843,0.739,0.686	0.212	A3SS	31	0	19	6	Nalm_6
673	ENSG00000088836.14	SLC4A11	chr20	-	3229523	3229776	3229523	3229706	3230186	3230260	673	127,83,24	2,1,0	69,86,60	4,7,4	219	149	0.000191323	0.012397221	0.977,0.983,1.0	0.921,0.893,0.911	0.078	A3SS	83	1	69	4	Nalm_6
756	ENSG00000170889.14	RPS9	chr19	+	54206552	54207647	54207397	54207647	54201486	54201609	756	651,554,214	66,32,17	500,673,463	24,14,10	994	149	4.78E-06	0.000577854	0.597,0.722,0.654	0.757,0.878,0.874	-0.179	A3SS	554	32	500	14	Nalm_6
843	ENSG00000011478.13	QPCTL	chr19	+	45695400	45695718	45695436	45695718	45693412	45693556	843	48,47,10	129,94,29	24,36,12	93,141,84	185	149	0.001354073	0.057804858	0.231,0.287,0.217	0.172,0.171,0.103	0.096	A3SS	47	94	24	93	Nalm_6
854	ENSG00000104859.15	CLASRP	chr19	+	45069943	45070104	45070021	45070104	45069201	45069248	854	25,17,1	95,120,16	6,10,9	100,178,62	227	149	0.001106443	0.048917383	0.147,0.085,0.039	0.038,0.036,0.087	0.037	A3SS	17	95	9	100	Nalm_6
894	ENSG00000142046.15	TMEM91	chr19	+	41383560	41384083	41383862	41384083	41382771	41382921	894	46,57,7	2,5,0	26,29,20	0,2,0	451	149	0.001830645	0.072787198	0.884,0.79,1.0	1.0,0.827,1.0	-0.051	A3SS	46	2	26	0	Nalm_6
897	ENSG00000142046.15	TMEM91	chr19	+	41383714	41384083	41383862	41384083	41382771	41382921	897	24,27,6	2,5,0	7,16,11	0,2,0	297	149	0.00181447	0.072306728	0.858,0.73,1.0	1.0,0.801,1.0	-0.071	A3SS	24	2	11	0	Nalm_6
935	ENSG00000090924.15	PLEKHG2	chr19	+	39414991	39415260	39415168	39415260	39414064	39414195	935	197,226,190	12,16,10	132,230,344	1,6,12	326	149	0.002466209	0.091076297	0.882,0.866,0.897	0.984,0.946,0.929	-0.071	A3SS	197	12	230	6	Nalm_6
1004	ENSG00000012124.17	CD22	chr19	+	35332018	35332924	35332546	35332924	35329186	35329230	1004	289,236,132	10,5,5	215,179,133	0,0,1	677	149	6.93E-07	0.000105533	0.864,0.912,0.853	1.0,1.0,0.967	-0.113	A3SS	236	5	179	0	Nalm_6
1060	ENSG00000105705.16	SUGP1	chr19	-	19303723	19303912	19303723	19303847	19305848	19306076	1060	30,26,14	336,261,146	46,37,54	163,202,137	214	149	3.01E-09	7.44E-07	0.059,0.065,0.063	0.164,0.113,0.215	-0.102	A3SS	26	261	46	163	Nalm_6
1061	ENSG00000105705.16	SUGP1	chr19	-	19303723	19304043	19303723	19303847	19305848	19306076	1061	41,37,16	336,261,146	66,58,95	163,202,137	345	149	3.31E-13	1.43E-10	0.05,0.058,0.045	0.149,0.11,0.23	-0.112	A3SS	37	261	66	163	Nalm_6
1062	ENSG00000105705.16	SUGP1	chr19	-	19303723	19304043	19303723	19303912	19305848	19306076	1062	11,12,2	0,1,0	29,29,50	9,8,9	280	149	9.17E-06	0.000991556	1.0,0.865,1.0	0.632,0.659,0.747	0.276	A3SS	11	0	29	9	Nalm_6
1132	ENSG00000095059.17	DHPS	chr19	-	12676016	12676105	12676016	12676078	12677107	12677211	1132	38,18,9	8,4,2	34,42,19	0,2,1	176	149	5.62E-05	0.004533387	0.801,0.792,0.792	1.0,0.947,0.941	-0.168	A3SS	18	4	34	1	Nalm_6
1138	ENSG00000095059.17	DHPS	chr19	-	12679800	12680030	12679800	12679922	12680149	12680325	1138	42,36,22	13,18,8	24,59,48	8,2,5	257	149	0.001968486	0.077097016	0.652,0.537,0.615	0.635,0.945,0.848	-0.208	A3SS	36	13	48	5	Nalm_6
1140	ENSG00000123154.12	WDR83	chr19	+	12670518	12670611	12670562	12670611	12670179	12670285	1140	17,24,10	43,39,27	9,6,12	38,58,59	193	149	0.000359015	0.020451414	0.234,0.322,0.222	0.155,0.074,0.136	0.138	A3SS	17	39	9	58	Nalm_6
1149	ENSG00000130175.10	PRKCSH	chr19	+	11447692	11447789	11447722	11447789	11447438	11447618	1149	662,631,346	188,233,100	558,609,527	332,287,244	179	149	5.28E-06	0.000625859	0.746,0.693,0.742	0.583,0.639,0.643	0.105	A3SS	631	188	558	287	Nalm_6
1266	ENSG00000071564.17	TCF3	chr19	-	1609292	1611369	1609292	1610500	1611703	1611849	1266	373,733,481,892	54,64,28	392,445,043,891	37,42,43	1018	149	0.000913563	0.042134571	0.91,0.884,0.908	0.939,0.94,0.93	-0.036	A3SS	3348	54	3924	42	Nalm_6
1291	ENSG00000099625.14	CBARP	chr19	-	1235000	1235342	1235000	1235145	1235500	1235565	1291	8,8,0	3,4,1	2,1,3	0,1,0	346	149	0.000178391	0.011720424	0.535,0.463,0.0	1.0,0.301,1.0	-0.434	A3SS	8	3	2	0	Nalm_6
1311	ENSG00000101109.12	STK4	chr20	+	44973206	44973433	44973300	44973433	44972077	44972158	1311	8,19,6	0,0,0	28,10,10	5,2,0	243	149	0.000454845	0.02458319	1.0,1.0,1.0	0.774,0.754,1.0	0.157	A3SS	8	0	10	2	Nalm_6
1351	ENSG00000152234.16	ATP5F1A	chr18	-	46093179	46093365	46093179	46093362	46095052	46095131	1351	9,2,6	0,1,1	3,7,1	0,4,4	152	149	0.002523201	0.092518241	1.0,0.662,0.855	1.0,0.632,0.197	0.229	A3SS	6	1	3	4	Nalm_6
1394	ENSG00000101639.19	CEP192	chr18	+	13057584	13059312	13059081	13059312	13055779	13056698	1394	434,565,529	17,21,12	9,095,911,061	9,5,19	1646	149	0.000115155	0.008132625	0.698,0.709,0.8	0.901,0.915,0.835	-0.148	A3SS	529	17	909	9	Nalm_6
1476	ENSG00000214087.9	ARL16	chr17	-	81682033	81682675	81682033	81682149	81683012	81683126	1476	350,335,101	164,113,62	489,423,271	122,141,59	675	149	0.001087787	0.048334368	0.32,0.396,0.264	0.469,0.398,0.503	-0.13	A3SS	335	113	423	122	Nalm_6
1523	ENSG00000161526.15	SAP30BP	chr17	+	75705610	75706092	75706007	75706092	75704755	75704814	1523	75,134,36	207,138,70	69,68,39	178,211,115	546	149	0.001870545	0.074165077	0.09,0.209,0.123	0.096,0.081,0.085	0.053	A3SS	75	138	68	178	Nalm_6
1583	ENSG00000068097.16	HEATR6	chr17	-	60066208	60066396	60066208	60066386	60067430	60067732	1583	5,4,3	9,4,2	5,2,2	2,0,0	159	149	0.00011616	0.008162836	0.342,0.484,0.584	0.701,1.0,1.0	-0.43	A3SS	4	4	2	0	Nalm_6
1584	ENSG00000108443.14	RPS6KB1	chr17	+	59926415	59926582	59926434	59926582	59914634	59914703	1584	4,3,3	56,80,25	12,8,16	60,65,80	168	149	0.001162937	0.050968808	0.06,0.032,0.096	0.151,0.098,0.151	-0.071	A3SS	3	56	12	65	Nalm_6
1586	ENSG00000108395.14	TRIM37	chr17	-	59001597	59001741	59001597	59001714	59012327	59012446	1586	57,45,50	63,55,39	17,15,16	109,101,131	176	149	0	0	0.434,0.409,0.52	0.117,0.112,0.094	0.347	A3SS	50	55	16	109	Nalm_6
1622	ENSG00000076984.18	MAP2K7	chr19	+	7911414	7911578	7911435	7911578	7911249	7911330	1622	37,32,18	111,128,99	19,19,16	95,168,188	170	149	0.000235678	0.014679295	0.226,0.18,0.137	0.149,0.09,0.069	0.078	A3SS	32	111	19	168	Nalm_6
1627	ENSG00000004897.12	CDC27	chr17	-	47151805	47151936	47151805	47151918	47154671	47154786	1627	113,131,62	366,335,163	138,108,104	672,460,396	167	149	0.000437398	0.023951508	0.216,0.259,0.253	0.155,0.173,0.19	0.07	A3SS	113	335	108	460	Nalm_6
1640	ENSG00000186185.14	KIF18B	chr17	-	44932055	44932242	44932055	44932206	44932672	44932773	1640	241,196,182	13,7,4	319,306,430	3,7,4	185	149	0.001710222	0.068859941	0.937,0.958,0.973	0.988,0.972,0.989	-0.027	A3SS	196	7	319	4	Nalm_6
1652	ENSG00000013306.16	SLC25A39	chr17	-	44322418	44322552	44322418	44322528	44322807	44322852	1652	208,153,53	495,367,193	112,140,80	451,542,460	173	149	1.99E-05	0.001908115	0.266,0.264,0.191	0.176,0.182,0.13	0.078	A3SS	153	367	112	460	Nalm_6
1761	ENSG00000108666.10	C17orf75	chr17	-	32339812	32339938	32339812	32339924	32341203	32341284	1761	84,59,38	9,13,5	65,113,88	6,0,4	163	149	9.51E-05	0.006962196	0.895,0.806,0.874	0.908,1.0,0.953	-0.095	A3SS	59	9	88	4	Nalm_6
1840	ENSG00000133026.14	MYH10	chr17	-	8576642	8576831	8576642	8576672	8577235	8577338	1840	9,10,10	4,4,1	3,6,14	1,0,0	308	149	7.03E-05	0.00543095	0.521,0.547,0.829	0.592,1.0,1.0	-0.232	A3SS	10	4	6	0	Nalm_6
1879	ENSG00000215041.10	NEURL4	chr17	-	7318494	7318691	7318494	7318674	7319049	7319208	1879	17,5,12	113,64,49	7,4,9	90,138,157	166	149	0.000453371	0.0245402	0.119,0.066,0.18	0.065,0.025,0.049	0.075	A3SS	12	64	7	138	Nalm_6
1975	ENSG00000131165.16	CHMP1A	chr16	-	89646526	89646733	89646526	89646714	89647202	89647331	1975	5,7,7	118,72,37	0,0,3	67,111,135	168	149	9.06E-06	0.000982011	0.036,0.079,0.144	0.0,0.0,0.019	0.08	A3SS	7	72	0	111	Nalm_6
2072	ENSG00000090857.14	PDPR	chr16	+	70142470	70142686	70142552	70142686	70142233	70142389	2072	32,17,10	160,150,130	45,31,42	129,137,218	231	149	0.000829278	0.039100611	0.114,0.068,0.047	0.184,0.127,0.111	-0.064	A3SS	17	150	42	137	Nalm_6
2187	ENSG00000245694.11	CRNDE	chr16	-	54920297	54920338	54920297	54920327	54923584	54923650	2187	30,31,5	141,118,35	25,26,12	36,41,12	160	149	1.43E-06	0.000198467	0.165,0.197,0.117	0.393,0.371,0.482	-0.256	A3SS	30	118	25	36	Nalm_6
2188	ENSG00000245694.11	CRNDE	chr16	-	54920297	54920410	54920297	54920327	54923584	54923650	2188	49,68,12	141,118,35	224,189,135	36,41,12	232	149	0	0	0.182,0.27,0.18	0.8,0.748,0.878	-0.598	A3SS	49	118	189	36	Nalm_6
2189	ENSG00000245694.11	CRNDE	chr16	-	54920297	54920410	54920297	54920338	54923584	54923650	2189	29,46,8	10,9,1	199,166,123	0,3,0	221	149	5.43E-13	2.26E-10	0.662,0.775,0.844	1.0,0.974,1.0	-0.231	A3SS	29	9	166	0	Nalm_6
2239	ENSG00000230267.7	HERC2P4	chr16	-	32176014	32176188	32176014	32176170	32179385	32179560	2239	7,3,4	3,2,5	0,0,0	8,24,25	167	149	3.35E-12	1.30E-09	0.676,0.572,0.416	0.0,0.0,0.0	0.555	A3SS	4	3	0	24	Nalm_6
2304	ENSG00000168488.19	ATXN2L	chr16	+	28832186	28832399	28832204	28832399	28830961	28831072	2304	463,393,217	216,018,211,007	319,247,216	192,016,421,682	167	149	0.000113851	0.008072241	0.161,0.161,0.161	0.129,0.118,0.103	0.044	A3SS	393	1821	247	1682	Nalm_6
2345	ENSG00000196678.14	ERI2	chr16	-	20803432	20803516	20803432	20803511	20803602	20803670	2345	28,34,19	6,5,4	46,27,52	1,1,3	154	149	0.000639267	0.032142479	0.819,0.868,0.821	0.978,0.963,0.944	-0.126	A3SS	28	5	46	1	Nalm_6
2354	ENSG00000205220.12	PSMB10	chr16	-	67934505	67934694	67934505	67934671	67934796	67934948	2354	16,15,3	198,136,71	5,8,2	142,216,140	172	149	0.00067279	0.033282176	0.065,0.087,0.035	0.03,0.031,0.012	0.038	A3SS	15	136	5	142	Nalm_6
2358	ENSG00000179889.20	PDXDC1	chr16	+	14998339	14998405	14998342	14998405	14997752	14997826	2358	352,347,116	31,14,4	584,450,384	17,10,5	152	149	6.52E-05	0.005114072	0.918,0.96,0.966	0.971,0.978,0.987	-0.031	A3SS	347	14	450	10	Nalm_6
2440	ENSG00000167965.18	MLST8	chr16	+	2207192	2207345	2207196	2207345	2207034	2207110	2440	263,166,99	20,4,4	307,369,234	4,6,7	153	149	0.001240039	0.05374675	0.928,0.976,0.96	0.987,0.984,0.97	-0.026	A3SS	166	4	307	6	Nalm_6
2445	ENSG00000065057.9	NTHL1	chr16	-	2040132	2040241	2040132	2040238	2043566	2043726	2445	1,2,0	85,49,10	5,4,3	33,63,39	152	149	0.001645084	0.067457987	0.011,0.038,0.0	0.129,0.059,0.07	-0.07	A3SS	1	49	4	39	Nalm_6
2465	ENSG00000140983.14	RHOT2	chr16	+	668487	668699	668655	668699	668352	668411	2465	262,232,94	15,15,1	216,257,252	7,3,1	317	149	0.000162407	0.010853877	0.891,0.879,0.978	0.935,0.976,0.992	-0.052	A3SS	232	15	252	3	Nalm_6
2573	ENSG00000140400.18	MAN2C1	chr15	-	75356300	75356449	75356300	75356380	75356605	75356685	2573	92,63,26	6,11,4	96,86,58	3,3,3	218	149	0.002653758	0.096147989	0.913,0.797,0.816	0.956,0.951,0.93	-0.104	A3SS	63	6	86	3	Nalm_6
2580	ENSG00000140400.18	MAN2C1	chr15	-	75367510	75367977	75367510	75367634	75368072	75368198	2580	47,55,19	43,80,34	28,40,64	76,121,134	492	149	0.000525004	0.027594527	0.249,0.172,0.145	0.1,0.091,0.126	0.083	A3SS	47	43	40	121	Nalm_6
2609	ENSG00000166233.15	ARIH1	chr15	+	72570163	72570307	72570176	72570307	72567105	72567177	2609	42,72,26	307,302,172	34,30,42	447,444,427	162	149	6.39E-07	9.77E-05	0.112,0.18,0.122	0.065,0.059,0.083	0.069	A3SS	42	302	34	444	Nalm_6
2650	ENSG00000140451.13	PIF1	chr15	-	64819846	64820019	64819846	64819986	64821166	64821281	2650	15,15,3	4,0,3	27,10,11	0,0,1	182	149	0.001187571	0.051855565	0.754,1.0,0.45	1.0,1.0,0.9	-0.232	A3SS	15	3	11	0	Nalm_6
2663	ENSG00000137776.17	SLTM	chr15	-	58916934	58917020	58916934	58916999	58932355	58932443	2663	86,88,35	192,241,103	41,25,31	438,283,246	170	149	0	0	0.282,0.242,0.229	0.076,0.072,0.099	0.169	A3SS	86	192	31	283	Nalm_6
2681	ENSG00000081014.11	AP4E1	chr15	+	50934535	50934697	50934623	50934697	50930804	50930971	2681	6,5,6	91,87,53	15,10,19	57,75,116	237	149	0.001660968	0.06790481	0.04,0.035,0.066	0.142,0.077,0.093	-0.057	A3SS	6	87	15	75	Nalm_6
2741	ENSG00000137804.14	NUSAP1	chr15	+	41350990	41351129	41351032	41351129	41349097	41349241	2741	179,198,121	290,396,221	236,286,269	338,332,360	191	149	0.002581849	0.09403463	0.325,0.281,0.299	0.353,0.402,0.368	-0.073	A3SS	179	290	269	338	Nalm_6
2753	ENSG00000128944.14	KNSTRN	chr15	+	40386361	40386494	40386404	40386494	40383227	40383322	2753	318,240,171	5,20,7	377,394,307	5,5,3	192	149	3.65E-05	0.003190279	0.98,0.903,0.95	0.983,0.984,0.988	-0.041	A3SS	240	7	377	5	Nalm_6
2756	ENSG00000086666.19	ZFAND6	chr15	+	80121711	80121820	80121747	80121820	80120327	80120498	2756	300,218,131	20,34,7	322,291,331	7,14,3	185	149	1.84E-07	3.29E-05	0.924,0.838,0.938	0.974,0.944,0.989	-0.069	A3SS	218	20	322	7	Nalm_6
2795	ENSG00000076382.17	SPAG5	chr17	-	28591981	28593066	28591981	28592477	28598509	28598635	2795	11,511,199,919	0,9,1	140,915,471,964	9,16,15	738	149	0.000861976	0.040234981	1.0,0.964,0.995	0.969,0.951,0.964	0.025	A3SS	1151	1	1547	15	Nalm_6
2802	ENSG00000128739.23	SNRPN	chr15	+	24974287	24974456	24974386	24974456	24967931	24968082	2802	92,124,69	36,42,19	124,165,178	12,12,7	248	149	6.10E-14	2.82E-11	0.606,0.639,0.686	0.861,0.892,0.939	-0.254	A3SS	92	36	165	12	Nalm_6
2804	ENSG00000128739.23	SNRPN	chr15	+	24974310	24974456	24974386	24974456	24967931	24968082	2804	236,255,171	36,42,19	299,409,420	12,12,7	225	149	1.55E-15	8.79E-13	0.813,0.801,0.856	0.943,0.958,0.975	-0.135	A3SS	236	36	409	12	Nalm_6
2811	ENSG00000275835.5	TUBGCP5	chr15	-	23027191	23027309	23027191	23027306	23031949	23032029	2811	10,7,3	2,0,0	8,9,4	3,3,0	152	149	0.001926264	0.075821433	0.831,1.0,1.0	0.723,0.746,1.0	0.121	A3SS	7	0	8	3	Nalm_6
2851	ENSG00000203485.14	INF2	chr14	+	104710881	104711007	104710918	104711007	104710087	104710188	2851	4,1,0	6,2,2	5,0,4	0,1,0	186	149	8.56E-05	0.006399124	0.348,0.286,0.0	1.0,0.0,1.0	-0.455	A3SS	1	2	4	0	Nalm_6
2853	ENSG00000203485.14	INF2	chr14	+	104710918	104711007	104710936	104711007	104710087	104710188	2853	10,7,4	113,108,46	2,1,1	52,85,82	167	149	0.000263049	0.016086519	0.073,0.055,0.072	0.033,0.01,0.011	0.049	A3SS	7	108	1	82	Nalm_6
2871	ENSG00000075413.19	MARK3	chr14	+	103468032	103468186	103468080	103468186	103467078	103467191	2871	251,204,113	30,24,19	212,226,184	39,53,51	197	149	0.000711106	0.034897659	0.864,0.865,0.818	0.804,0.763,0.732	0.083	A3SS	204	24	212	51	Nalm_6
2879	ENSG00000100664.11	EIF5	chr14	+	103335652	103335932	103335791	103335932	103334386	103334597	2879	22,871,608,653	12,10,4	182,418,301,468	22,21,25	288	149	0.000194643	0.01258932	0.99,0.988,0.988	0.977,0.978,0.968	0.014	A3SS	1608	10	1824	22	Nalm_6
2920	ENSG00000203875.13	SNHG5	chr6	-	85677423	85677875	85677423	85677492	85677953	85678032	2920	15,121,512,433	107,77,27	13,331,451,546	18,35,20	532	149	7.91E-11	2.50E-08	0.798,0.846,0.818	0.954,0.921,0.884	-0.099	A3SS	1512	77	1333	20	Nalm_6
2972	ENSG00000099797.15	TECR	chr19	+	14563770	14563903	14563834	14563903	14563657	14563702	2972	529,409,124	16,19,2	525,551,325	5,6,2	213	149	1.17E-05	0.001227339	0.959,0.938,0.977	0.987,0.985,0.991	-0.03	A3SS	409	16	525	5	Nalm_6
3054	ENSG00000006534.17	ALDH3B1	chr11	+	68019065	68019255	68019169	68019255	68018772	68018893	3054	1,8,2	13,7,6	0,0,1	9,6,14	253	149	6.83E-05	0.005309221	0.043,0.402,0.164	0.0,0.0,0.04	0.19	A3SS	2	7	0	9	Nalm_6
3124	ENSG00000198931.11	APRT	chr16	-	88809468	88809840	88809468	88809706	88810069	88810148	3124	425,243,60	79,57,21	334,343,207	40,49,26	283	149	0.001743877	0.069729431	0.739,0.692,0.601	0.815,0.787,0.807	-0.126	A3SS	243	57	334	40	Nalm_6
3195	ENSG00000075711.21	DLG1	chr3	-	197065275	197065464	197065275	197065448	197065707	197065809	3195	47,63,21	66,83,49	15,9,8	195,182,205	165	149	0	0	0.391,0.407,0.279	0.065,0.043,0.034	0.312	A3SS	47	66	9	195	Nalm_6
3287	ENSG00000137338.6	PGBD1	chr6	+	28283755	28284209	28283775	28284209	28281571	28281918	3287	60,48,53	10,10,8	15,17,27	33,56,66	169	149	0	0	0.841,0.809,0.854	0.286,0.211,0.265	0.581	A3SS	53	10	17	56	Nalm_6
3324	ENSG00000196839.13	ADA	chr20	-	44622828	44623078	44622828	44622930	44624201	44624329	3324	614,496,336	85,44,38	7,418,251,006	49,56,72	297	149	0.000306091	0.017987338	0.784,0.85,0.816	0.884,0.881,0.875	-0.063	A3SS	496	44	825	56	Nalm_6
3328	ENSG00000140365.16	COMMD4	chr15	+	75338575	75338685	75338645	75338685	75338354	75338420	3328	35,24,17	200,176,82	21,18,18	202,264,175	219	149	0.00203274	0.079000854	0.106,0.085,0.124	0.066,0.044,0.065	0.047	A3SS	24	176	18	202	Nalm_6
3334	ENSG00000140043.12	PTGR2	chr14	+	73876997	73880176	73880054	73880176	73874022	73874214	3334	151,179,98	2,10,0	177,146,169	1,0,0	3206	149	4.96E-05	0.004088606	0.778,0.454,1.0	0.892,1.0,1.0	-0.22	A3SS	151	2	169	0	Nalm_6
3344	ENSG00000170476.16	MZB1	chr5	-	139388460	139388601	139388460	139388585	139389326	139389420	3344	145,108,44	6,4,4	23,54,33	33,38,32	165	149	0	0	0.956,0.961,0.909	0.386,0.562,0.482	0.465	A3SS	108	4	33	33	Nalm_6
3345	ENSG00000170476.16	MZB1	chr5	-	139388460	139388667	139388460	139388585	139389326	139389420	3345	193,150,68	6,4,4	226,309,253	33,38,32	231	149	7.25E-08	1.42E-05	0.954,0.96,0.916	0.815,0.84,0.836	0.113	A3SS	150	4	253	33	Nalm_6
3346	ENSG00000170476.16	MZB1	chr5	-	139388460	139388667	139388460	139388601	139389326	139389420	3346	136,108,50	88,66,26	203,257,223	0,2,3	215	149	0	0	0.517,0.531,0.571	1.0,0.989,0.981	-0.45	A3SS	108	66	223	2	Nalm_6
3347	ENSG00000170476.16	MZB1	chr5	-	139388460	139388667	139388460	139388585	139389679	139389913	3347	195,150,70	104,83,21	255,334,247	409,489,252	231	149	2.97E-09	7.36E-07	0.547,0.538,0.683	0.287,0.306,0.387	0.263	A3SS	150	83	255	409	Nalm_6
3375	ENSG00000126351.13	THRA	chr17	+	40093019	40093867	40093136	40093867	40089205	40089333	3375	149,106,38	5,7,1	108,113,99	0,3,0	266	149	0.000930207	0.042784694	0.943,0.895,0.955	1.0,0.955,1.0	-0.054	A3SS	106	5	108	0	Nalm_6
3443	ENSG00000288663.1	ENSG00000288663	chr12	+	53295838	53296275	53296243	53296275	53295524	53295639	3443	1,056,837,234	16,4,2	845,960,518	2,2,0	554	149	0.000226574	0.014275786	0.947,0.983,0.969	0.991,0.992,1.0	-0.028	A3SS	837	4	845	2	Nalm_6
3483	ENSG00000113282.14	CLINT1	chr5	-	157789362	157789567	157789362	157789513	157791702	157791995	3483	323,210,118	239,154,128	421,311,275	186,189,156	203	149	0.000773357	0.037267694	0.498,0.5,0.404	0.624,0.547,0.564	-0.111	A3SS	210	154	311	186	Nalm_6
3484	ENSG00000104341.17	LAPTM4B	chr8	+	97815303	97815401	97815327	97815401	97805352	97805464	3484	20,23,10	493,430,135	0,6,2	474,624,392	173	149	1.06E-10	3.25E-08	0.034,0.044,0.06	0.0,0.008,0.004	0.042	A3SS	20	430	2	474	Nalm_6
3516	ENSG00000123219.13	CENPK	chr5	-	65554796	65554946	65554796	65554898	65561462	65561564	3516	194,283,116	5,3,0	288,200,128	15,21,4	197	149	1.18E-06	0.000168082	0.967,0.986,1.0	0.936,0.878,0.96	0.06	A3SS	194	3	200	15	Nalm_6
3611	ENSG00000145495.16	MARCHF6	chr5	+	10415472	10415669	10415487	10415669	10414432	10414502	3611	51,40,26	474,492,358	28,35,24	500,511,666	164	149	0.001677163	0.068219415	0.089,0.069,0.062	0.048,0.059,0.032	0.027	A3SS	40	474	28	511	Nalm_6
3624	ENSG00000159214.13	CCDC24	chr1	+	43993839	43993964	43993886	43993964	43992522	43992639	3624	1,3,1	1,1,0	0,0,4	2,3,0	196	149	0.000315907	0.018441544	0.432,0.695,1.0	0.0,0.0,1.0	0.376	A3SS	1	1	0	2	Nalm_6
3717	ENSG00000090621.15	PABPC4	chr1	-	39563613	39563922	39563613	39563741	39564422	39564542	3717	653,536,301	286,192,101	526,593,522	136,141,134	330	149	0.000148801	0.010134207	0.508,0.558,0.574	0.636,0.655,0.638	-0.096	A3SS	536	192	526	136	Nalm_6
3754	ENSG00000110955.9	ATP5F1B	chr12	-	56639105	56639307	56639105	56639196	56639979	56640192	3754	489,234,492,369	61,28,25	349,945,595,120	1,0,0	260	149	1.62E-05	0.001617183	0.979,0.986,0.982	1.0,1.0,1.0	-0.018	A3SS	3449	28	4559	0	Nalm_6
3770	ENSG00000079134.13	THOC1	chr18	-	224083	224200	224083	224179	224923	224994	3770	53,69,38	94,161,59	34,17,30	202,164,133	170	149	3.32E-11	1.11E-08	0.331,0.273,0.361	0.129,0.083,0.165	0.196	A3SS	53	94	30	164	Nalm_6
3887	ENSG00000123636.19	BAZ2B	chr2	-	159448241	159448409	159448241	159448403	159478574	159478721	3887	6,17,1	0,0,0	8,2,8	2,3,1	155	149	0.000831861	0.039175361	1.0,1.0,1.0	0.794,0.391,0.885	0.31	A3SS	6	0	8	2	Nalm_6
3892	ENSG00000115355.18	CCDC88A	chr2	-	55287847	55291164	55287847	55288355	55291675	55291775	3892	9,531,663,678	7,5,1	214,512,171,150	4,0,0	2958	149	0.001151426	0.050589758	0.873,0.944,0.972	0.964,1.0,1.0	-0.058	A3SS	953	5	1217	0	Nalm_6
3898	ENSG00000146556.15	WASH2P	chr2	+	113595049	113595161	113595062	113595161	113588549	113588703	3898	1,0,2	1,5,1	1,2,4	0,1,1	162	149	6.07E-05	0.00482801	0.479,0.0,0.648	1.0,0.648,0.786	-0.436	A3SS	1	1	2	1	Nalm_6
3906	ENSG00000197912.16	SPG7	chr16	+	89528631	89529579	89529476	89529579	89526328	89526468	3906	9,12,3	108,135,63	19,46,18	101,74,93	994	149	6.58E-09	1.53E-06	0.012,0.013,0.007	0.027,0.085,0.028	-0.036	A3SS	9	108	19	93	Nalm_6
3907	ENSG00000197912.16	SPG7	chr16	+	89529476	89530808	89530682	89530808	89526328	89526468	3907	258,282,122	1,4,2	331,258,298	9,12,10	1355	149	0.000473874	0.025436661	0.966,0.886,0.87	0.802,0.703,0.766	0.15	A3SS	258	2	298	10	Nalm_6
3918	ENSG00000197912.16	SPG7	chr16	+	89553738	89553960	89553793	89553960	89552978	89553135	3918	8,17,11	142,118,59	7,3,8	121,111,163	204	149	0.001626539	0.067008493	0.04,0.095,0.12	0.041,0.019,0.035	0.053	A3SS	11	118	7	121	Nalm_6
3930	ENSG00000224905.8	ENSG00000224905	chr21	+	14143508	14144468	14143756	14144468	14083949	14084144	3930	18,29,2	0,0,0	24,26,16	0,3,5	397	149	2.56E-05	0.002357476	1.0,1.0,1.0	1.0,0.765,0.546	0.23	A3SS	18	0	24	3	Nalm_6
4005	ENSG00000163482.12	STK36	chr2	+	218696526	218696601	218696589	218696601	218694524	218694635	4005	6,5,2	9,11,3	18,6,16	3,4,6	212	149	0.000366231	0.020753305	0.319,0.242,0.319	0.808,0.513,0.652	-0.364	A3SS	5	9	16	4	Nalm_6
4106	ENSG00000128059.8	PPAT	chr4	-	56406494	56406701	56406494	56406618	56407649	56407716	4106	750,651,360	20,52,10	902,700,739	20,16,14	232	149	9.94E-05	0.007205977	0.96,0.889,0.959	0.967,0.966,0.971	-0.032	A3SS	651	20	739	16	Nalm_6
4157	ENSG00000196998.19	WDR45	chrX	-	49075544	49075753	49075544	49075663	49075865	49075945	4157	117,84,46	16,4,2	94,87,69	1,3,2	239	149	0.000886406	0.041198946	0.82,0.929,0.935	0.983,0.948,0.956	-0.068	A3SS	84	4	87	2	Nalm_6
4220	ENSG00000125734.16	GPR108	chr19	-	6730986	6731111	6730986	6731054	6731198	6731282	4220	181,110,46	14,15,8	137,205,115	1,6,2	206	149	1.20E-07	2.20E-05	0.903,0.841,0.806	0.99,0.961,0.977	-0.126	A3SS	110	14	137	2	Nalm_6
4230	ENSG00000004487.18	KDM1A	chr1	+	23073273	23073403	23073291	23073403	23072123	23072197	4230	107,81,49	563,530,250	65,49,62	673,664,643	167	149	2.43E-07	4.24E-05	0.145,0.12,0.149	0.079,0.062,0.079	0.065	A3SS	81	530	62	664	Nalm_6
4304	ENSG00000158864.13	NDUFS2	chr1	+	161212350	161213475	161213379	161213475	161209482	161210710	4304	246,236,103	0,0,1	250,224,235	7,0,5	1178	149	8.35E-05	0.006276014	1.0,1.0,0.929	0.819,1.0,0.856	0.085	A3SS	236	0	235	5	Nalm_6
4309	ENSG00000158864.13	NDUFS2	chr1	+	161212587	161213182	161213086	161213182	161212350	161212480	4309	21,21,3	0,0,0	15,12,8	0,1,4	648	149	0.002031495	0.07899589	1.0,1.0,1.0	1.0,0.734,0.315	0.317	A3SS	21	0	12	1	Nalm_6
4311	ENSG00000158864.13	NDUFS2	chr1	+	161212591	161213182	161213086	161213182	161212350	161212480	4311	21,25,5	0,0,0	15,14,10	0,1,4	644	149	0.002695868	0.097086971	1.0,1.0,1.0	1.0,0.764,0.366	0.29	A3SS	21	0	14	1	Nalm_6
4322	ENSG00000214135.9	ENSG00000214135	chr3	-	197614026	197614842	197614026	197614622	197615563	197615685	4322	219,250,139	89,78,36	372,228,270	53,49,61	369	149	0.000833541	0.039205824	0.498,0.564,0.609	0.739,0.653,0.641	-0.121	A3SS	219	78	270	53	Nalm_6
4547	ENSG00000126456.16	IRF3	chr19	-	49660712	49660844	49660712	49660828	49662424	49662617	4547	15,14,3	3,4,0	10,14,4	0,1,0	165	149	0.000949874	0.043602715	0.819,0.76,1.0	1.0,0.927,1.0	-0.116	A3SS	14	3	10	0	Nalm_6
4636	ENSG00000163913.14	IFT122	chr3	+	129515310	129515599	129515399	129515599	129514388	129514554	4636	12,3,5	0,0,1	3,5,4	2,2,1	238	149	0.00089465	0.041473027	1.0,1.0,0.758	0.484,0.61,0.715	0.316	A3SS	5	0	4	2	Nalm_6
4652	ENSG00000232956.10	SNHG15	chr7	-	44983821	44984426	44983821	44984046	44986020	44986097	4652	580,392,125	13,9,3	519,456,348	2,6,0	529	149	0.00018551	0.012143035	0.926,0.925,0.921	0.987,0.955,1.0	-0.057	A3SS	392	9	456	2	Nalm_6
4702	ENSG00000162104.10	ADCY9	chr16	-	3992145	3992363	3992145	3992270	3993405	3993510	4702	101,67,41	2,4,4	125,48,100	0,0,0	242	149	0.00053867	0.028207976	0.969,0.912,0.863	1.0,1.0,1.0	-0.085	A3SS	67	4	100	0	Nalm_6
4716	ENSG00000126883.18	NUP214	chr9	+	131144279	131144754	131144567	131144754	131140548	131140710	4716	1,019,983,334	10,9,8	1,405,850,611	0,1,7	437	149	0.000219836	0.013963252	0.972,0.974,0.934	1.0,0.997,0.967	-0.028	A3SS	983	9	850	1	Nalm_6
4764	ENSG00000166579.16	NDEL1	chr17	+	8443926	8444357	8444259	8444357	8436650	8436694	4764	77,104,65	1,0,0	78,77,88	4,3,2	482	149	0.000514148	0.027165305	0.96,1.0,1.0	0.858,0.888,0.932	0.094	A3SS	77	0	78	3	Nalm_6
4779	ENSG00000155506.19	LARP1	chr5	+	154802006	154803413	154803289	154803413	154799872	154800042	4779	695,851,352,677	16,17,2	655,452,455,174	5,4,4	1432	149	0.001676901	0.068219415	0.978,0.969,0.993	0.993,0.993,0.993	-0.013	A3SS	5135	16	5245	4	Nalm_6
4785	ENSG00000140521.17	POLG	chr15	-	89320765	89321260	89320765	89321012	89321735	89321853	4785	282,223,135	20,14,14	258,364,392	11,4,11	397	149	1.93E-05	0.001867233	0.841,0.857,0.784	0.898,0.972,0.93	-0.106	A3SS	223	14	364	11	Nalm_6
4788	ENSG00000140521.17	POLG	chr15	-	89326911	89327079	89326911	89327063	89327166	89327349	4788	23,20,12	138,120,112	6,12,18	134,224,344	165	149	6.43E-06	0.000729567	0.131,0.131,0.088	0.039,0.046,0.045	0.073	A3SS	20	120	12	224	Nalm_6
4790	ENSG00000160799.12	CCDC12	chr3	-	46976636	46976843	46976636	46976780	46979473	46979561	4790	9,6,2	0,1,0	8,5,6	4,5,0	212	149	8.99E-05	0.006644829	1.0,0.808,1.0	0.584,0.413,1.0	0.27	A3SS	6	0	6	4	Nalm_6
4942	ENSG00000255154.9	HTD2	chr3	+	58315700	58315819	58315721	58315819	58310506	58310591	4942	2,0,1	0,1,0	0,0,1	2,1,0	170	149	0.00012312	0.008583641	1.0,0.0,1.0	0.0,0.0,1.0	0.333	A3SS	1	0	0	1	Nalm_6
4956	ENSG00000113812.14	ACTR8	chr3	-	53879938	53880109	53879938	53880072	53881978	53882152	4956	330,304,146	6,14,5	335,318,246	4,0,6	186	149	0.001993458	0.077773481	0.978,0.946,0.959	0.985,1.0,0.97	-0.024	A3SS	304	6	318	4	Nalm_6
5055	ENSG00000076201.16	PTPN23	chr3	+	47405914	47406046	47405944	47406046	47405748	47405798	5055	169,122,108	19,22,11	88,105,198	3,8,13	179	149	0.002415151	0.089861974	0.881,0.822,0.891	0.961,0.916,0.927	-0.07	A3SS	122	19	105	8	Nalm_6
5061	ENSG00000178038.17	ALS2CL	chr3	-	46671487	46671768	46671487	46671584	46671883	46672033	5061	8,14,4	2,3,1	2,0,1	1,1,3	333	149	0.000439016	0.024002951	0.642,0.676,0.642	0.472,0.0,0.13	0.453	A3SS	8	2	1	1	Nalm_6
5062	ENSG00000178038.17	ALS2CL	chr3	-	46675617	46675976	46675617	46675686	46676244	46676402	5062	9,14,6	1,10,3	3,2,7	0,0,0	439	149	2.13E-09	5.38E-07	0.753,0.322,0.404	1.0,1.0,1.0	-0.507	A3SS	9	3	3	0	Nalm_6
5124	ENSG00000041880.15	PARP3	chr3	+	51943348	51943538	51943353	51943538	51942936	51943046	5124	9,15,5	0,2,1	9,19,13	9,10,2	154	149	0.000439373	0.024003886	1.0,0.879,0.829	0.492,0.648,0.863	0.235	A3SS	9	1	13	9	Nalm_6
5193	ENSG00000168894.10	RNF181	chr2	+	85596952	85597178	85597103	85597178	85596518	85596649	5193	29,22,10	17,14,3	20,36,16	4,5,1	300	149	0.000577072	0.029743456	0.459,0.438,0.623	0.713,0.781,0.888	-0.287	A3SS	22	14	20	4	Nalm_6
5320	ENSG00000166441.13	RPL27A	chr11	+	8684685	8684892	8684822	8684892	8684005	8684081	5320	853,836,488	6,11,0	68,012,481,012	20,30,8	286	149	0.00021856	0.013919686	0.987,0.975,1.0	0.947,0.956,0.985	0.025	A3SS	836	6	1012	20	Nalm_6
5323	ENSG00000058673.17	ZC3H11A	chr1	+	203802651	203803016	203802956	203803016	203801574	203801628	5323	8,241,262,574	34,26,14	15,031,062,982	126,102,77	454	149	2.05E-14	1.01E-11	0.888,0.941,0.931	0.797,0.774,0.807	0.127	A3SS	824	26	1062	102	Nalm_6
5341	ENSG00000183258.12	DDX41	chr5	-	177515185	177515339	177515185	177515258	177515928	177515989	5341	56,47,21	8,1,0	64,56,31	0,2,0	230	149	0.002218447	0.084272394	0.819,0.968,1.0	1.0,0.948,1.0	-0.054	A3SS	47	1	56	0	Nalm_6
5342	ENSG00000183258.12	DDX41	chr5	-	177515185	177515361	177515185	177515258	177515928	177515989	5342	64,56,26	8,1,0	75,64,44	0,2,0	252	149	0.002538936	0.092854411	0.825,0.971,1.0	1.0,0.95,1.0	-0.051	A3SS	56	1	64	0	Nalm_6
5383	ENSG00000102878.18	HSF4	chr16	+	67167460	67167599	67167474	67167599	67167119	67167222	5383	18,14,7	34,25,9	3,3,3	23,23,17	163	149	7.76E-05	0.00588327	0.326,0.339,0.416	0.107,0.107,0.139	0.243	A3SS	14	25	3	23	Nalm_6
5421	ENSG00000168781.23	PPIP5K1	chr15	-	43584357	43584589	43584357	43584532	43584798	43584892	5421	4,4,5	4,2,5	6,2,7	3,76,101	206	149	0.002387132	0.08907365	0.42,0.591,0.42	0.591,0.019,0.048	0.258	A3SS	4	4	6	76	Nalm_6
5422	ENSG00000168781.23	PPIP5K1	chr15	-	43584357	43584621	43584357	43584532	43584798	43584892	5422	3,2,1	4,2,5	1,0,1	3,76,101	238	149	0.001134449	0.049999235	0.32,0.385,0.111	0.173,0.0,0.006	0.212	A3SS	2	4	1	76	Nalm_6
5444	ENSG00000001084.13	GCLC	chr6	-	53516108	53516240	53516108	53516222	53520777	53520960	5444	14,24,11	69,91,39	7,15,8	112,72,84	167	149	0.00268292	0.096817958	0.153,0.19,0.201	0.053,0.157,0.078	0.085	A3SS	14	69	8	84	Nalm_6
5464	ENSG00000143845.15	ETNK2	chr1	-	204134514	204134694	204134514	204134588	204137103	204137249	5464	6,1,4	2,5,0	0,0,0	4,6,4	255	149	1.36E-06	0.000191158	0.637,0.105,1.0	0.0,0.0,0.0	0.581	A3SS	4	2	0	4	Nalm_6
5544	ENSG00000116285.13	ERRFI1	chr1	-	8015307	8015400	8015307	8015384	8015494	8015692	5544	9,3,1	47,31,23	7,9,8	19,16,20	165	149	0.001001176	0.045196115	0.147,0.08,0.038	0.25,0.337,0.265	-0.196	A3SS	3	31	8	19	Nalm_6
5584	ENSG00000078814.18	MYH7B	chr20	+	35002158	35002437	35002176	35002437	35001947	35002085	5584	2,2,1	0,0,0	0,1,0	1,0,1	167	149	0.001688718	0.068531718	1.0,1.0,1.0	0.0,1.0,0.0	0.667	A3SS	2	0	0	1	Nalm_6
5695	ENSG00000115758.13	ODC1	chr2	-	10444473	10444647	10444473	10444547	10444930	10445049	5695	387,929,141,364	25,50,11	399,640,552,713	19,24,11	249	149	0.000628926	0.031758091	0.989,0.972,0.987	0.992,0.99,0.993	-0.009	A3SS	2914	25	3996	19	Nalm_6
5776	ENSG00000143398.20	PIP5K1A	chr1	+	151224244	151224279	151224247	151224279	151213516	151213547	5776	18,10,8	0,2,0	6,15,17	3,3,10	152	149	2.02E-05	0.001932668	1.0,0.831,1.0	0.662,0.831,0.625	0.238	A3SS	10	0	15	3	Nalm_6
5802	ENSG00000196367.14	TRRAP	chr7	+	98993537	98993737	98993591	98993737	98992136	98992227	5802	501,411,292	41,42,23	391,460,498	69,55,70	203	149	0.000829645	0.039100611	0.9,0.878,0.903	0.806,0.86,0.839	0.059	A3SS	411	41	460	69	Nalm_6
5827	ENSG00000143498.18	TAF1A	chr1	-	222579758	222579890	222579758	222579872	222588442	222588565	5827	1,5,2	0,0,1	3,4,9	3,3,1	167	149	0.000451097	0.024474178	1.0,1.0,0.641	0.472,0.543,0.889	0.246	A3SS	2	0	4	3	Nalm_6
5843	ENSG00000075702.19	WDR62	chr19	+	36089184	36089306	36089224	36089306	36089037	36089105	5843	217,157,107	10,12,8	227,232,223	8,4,5	189	149	0.00257122	0.093792484	0.945,0.912,0.913	0.957,0.979,0.972	-0.046	A3SS	157	10	227	5	Nalm_6
5923	ENSG00000117682.17	DHDDS	chr1	+	26442707	26442873	26442730	26442873	26438167	26438284	5923	45,39,31	144,88,70	31,19,22	98,107,137	172	149	0.001687307	0.068531718	0.213,0.277,0.277	0.215,0.133,0.122	0.099	A3SS	39	88	22	107	Nalm_6
5929	ENSG00000003393.16	ALS2	chr2	-	201704121	201704240	201704121	201704218	201704453	201704603	5929	3,7,3	29,26,27	0,3,1	37,39,54	171	149	0.000595598	0.030477246	0.083,0.19,0.088	0.0,0.063,0.016	0.094	A3SS	3	27	1	39	Nalm_6
5971	ENSG00000205352.11	PRR13	chr12	+	53443390	53443773	53443486	53443773	53442694	53442733	5971	832,568,110	27,11,10	807,792,347	6,4,0	245	149	4.01E-09	9.61E-07	0.949,0.969,0.87	0.988,0.992,1.0	-0.064	A3SS	568	11	792	4	Nalm_6
5990	ENSG00000174197.18	MGA	chr15	+	41739905	41740203	41740052	41740203	41736180	41736698	5990	88,61,22	28,35,11	137,108,113	16,9,25	296	149	1.03E-05	0.001101817	0.613,0.467,0.502	0.812,0.858,0.695	-0.261	A3SS	61	28	113	16	Nalm_6
6109	ENSG00000064115.11	TM7SF3	chr12	-	26999525	26999766	26999525	26999648	27014077	27014398	6109	94,72,40	1,0,1	87,88,83	2,5,4	267	149	0.002369458	0.088768676	0.981,1.0,0.957	0.96,0.908,0.921	0.05	A3SS	72	1	87	4	Nalm_6
6115	ENSG00000121940.17	CLCC1	chr1	-	108938165	108938308	108938165	108938216	108939635	108939782	6115	6,8,4	3,6,4	11,14,10	0,0,0	241	149	7.71E-11	2.45E-08	0.553,0.452,0.382	1.0,1.0,1.0	-0.538	A3SS	6	4	11	0	Nalm_6
6135	ENSG00000121957.15	GPSM2	chr1	+	108885274	108885578	108885506	108885578	108876980	108877228	6135	467,592,296	5,7,10	438,457,526	3,2,0	381	149	0.000293183	0.017439352	0.973,0.971,0.92	0.983,0.989,1.0	-0.036	A3SS	467	7	457	2	Nalm_6
6194	ENSG00000117543.22	DPH5	chr1	-	101001466	101001587	101001466	101001544	101013709	101013818	6194	78,68,35	11,10,10	227,181,180	10,11,12	192	149	0.000186029	0.012161207	0.846,0.841,0.731	0.946,0.927,0.921	-0.125	A3SS	68	10	181	11	Nalm_6
6210	ENSG00000171084.16	FAM86JP	chr3	+	125918692	125918926	125918863	125918926	125916717	125916817	6210	3,2,4	2,3,2	5,3,6	1,1,0	320	149	0.00027199	0.016434246	0.411,0.237,0.482	0.7,0.583,1.0	-0.384	A3SS	3	2	5	1	Nalm_6
6285	ENSG00000122008.15	POLK	chr5	+	75593877	75594049	75593965	75594049	75590343	75590440	6285	41,72,49	2,13,0	132,75,68	2,1,1	237	149	0.000241646	0.014998168	0.928,0.777,1.0	0.976,0.979,0.977	-0.076	A3SS	49	2	75	1	Nalm_6
6370	ENSG00000187607.16	ZNF286A	chr17	+	15715999	15720787	15716058	15720787	15708154	15708247	6370	85,76,55	53,42,24	97,95,123	28,28,41	208	149	0.001662861	0.06790481	0.535,0.565,0.621	0.713,0.708,0.682	-0.127	A3SS	76	42	97	28	Nalm_6
6383	ENSG00000142864.15	SERBP1	chr1	-	67424887	67424977	67424887	67424959	67425082	67425223	6383	230,719,751,118	771,685,362	163,014,551,418	151,413,201,281	167	149	0	0	0.727,0.72,0.734	0.49,0.496,0.497	0.233	A3SS	1975	685	1455	1320	Nalm_6
6409	ENSG00000111913.20	RIPOR2	chr6	-	24839358	24840775	24839358	24839599	24842861	24843554	6409	95,146,63	2,5,0	185,179,196	0,0,0	1325	149	0.000461648	0.024893803	0.842,0.767,1.0	1.0,1.0,1.0	-0.13	A3SS	95	2	185	0	Nalm_6
6435	ENSG00000154309.9	DISP1	chr1	+	222836922	222837384	222837218	222837384	222835118	222835215	6435	33,29,17	4,2,0	46,42,26	0,0,0	445	149	0.002336601	0.087863667	0.734,0.829,1.0	1.0,1.0,1.0	-0.146	A3SS	29	2	42	0	Nalm_6
6437	ENSG00000154309.9	DISP1	chr1	+	222991854	222992110	222992012	222992110	222991519	222991647	6437	0,0,0	5,12,8	3,2,4	13,8,19	307	149	0.000728245	0.035407523	0.0,0.0,0.0	0.101,0.108,0.093	-0.101	A3SS	0	8	3	13	Nalm_6
6441	ENSG00000163584.18	RPL22L1	chr3	-	170868012	170868201	170868012	170868134	170868297	170868387	6441	46,53,10	593,562,167	55,61,41	73,144,53	216	149	0	0	0.051,0.061,0.04	0.342,0.226,0.348	-0.255	A3SS	46	562	55	73	Nalm_6
6442	ENSG00000163584.18	RPL22L1	chr3	-	170868297	170868390	170868297	170868387	170870158	170870195	6442	124,128,36	17,11,4	17,46,13	1,0,0	152	149	1.29E-05	0.001333816	0.877,0.919,0.898	0.943,1.0,1.0	-0.083	A3SS	124	11	17	0	Nalm_6
6453	ENSG00000204351.12	SKIV2L	chr6	+	31968622	31968796	31968685	31968796	31968327	31968538	6453	53,49,19	24,37,25	21,16,10	66,82,79	212	149	1.10E-10	3.36E-08	0.608,0.482,0.348	0.183,0.121,0.082	0.351	A3SS	49	25	16	79	Nalm_6
6459	ENSG00000058056.10	USP13	chr3	+	179744999	179745217	179745042	179745217	179742196	179742350	6459	14,13,5	99,149,137	26,35,25	134,149,205	192	149	0.00043624	0.023906655	0.099,0.063,0.028	0.131,0.154,0.086	-0.06	A3SS	13	137	26	149	Nalm_6
6535	ENSG00000134744.14	TUT4	chr1	-	52436754	52436975	52436754	52436963	52438219	52438335	6535	115,104,36	60,102,27	106,81,41	207,138,87	161	149	1.75E-07	3.15E-05	0.639,0.485,0.552	0.322,0.352,0.304	0.233	A3SS	104	60	81	138	Nalm_6
6536	ENSG00000134744.14	TUT4	chr1	-	52436754	52436978	52436754	52436963	52438219	52438335	6536	123,138,51	60,102,27	186,111,88	207,138,87	164	149	3.37E-05	0.002993485	0.651,0.551,0.632	0.449,0.422,0.479	0.161	A3SS	123	60	111	138	Nalm_6
6644	ENSG00000247774.8	PCED1B-AS1	chr12	-	47205897	47206169	47205897	47206069	47216164	47216264	6644	50,50,4	0,0,2	52,46,10	4,7,4	249	149	0.000664894	0.032985283	1.0,1.0,0.545	0.886,0.797,0.599	0.088	A3SS	50	0	46	4	Nalm_6
6706	ENSG00000123066.9	MED13L	chr12	-	115975170	115975349	115975170	115975313	115975514	115975738	6706	103,105,62	181,160,138	33,48,27	251,245,290	185	149	0	0	0.314,0.346,0.266	0.096,0.136,0.07	0.208	A3SS	103	160	33	251	Nalm_6
6718	ENSG00000004975.12	DVL2	chr17	-	7227654	7227783	7227654	7227711	7227976	7228044	6718	244,178,158	81,64,57	308,341,500	14,14,7	221	149	0	0	0.67,0.652,0.651	0.937,0.943,0.98	-0.296	A3SS	178	64	341	14	Nalm_6
6793	ENSG00000258479.6	LINC00640	chr14	+	51350194	51350372	51350292	51350372	51349668	51349743	6793	0,2,1	4,2,1	4,1,5	0,0,1	247	149	4.63E-08	9.35E-06	0.0,0.376,0.376	1.0,1.0,0.751	-0.666	A3SS	1	2	4	0	Nalm_6
6810	ENSG00000197530.13	MIB2	chr1	+	1629033	1629311	1629132	1629311	1628488	1628722	6810	6,5,1	41,19,12	5,13,20	17,33,25	248	149	0.001904073	0.075054974	0.081,0.137,0.048	0.15,0.191,0.325	-0.133	A3SS	5	19	13	25	Nalm_6
6828	ENSG00000108509.21	CAMTA2	chr17	-	4982088	4982175	4982088	4982160	4982756	4982892	6828	32,43,10	41,47,28	13,10,31	72,59,88	164	149	0.000176807	0.011627128	0.415,0.454,0.245	0.141,0.133,0.242	0.199	A3SS	32	41	13	72	Nalm_6
6843	ENSG00000284770.2	TBCE	chr1	+	235419416	235419561	235419472	235419561	235414432	235414469	6843	8,17,14	2,1,4	9,16,16	0,1,0	205	149	0.000646312	0.032404503	0.744,0.925,0.718	1.0,0.921,1.0	-0.178	A3SS	14	2	16	0	Nalm_6
6847	ENSG00000076944.17	STXBP2	chr19	+	7640697	7640809	7640730	7640809	7639730	7639807	6847	5,5,2	189,177,113	12,13,11	137,200,203	182	149	0.001091117	0.04839109	0.021,0.023,0.014	0.067,0.051,0.042	-0.034	A3SS	5	177	12	200	Nalm_6
6860	ENSG00000028203.19	VEZT	chr12	+	95270038	95270188	95270050	95270188	95266356	95266632	6860	192,201,95	71,100,37	162,146,147	115,94,128	161	149	4.27E-05	0.00365594	0.715,0.65,0.704	0.566,0.59,0.515	0.133	A3SS	192	71	147	115	Nalm_6
6892	ENSG00000127586.17	CHTF18	chr16	+	794039	794201	794053	794201	793143	793274	6892	16,17,5	108,111,80	8,13,12	131,289,345	163	149	6.94E-05	0.00537897	0.119,0.123,0.054	0.053,0.039,0.031	0.058	A3SS	16	108	12	289	Nalm_6
7001	ENSG00000120949.15	TNFRSF8	chr1	+	12138228	12138436	12138231	12138436	12135587	12135613	7001	25,13,6	1,0,0	17,41,27	4,2,10	152	149	3.06E-05	0.002744411	0.961,1.0,1.0	0.806,0.953,0.726	0.159	A3SS	13	0	27	4	Nalm_6
7013	ENSG00000138095.20	LRPPRC	chr2	-	43894544	43896708	43894544	43894629	43899218	43899334	7013	13,031,498,689	8,13,3	15,671,100,983	2,0,3	2228	149	2.19E-05	0.002070915	0.916,0.885,0.939	0.981,1.0,0.956	-0.066	A3SS	1303	8	1100	2	Nalm_6
7026	ENSG00000168970.22	JMJD7-PLA2G4B	chr15	+	41834739	41835223	41834969	41835223	41828115	41828188	7026	56,41,36	4,6,0	59,47,52	0,0,0	379	149	1.43E-05	0.001457676	0.846,0.729,1.0	1.0,1.0,1.0	-0.142	A3SS	41	4	52	0	Nalm_6
7079	ENSG00000197386.14	HTT	chr4	+	3142744	3142886	3142765	3142886	3136225	3136326	7079	15,14,5	4,4,0	26,15,13	2,0,0	170	149	0.000662824	0.032951959	0.767,0.754,1.0	0.919,1.0,1.0	-0.133	A3SS	14	4	15	0	Nalm_6
7080	ENSG00000197386.14	HTT	chr4	+	3142744	3142886	3142765	3142886	3140509	3140656	7080	40,42,20	105,93,46	27,17,14	305,192,223	170	149	0	0	0.25,0.284,0.276	0.072,0.072,0.052	0.205	A3SS	40	93	17	223	Nalm_6
7081	ENSG00000197386.14	HTT	chr4	+	3207280	3207357	3207285	3207357	3206806	3206983	7081	59,67,45	2,1,1	144,152,163	11,2,17	154	149	0.001986616	0.077592171	0.966,0.985,0.978	0.927,0.987,0.903	0.037	A3SS	59	1	152	11	Nalm_6
7100	ENSG00000119725.21	ZNF410	chr14	+	73893775	73893932	73893796	73893932	73892026	73892208	7100	49,53,18	138,117,100	13,8,9	137,191,163	170	149	4.86E-13	2.04E-10	0.237,0.284,0.136	0.077,0.035,0.046	0.166	A3SS	49	117	9	163	Nalm_6
7116	ENSG00000146426.19	TIAM2	chr6	+	155256459	155257190	155256483	155257190	155254418	155254573	7116	4,9,3	0,0,1	5,4,3	4,4,6	173	149	3.15E-07	5.33E-05	1.0,1.0,0.721	0.518,0.463,0.301	0.48	A3SS	4	0	4	4	Nalm_6
7121	ENSG00000100243.22	CYB5R3	chr22	-	42631377	42631468	42631377	42631450	42636714	42636846	7121	24,13,2	398,327,156	6,11,7	369,466,513	167	149	0.000891298	0.041399106	0.051,0.034,0.011	0.014,0.021,0.012	0.016	A3SS	13	327	7	466	Nalm_6
7140	ENSG00000075151.24	EIF4G3	chr1	-	21176174	21176377	21176174	21176358	21176721	21176836	7140	12,2,1	58,38,32	3,0,1	66,68,49	168	149	0.000302597	0.01784138	0.155,0.045,0.027	0.039,0.0,0.018	0.057	A3SS	2	38	1	66	Nalm_6
7162	ENSG00000116198.14	CEP104	chr1	-	3837291	3837519	3837291	3837345	3838963	3839119	7162	292,247,197	22,12,18	391,371,358	14,9,14	323	149	0.001030002	0.046346274	0.86,0.905,0.835	0.928,0.95,0.922	-0.067	A3SS	247	18	371	14	Nalm_6
7170	ENSG00000114770.17	ABCC5	chr3	-	183985303	183985455	183985303	183985378	183987769	183987917	7170	6,8,10	33,30,23	27,29,46	6,10,18	226	149	2.11E-15	1.16E-12	0.107,0.15,0.223	0.748,0.657,0.628	-0.518	A3SS	8	30	29	10	Nalm_6
7208	ENSG00000071794.16	HLTF	chr3	-	149041489	149041680	149041489	149041668	149042165	149042290	7208	171,229,140	374,393,300	100,72,103	478,324,495	161	149	1.78E-13	7.95E-11	0.297,0.35,0.302	0.162,0.171,0.161	0.152	A3SS	171	374	100	478	Nalm_6
7223	ENSG00000177084.18	POLE	chr12	-	132676093	132676204	132676093	132676184	132676545	132676653	7223	264,259,155	6,21,6	260,278,311	0,2,8	169	149	1.17E-05	0.001227339	0.975,0.916,0.958	1.0,0.992,0.972	-0.038	A3SS	259	6	278	2	Nalm_6
7241	ENSG00000228794.11	LINC01128	chr1	+	850177	850351	850180	850351	849483	849602	7241	2,5,1	0,0,1	3,0,4	3,2,3	152	149	3.16E-05	0.00283028	1.0,1.0,0.495	0.495,0.0,0.567	0.478	A3SS	2	0	3	3	Nalm_6
7251	ENSG00000143851.16	PTPN7	chr1	-	202158117	202158320	202158117	202158301	202159280	202159454	7251	19,13,8	253,153,78	0,2,3	60,61,62	168	149	0.000648818	0.032434405	0.062,0.07,0.083	0.0,0.028,0.041	0.049	A3SS	13	153	2	61	Nalm_6
7312	ENSG00000243364.8	EFNA4	chr1	+	155068998	155069538	155069018	155069538	155067371	155067440	7312	3,3,1	5,4,1	1,0,1	5,4,3	169	149	0.001084649	0.048255627	0.346,0.398,0.469	0.15,0.0,0.227	0.279	A3SS	3	4	1	4	Nalm_6
7314	ENSG00000182986.15	ZNF320	chr19	-	52893778	52893927	52893778	52893856	52897509	52897650	7314	17,20,13	4,4,0	16,17,23	0,1,0	220	149	0.000256352	0.015745024	0.742,0.772,1.0	1.0,0.92,1.0	-0.135	A3SS	17	4	17	0	Nalm_6
7360	ENSG00000156976.17	EIF4A2	chr3	+	186787478	186787584	186787494	186787584	186787126	186787264	7360	276,224,155	13,851,315,839	237,179,167	160,614,801,488	165	149	0.000239554	0.014889299	0.153,0.133,0.143	0.118,0.098,0.092	0.04	A3SS	224	1315	179	1488	Nalm_6
7375	ENSG00000067048.17	DDX3Y	chrY	+	12914883	12915227	12915066	12915227	12914563	12914649	7375	320,482,210	6,2,0	692,344,503	12,10,10	332	149	0.002143332	0.082338079	0.96,0.991,1.0	0.963,0.939,0.958	0.03	A3SS	320	2	503	10	Nalm_6
7439	ENSG00000064607.17	SUGP2	chr19	-	18990892	18993740	18990892	18991149	18994365	18994486	7439	310,931,151,428	28,24,10	311,030,182,736	12,15,8	2740	149	0.001044438	0.046760927	0.858,0.876,0.886	0.934,0.916,0.949	-0.06	A3SS	3109	24	3018	12	Nalm_6
7646	ENSG00000198198.17	SZT2	chr1	+	43403600	43403774	43403606	43403774	43403176	43403302	7646	79,53,37	5,9,3	51,83,83	0,2,2	155	149	9.47E-05	0.006940608	0.938,0.85,0.922	1.0,0.976,0.976	-0.081	A3SS	53	5	83	2	Nalm_6
7650	ENSG00000008128.23	CDK11A	chr1	-	1712263	1712427	1712263	1712400	1716345	1716478	7650	11,14,7	76,83,37	9,5,2	152,107,87	176	149	5.29E-05	0.004326425	0.109,0.125,0.138	0.048,0.038,0.019	0.089	A3SS	11	76	5	107	Nalm_6
7681	ENSG00000163006.12	CCDC138	chr2	+	108791554	108791802	108791711	108791802	108788851	108788966	7681	87,91,44	1,1,0	120,63,82	8,3,2	306	149	0.000429599	0.023579263	0.977,0.978,1.0	0.88,0.911,0.952	0.071	A3SS	87	1	82	3	Nalm_6
7684	ENSG00000163006.12	CCDC138	chr2	+	108791679	108791802	108791711	108791802	108788851	108788966	7684	51,61,26	1,1,0	84,44,56	8,3,2	181	149	0.000911333	0.04211067	0.977,0.98,1.0	0.896,0.924,0.958	0.06	A3SS	51	1	56	3	Nalm_6
7728	ENSG00000136051.15	WASHC4	chr12	+	105121088	105121204	105121100	105121204	105120554	105120597	7728	51,110,70	139,218,92	56,28,37	382,217,243	161	149	1.73E-12	6.84E-10	0.253,0.318,0.413	0.119,0.107,0.124	0.211	A3SS	70	139	37	243	Nalm_6
7747	ENSG00000153113.24	CAST	chr5	+	96726753	96726859	96726793	96726859	96722638	96722698	7747	1,3,0	2,4,1	2,2,1	2,0,0	189	149	0.000398266	0.022221769	0.283,0.372,0.0	0.441,1.0,1.0	-0.595	A3SS	1	2	2	0	Nalm_6
7769	ENSG00000132780.17	NASP	chr1	+	45604916	45605016	45604935	45605016	45591222	45591270	7769	16,20,10	24,37,8	11,6,2	46,66,34	168	149	8.66E-07	0.000128286	0.372,0.324,0.526	0.175,0.075,0.05	0.307	A3SS	16	24	6	46	Nalm_6
7770	ENSG00000132780.17	NASP	chr1	+	45604916	45605016	45604935	45605016	45602254	45602365	7770	65,65,46	12,221,294,799	13,8,5	250,121,251,757	168	149	0	0	0.045,0.043,0.049	0.005,0.003,0.003	0.042	A3SS	65	1222	8	2125	Nalm_6
7773	ENSG00000119689.15	DLST	chr14	+	74889877	74889952	74889896	74889952	74889274	74889349	7773	106,109,80	89,90,59	17,11,6	189,249,267	168	149	0	0	0.514,0.518,0.546	0.074,0.038,0.02	0.482	A3SS	106	89	11	249	Nalm_6
7807	ENSG00000171960.12	PPIH	chr1	+	42675366	42676043	42675737	42676043	42667350	42667440	7807	49,43,38	4,5,0	69,79,77	0,0,1	520	149	3.32E-05	0.002951773	0.778,0.711,1.0	1.0,1.0,0.957	-0.156	A3SS	43	4	77	0	Nalm_6
7862	ENSG00000055609.21	KMT2C	chr7	-	152156204	152156346	152156204	152156343	152158862	152159072	7862	14,24,5	0,1,1	19,18,17	4,6,0	152	149	0.001181947	0.051705804	1.0,0.959,0.831	0.823,0.746,1.0	0.074	A3SS	14	1	18	4	Nalm_6
7927	ENSG00000214114.9	MYCBP	chr1	-	38866879	38867009	38866879	38866999	38873017	38873090	7927	28,19,8	43,28,3	33,26,28	16,5,3	159	149	0.000674556	0.033301007	0.379,0.389,0.714	0.659,0.83,0.897	-0.301	A3SS	19	28	28	5	Nalm_6
7933	ENSG00000126705.15	AHDC1	chr1	-	27553073	27553304	27553073	27553185	27558705	27558883	7933	63,54,45	61,93,32	55,107,116	38,62,47	268	149	0.002049948	0.079621064	0.365,0.244,0.439	0.446,0.49,0.578	-0.155	A3SS	54	61	107	47	Nalm_6
7950	ENSG00000204231.11	RXRB	chr6	-	33195362	33195466	33195362	33195454	33195569	33195702	7950	78,64,49	61,70,32	38,59,47	52,82,103	161	149	0.000893555	0.041473027	0.542,0.458,0.586	0.403,0.4,0.297	0.162	A3SS	64	61	47	82	Nalm_6
7964	ENSG00000115966.18	ATF2	chr2	-	175074504	175074867	175074504	175074835	175074999	175075087	7964	1,4,1	3,4,3	5,5,0	1,0,1	181	149	0.001823152	0.072611787	0.215,0.452,0.215	0.805,1.0,0.0	-0.308	A3SS	1	3	5	1	Nalm_6
8005	ENSG00000085999.13	RAD54L	chr1	+	46260726	46261015	46260858	46261015	46259963	46260099	8005	250,303,250	1,2,2	308,263,363	4,10,7	281	149	0.001253076	0.054048154	0.993,0.988,0.985	0.976,0.933,0.965	0.031	A3SS	250	2	308	7	Nalm_6
8032	ENSG00000118308.16	IRAG2	chr12	+	25079655	25079763	25079701	25079763	25079397	25079462	8032	566,697,675	22,33,33	503,514,617	38,33,53	195	149	0.001694763	0.068613472	0.952,0.942,0.94	0.91,0.922,0.899	0.034	A3SS	675	33	514	38	Nalm_6
8065	ENSG00000145198.15	VWA5B2	chr3	+	184238559	184238873	184238562	184238873	184238302	184238474	8065	6,2,1	0,0,0	0,0,1	3,2,5	152	149	5.55E-16	3.24E-13	1.0,1.0,1.0	0.0,0.0,0.164	0.945	A3SS	2	0	0	3	Nalm_6
8078	ENSG00000130479.11	MAP1S	chr19	+	17725029	17725189	17725048	17725189	17724125	17724208	8078	8,22,6	244,180,102	2,2,6	188,226,278	168	149	1.01E-06	0.000147052	0.028,0.098,0.05	0.009,0.008,0.019	0.047	A3SS	8	180	2	226	Nalm_6
8289	ENSG00000143575.15	HAX1	chr1	+	154273749	154273961	154273773	154273961	154273335	154273598	8289	37,31,24	551,448,344	14,20,16	478,498,423	173	149	0.000635885	0.031995188	0.055,0.056,0.057	0.025,0.033,0.032	0.026	A3SS	31	448	16	478	Nalm_6
8316	ENSG00000153827.14	TRIP12	chr2	-	229805729	229805883	229805729	229805802	229807704	229807864	8316	415,314,181	25,9,11	417,338,402	3,11,6	230	149	7.66E-05	0.005831983	0.915,0.958,0.914	0.989,0.952,0.977	-0.044	A3SS	314	11	402	6	Nalm_6
8407	ENSG00000048707.15	VPS13D	chr1	+	12341779	12341885	12341782	12341885	12338230	12338305	8407	1,0,1	12,8,5	9,1,1	7,7,13	152	149	0.00156326	0.065079718	0.076,0.0,0.164	0.558,0.123,0.07	-0.17	A3SS	1	8	1	7	Nalm_6
8431	ENSG00000143442.22	POGZ	chr1	-	151411624	151411798	151411624	151411771	151412295	151412396	8431	24,21,9	472,405,307	6,15,9	398,478,544	176	149	0.001142672	0.050298924	0.041,0.042,0.024	0.013,0.026,0.014	0.018	A3SS	21	405	9	478	Nalm_6
8480	ENSG00000121892.15	PDS5A	chr4	-	39866860	39867015	39866860	39866997	39869393	39869462	8480	107,121,63	412,415,247	114,85,77	849,642,661	167	149	1.63E-09	4.17E-07	0.188,0.206,0.185	0.107,0.106,0.094	0.091	A3SS	107	412	85	661	Nalm_6
8482	ENSG00000078487.18	ZCWPW1	chr7	-	100415974	100416097	100415974	100416094	100416304	100416456	8482	4,6,4	1,0,0	2,8,4	1,1,4	152	149	0.00095046	0.043602715	0.797,1.0,1.0	0.662,0.887,0.495	0.251	A3SS	4	0	4	1	Nalm_6
8510	ENSG00000171307.19	ZDHHC16	chr10	+	97455638	97455783	97455659	97455783	97454713	97454799	8510	96,62,33	65,48,26	21,20,18	111,118,104	170	149	0	0	0.564,0.531,0.527	0.142,0.129,0.132	0.406	A3SS	62	48	20	111	Nalm_6
8511	ENSG00000171307.19	ZDHHC16	chr10	+	97455638	97455783	97455713	97455783	97454713	97454799	8511	188,107,56	8,7,2	100,77,73	27,19,11	224	149	2.28E-08	4.86E-06	0.94,0.91,0.949	0.711,0.729,0.815	0.181	A3SS	107	7	77	19	Nalm_6
8517	ENSG00000028310.18	BRD9	chr5	-	869244	869404	869244	869394	870472	870575	8517	52,48,15	0,2,5	9,6,3	3,5,3	159	149	0.000200262	0.012893727	1.0,0.957,0.738	0.738,0.529,0.484	0.315	A3SS	48	2	6	3	Nalm_6
8540	ENSG00000143702.16	CEP170	chr1	-	243156220	243156455	243156220	243156347	243164283	243166116	8540	500,499,225	34,43,28	832,561,557	26,25,32	257	149	4.15E-05	0.003568781	0.895,0.871,0.823	0.949,0.929,0.91	-0.066	A3SS	499	34	561	26	Nalm_6
8562	ENSG00000223960.8	CHROMR	chr2	+	178430655	178430889	178430677	178430889	178426365	178426505	8562	4,4,2	0,0,0	6,9,7	2,3,1	171	149	0.000662582	0.032951959	1.0,1.0,1.0	0.723,0.723,0.859	0.232	A3SS	4	0	7	2	Nalm_6
8568	ENSG00000223960.8	CHROMR	chr2	+	178430655	178430889	178430694	178430889	178426365	178426661	8568	6,10,5	8,13,4	8,17,12	3,4,1	188	149	0.00018965	0.012334046	0.373,0.379,0.498	0.679,0.771,0.905	-0.368	A3SS	6	8	12	3	Nalm_6
8578	ENSG00000223960.8	CHROMR	chr2	+	178431046	178432324	178432169	178432324	178430769	178430889	8578	681,707,382	6,11,0	783,757,769	2,1,0	1272	149	3.19E-05	0.002857642	0.93,0.883,1.0	0.979,0.989,1.0	-0.052	A3SS	681	6	769	1	Nalm_6
8596	ENSG00000128694.12	OSGEPL1	chr2	-	189746659	189747331	189746659	189747168	189750549	189750656	8596	38,32,15	6,4,3	31,42,37	0,2,2	312	149	0.001418576	0.060231136	0.752,0.793,0.705	1.0,0.909,0.898	-0.186	A3SS	32	4	37	2	Nalm_6
8601	ENSG00000160766.15	GBAP1	chr1	-	155217239	155217846	155217239	155217373	155217963	155218049	8601	35,22,17	62,51,32	26,24,50	30,20,16	622	149	0.000355634	0.020303608	0.119,0.094,0.113	0.172,0.223,0.428	-0.166	A3SS	22	51	26	20	Nalm_6
8602	ENSG00000160766.15	GBAP1	chr1	-	155217518	155217738	155217518	155217593	155217963	155218049	8602	11,10,5	0,0,1	17,11,22	1,4,6	294	149	7.44E-05	0.005693633	1.0,1.0,0.717	0.896,0.582,0.65	0.196	A3SS	10	0	17	4	Nalm_6
8610	ENSG00000157404.17	KIT	chr4	+	54703720	54703892	54703723	54703892	54699629	54699766	8610	3,4,1	34,40,31	16,10,16	62,45,98	152	149	0.001625	0.067008493	0.08,0.089,0.031	0.202,0.179,0.138	-0.106	A3SS	3	34	16	62	Nalm_6
8684	ENSG00000136699.20	SMPD4	chr2	-	130167457	130167663	130167457	130167590	130176553	130176637	8684	24,11,6	0,0,1	15,19,15	3,4,0	222	149	0.001634206	0.067128753	1.0,1.0,0.801	0.77,0.761,1.0	0.09	A3SS	11	0	15	3	Nalm_6
8756	ENSG00000159363.19	ATP13A2	chr1	-	17000399	17000534	17000399	17000507	17002033	17002103	8756	272,154,132	23,24,23	275,322,465	27,11,28	176	149	0.000380694	0.021444447	0.909,0.845,0.829	0.896,0.961,0.934	-0.069	A3SS	154	23	322	27	Nalm_6
8878	ENSG00000115282.21	TTC31	chr2	+	74492645	74492747	74492675	74492747	74492303	74492445	8878	178,174,121	25,8,17	163,172,204	3,2,5	179	149	9.52E-09	2.15E-06	0.856,0.948,0.856	0.978,0.986,0.971	-0.092	A3SS	174	17	172	3	Nalm_6
8886	ENSG00000112983.18	BRD8	chr5	-	138166517	138166727	138166517	138166610	138167933	138168078	8886	337,256,250	11,13,18	394,266,339	4,4,13	266	149	0.001065586	0.047497174	0.945,0.917,0.886	0.982,0.974,0.936	-0.048	A3SS	256	13	339	4	Nalm_6
8909	ENSG00000132781.20	MUTYH	chr1	-	45333412	45333603	45333412	45333594	45334390	45334511	8909	6,4,4	0,4,0	0,3,4	6,6,2	158	149	0.001133538	0.049990214	1.0,0.485,1.0	0.0,0.32,0.654	0.504	A3SS	4	0	3	6	Nalm_6
8919	ENSG00000092036.19	HAUS4	chr14	-	22947867	22948033	22947867	22948013	22950313	22950410	8919	24,27,29	119,118,149	20,25,25	154,185,327	169	149	0.000629972	0.031770197	0.151,0.168,0.146	0.103,0.106,0.063	0.064	A3SS	27	119	25	185	Nalm_6
8921	ENSG00000153048.11	CARHSP1	chr16	-	8860104	8860309	8860104	8860218	8868048	8868401	8921	13,9,5	0,0,0	12,24,16	0,4,6	240	149	1.10E-05	0.00116594	1.0,1.0,1.0	1.0,0.788,0.623	0.196	A3SS	9	0	16	4	Nalm_6
8948	ENSG00000168883.20	USP39	chr2	+	85623625	85623782	85623645	85623782	85619219	85619289	8948	29,27,12	5,2,4	25,26,18	1,0,2	169	149	0.00251399	0.092276233	0.836,0.922,0.726	0.957,1.0,0.888	-0.12	A3SS	27	4	25	1	Nalm_6
8967	ENSG00000068654.17	POLR1A	chr2	-	86081600	86083168	86081600	86081706	86088565	86088669	8967	464,368,188	6,1,2	522,388,463	2,0,0	1611	149	0.00180926	0.072139792	0.877,0.971,0.897	0.96,1.0,1.0	-0.072	A3SS	368	2	463	0	Nalm_6
8969	ENSG00000119682.18	AREL1	chr14	-	74669946	74670142	74669946	74670126	74670761	74670871	8969	12,10,12	108,67,49	11,5,7	103,128,146	165	149	0.001694515	0.068613472	0.091,0.119,0.181	0.088,0.034,0.041	0.076	A3SS	12	67	7	128	Nalm_6
9005	ENSG00000214021.17	TTLL3	chr3	+	9818554	9818920	9818821	9818920	9817644	9817759	9005	54,66,16	0,0,2	67,64,54	1,7,5	416	149	0.000605609	0.030889541	1.0,1.0,0.741	0.96,0.766,0.795	0.073	A3SS	54	0	64	5	Nalm_6
9161	ENSG00000104408.11	EIF3E	chr8	-	108202982	108203144	108202982	108203117	108203400	108203503	9161	16,11,9	375,312,136	3,3,7	641,603,446	176	149	4.41E-07	7.18E-05	0.035,0.029,0.053	0.004,0.004,0.013	0.032	A3SS	11	312	3	603	Nalm_6
9256	ENSG00000234147.3	ENSG00000234147	chr6	-	140852818	140852924	140852818	140852912	140898187	140898290	9256	22,14,1	7,1,2	2,7,1	0,1,0	161	149	0.000911383	0.04211067	0.744,0.928,0.316	1.0,0.866,1.0	-0.293	A3SS	14	2	2	0	Nalm_6
9280	ENSG00000163161.14	ERCC3	chr2	-	127289336	127289519	127289336	127289501	127289688	127289824	9280	45,28,28	167,144,111	17,21,15	165,202,223	167	149	4.04E-07	6.68E-05	0.194,0.148,0.184	0.084,0.085,0.057	0.1	A3SS	28	144	17	202	Nalm_6
9303	ENSG00000169714.17	CNBP	chr3	-	129171445	129171538	129171445	129171508	129171633	129171771	9303	17,501,345,811	124,147,65	189,519,171,781	88,111,143	179	149	0.002727441	0.097917919	0.922,0.884,0.912	0.947,0.935,0.912	-0.025	A3SS	1345	124	1895	111	Nalm_6
9311	ENSG00000135049.16	AGTPBP1	chr9	-	85655142	85655320	85655142	85655200	85657434	85657643	9311	259,273,149	59,63,39	364,251,297	29,33,38	269	149	1.07E-06	0.000154508	0.709,0.706,0.679	0.874,0.808,0.812	-0.133	A3SS	259	59	297	33	Nalm_6
9373	ENSG00000115652.15	UXS1	chr2	-	106164735	106164799	106164735	106164784	106166055	106166083	9373	411,381,214	216,226,120	212,183,143	558,415,310	164	149	0	0	0.634,0.605,0.618	0.257,0.286,0.295	0.34	A3SS	381	216	183	415	Nalm_6
9382	ENSG00000175061.19	SNHG29	chr17	+	16439580	16440253	16440184	16440253	16439326	16439414	9382	23,762,181,855	486,041,631,859	246,522,381,533	304,136,742,374	753	149	0.000111219	0.007917959	0.088,0.094,0.083	0.138,0.108,0.113	-0.031	A3SS	2181	4163	2238	3041	Nalm_6
9388	ENSG00000175061.19	SNHG29	chr17	+	16441356	16442018	16441367	16442018	16441073	16441130	9388	596,469,317	457,242,442,462	315,381,237	332,446,193,120	160	149	5.41E-05	0.004392786	0.108,0.093,0.107	0.081,0.071,0.066	0.03	A3SS	469	4244	315	3324	Nalm_6
9455	ENSG00000123607.16	TTC21B	chr2	-	165890837	165894824	165890837	165890988	165898685	165898767	9455	206,390,113	60,83,72	576,361,405	79,70,97	3985	149	6.75E-05	0.005269904	0.114,0.149,0.055	0.214,0.162,0.135	-0.064	A3SS	206	72	405	79	Nalm_6
9462	ENSG00000138382.15	METTL5	chr2	-	169812456	169812524	169812456	169812506	169815476	169815528	9462	22,19,3	94,108,18	5,12,1	177,142,18	167	149	3.82E-06	0.000475545	0.173,0.136,0.129	0.025,0.07,0.047	0.099	A3SS	19	94	5	142	Nalm_6
9504	ENSG00000144591.20	GMPPA	chr2	+	219499955	219500015	219499960	219500015	219498864	219498938	9504	34,25,6	12,2,3	23,43,21	3,0,2	154	149	0.001695241	0.068613472	0.733,0.924,0.659	0.881,1.0,0.91	-0.158	A3SS	25	3	23	2	Nalm_6
9548	ENSG00000255717.8	SNHG1	chr11	-	62852810	62852993	62852810	62852839	62853074	62853115	9548	343,437,181	738,666,658	448,401,355	657,608,566	303	149	0.001417773	0.060231136	0.186,0.244,0.119	0.251,0.245,0.236	-0.061	A3SS	343	666	401	608	Nalm_6
9627	ENSG00000240344.9	PPIL3	chr2	-	200885261	200885367	200885261	200885343	200885697	200885772	9627	23,55,20	0,11,1	26,22,29	0,0,1	173	149	0.000166037	0.011063006	1.0,0.812,0.945	1.0,1.0,0.962	-0.068	A3SS	23	1	26	0	Nalm_6
9644	ENSG00000131503.21	ANKHD1	chr5	+	140438460	140438617	140438493	140438617	140436103	140436257	9644	392,367,230	235,215,117	680,674,717	8,18,7	182	149	0	0	0.577,0.583,0.617	0.986,0.968,0.988	-0.388	A3SS	367	215	680	8	Nalm_6
9646	ENSG00000131503.21	ANKHD1	chr5	+	140438493	140438617	140438502	140438617	140436103	140436257	9646	252,227,129	83,59,44	15,35,27	106,129,89	158	149	0	0	0.741,0.784,0.734	0.118,0.204,0.222	0.572	A3SS	227	59	27	106	Nalm_6
9647	ENSG00000131503.21	ANKHD1	chr5	+	140486957	140487060	140487005	140487060	140485588	140485732	9647	467,459,262	21,20,23	453,406,465	31,45,61	197	149	0.000169981	0.011230523	0.944,0.946,0.896	0.917,0.872,0.852	0.048	A3SS	459	21	453	45	Nalm_6
9657	ENSG00000173559.15	NABP1	chr2	+	191683289	191683804	191683728	191683804	191682491	191682595	9657	86,133,70	8,2,0	147,73,83	0,0,1	588	149	0.000229756	0.014417441	0.731,0.944,1.0	1.0,1.0,0.955	-0.093	A3SS	86	2	83	0	Nalm_6
9742	ENSG00000142396.10	ERVK3-1	chr19	+	58312027	58312462	58312165	58312462	58306087	58306216	9742	58,66,38	317,185,66	122,109,85	228,262,128	287	149	0.002449661	0.090763275	0.087,0.156,0.23	0.217,0.178,0.256	-0.059	A3SS	58	185	109	228	Nalm_6
9743	ENSG00000142396.10	ERVK3-1	chr19	+	58312027	58312462	58312196	58312462	58306087	58306216	9743	155,142,70	2,0,0	196,185,143	4,8,4	318	149	0.000500375	0.026650447	0.973,1.0,1.0	0.958,0.916,0.944	0.052	A3SS	142	0	185	4	Nalm_6
9812	ENSG00000136044.12	APPL2	chr12	-	105207970	105208047	105207970	105208029	105208157	105208199	9812	11,21,16	20,17,20	4,10,5	38,42,54	167	149	8.94E-08	1.71E-05	0.329,0.524,0.416	0.086,0.175,0.076	0.311	A3SS	16	20	5	42	Nalm_6
9889	ENSG00000168958.20	MFF	chr2	+	227330594	227330846	227330625	227330846	227328677	227328789	9889	21,19,4	235,211,104	8,5,4	213,271,270	180	149	6.12E-06	0.000704236	0.069,0.069,0.031	0.03,0.015,0.012	0.037	A3SS	19	211	5	270	Nalm_6
9939	ENSG00000132541.11	RIDA	chr8	-	98108645	98108768	98108645	98108751	98113637	98113825	9939	11,6,2	0,2,0	5,8,3	7,2,2	166	149	0.000159368	0.01069933	1.0,0.729,1.0	0.391,0.782,0.574	0.327	A3SS	6	0	5	2	Nalm_6
9945	ENSG00000168385.18	SEPTIN2	chr2	+	241335958	241336098	241335974	241336098	241335125	241335212	9945	78,67,46	501,392,224	29,35,30	823,750,704	165	149	0	0	0.123,0.134,0.156	0.031,0.04,0.037	0.102	A3SS	67	392	30	750	Nalm_6
10080	ENSG00000085382.12	HACE1	chr6	-	104777012	104777110	104777012	104777097	104777205	104777317	10080	50,79,43	0,0,2	56,53,75	7,6,3	162	149	6.74E-05	0.005268211	1.0,1.0,0.952	0.88,0.89,0.958	0.075	A3SS	50	0	56	6	Nalm_6
10138	ENSG00000146350.14	TBC1D32	chr6	-	121317494	121317690	121317494	121317672	121321632	121321794	10138	11,35,14	21,60,15	10,7,9	64,53,50	167	149	6.94E-07	0.000105533	0.318,0.342,0.454	0.122,0.105,0.138	0.25	A3SS	14	21	9	53	Nalm_6
10312	ENSG00000112531.17	QKI	chr6	+	163564666	163570145	163565945	163570145	163563419	163563719	10312	170,302,207	0,0,0	342,226,314	2,6,7	1428	149	1.40E-06	0.000195086	1.0,1.0,1.0	0.947,0.797,0.824	0.144	A3SS	207	0	314	6	Nalm_6
10317	ENSG00000084754.12	HADHA	chr2	-	26214442	26214576	26214442	26214561	26215052	26215175	10317	7,18,13	496,577,439	1,4,2	553,541,685	164	149	0.000420194	0.023207196	0.013,0.028,0.026	0.002,0.007,0.003	0.018	A3SS	13	496	2	553	Nalm_6
10320	ENSG00000026297.17	RNASET2	chr6	-	166943018	166943809	166943018	166943089	166946681	166946739	10320	132,131,37	191,158,62	142,139,142	99,173,122	869	149	0.002175331	0.083170825	0.106,0.124,0.093	0.197,0.121,0.166	-0.054	A3SS	131	158	142	122	Nalm_6
10424	ENSG00000133997.12	MED6	chr14	-	70592879	70593009	70592879	70592988	70593295	70593378	10424	107,74,31	231,160,65	23,15,18	216,263,174	170	149	0	0	0.289,0.288,0.295	0.085,0.048,0.083	0.219	A3SS	74	160	18	216	Nalm_6
10436	ENSG00000164953.17	TMEM67	chr8	+	93780857	93780982	93780873	93780982	93780592	93780747	10436	0,3,0	22,46,20	3,7,4	33,28,51	165	149	0.001791194	0.071540502	0.0,0.056,0.0	0.076,0.184,0.066	-0.09	A3SS	0	22	4	33	Nalm_6
10450	ENSG00000245937.9	LINC01184	chr5	-	128081972	128082194	128081972	128082191	128082969	128083114	10450	0,6,1	1,0,0	0,0,0	2,2,4	152	149	1.37E-06	0.000191195	0.0,1.0,1.0	0.0,0.0,0.0	0.667	A3SS	1	0	0	2	Nalm_6
10465	ENSG00000167522.17	ANKRD11	chr16	-	89291680	89291799	89291680	89291777	89305205	89305344	10465	66,100,48	10,14,8	19,10,38	9,19,25	171	149	3.52E-06	0.000441637	0.852,0.862,0.839	0.648,0.314,0.57	0.34	A3SS	66	10	19	19	Nalm_6
10548	ENSG00000232732.11	ENSG00000232732	chr2	-	199879405	199879797	199879405	199879610	199909102	199909158	10548	7,10,4	4,4,0	17,2,1	0,0,1	336	149	0.00043486	0.023849469	0.437,0.526,1.0	1.0,1.0,0.307	-0.115	A3SS	7	4	2	0	Nalm_6
10579	ENSG00000286619.1	ENSG00000286619	chr1	+	205894167	205896074	205894466	205896074	205891155	205891309	10579	177,283,136	21,21,18	645,441,720	19,16,15	448	149	5.14E-09	1.21E-06	0.737,0.818,0.715	0.919,0.902,0.941	-0.164	A3SS	177	21	645	16	Nalm_6
10638	ENSG00000143353.12	LYPLAL1	chr1	+	219210514	219210647	219210531	219210647	219179146	219179246	10638	7,4,1	4,4,2	2,2,3	0,2,0	166	149	0.001602971	0.066385717	0.611,0.473,0.31	1.0,0.473,1.0	-0.36	A3SS	4	4	2	0	Nalm_6
10745	ENSG00000127980.16	PEX1	chr7	-	92501506	92502079	92501506	92501673	92503040	92503195	10745	147,224,148	9,19,4	254,222,290	3,12,2	555	149	0.00231502	0.087237748	0.814,0.76,0.909	0.958,0.832,0.975	-0.094	A3SS	148	9	254	3	Nalm_6
10816	ENSG00000105808.19	RASA4	chr7	-	102596011	102596129	102596011	102596107	102599859	102599954	10816	0,3,0	2,0,1	3,2,1	0,0,0	171	149	0.001989742	0.077671363	0.0,1.0,0.0	1.0,1.0,1.0	-0.667	A3SS	0	1	2	0	Nalm_6
10967	ENSG00000157800.18	SLC37A3	chr7	-	140352061	140352181	140352061	140352146	140355667	140355764	10967	0,1,0	12,7,2	2,6,1	13,7,14	184	149	0.000531969	0.027919086	0.0,0.104,0.0	0.111,0.41,0.055	-0.157	A3SS	0	7	2	13	Nalm_6
11007	ENSG00000040341.18	STAU2	chr8	-	73709031	73709177	73709031	73709162	73738283	73738349	11007	19,16,12	27,35,9	3,5,2	55,45,43	164	149	7.13E-10	1.90E-07	0.39,0.293,0.548	0.047,0.092,0.041	0.35	A3SS	16	27	3	45	Nalm_6
11033	ENSG00000115368.10	WDR75	chr2	+	189449244	189450968	189450902	189450968	189448800	189448834	11033	217,326,132	6,10,4	360,295,270	4,0,0	1807	149	3.36E-06	0.000422444	0.749,0.729,0.731	0.881,1.0,1.0	-0.224	A3SS	217	6	295	0	Nalm_6
11071	ENSG00000166801.17	FAM111A	chr11	+	59148703	59148953	59148835	59148953	59145826	59145856	11071	146,194,112	201,200,137	237,196,266	126,127,96	281	149	1.39E-08	3.04E-06	0.278,0.34,0.302	0.499,0.45,0.595	-0.208	A3SS	146	200	237	126	Nalm_6
11072	ENSG00000166801.17	FAM111A	chr11	+	59148796	59148953	59148835	59148953	59145826	59145856	11072	147,199,122	201,200,137	273,232,272	126,127,96	188	149	4.26E-13	1.82E-10	0.367,0.441,0.414	0.632,0.591,0.692	-0.231	A3SS	147	200	272	126	Nalm_6
11085	ENSG00000153885.15	KCTD15	chr19	+	33798667	33798766	33798670	33798766	33798336	33798390	11085	1,2,5	1,1,0	0,5,1	4,3,3	152	149	0.000125552	0.00873597	0.495,0.662,1.0	0.0,0.62,0.246	0.43	A3SS	2	1	1	3	Nalm_6
11097	ENSG00000137070.19	IL11RA	chr9	+	34657283	34657335	34657302	34657335	34657034	34657149	11097	1,7,0	6,12,9	1,0,1	12,11,22	168	149	0.002016394	0.078581582	0.129,0.341,0.0	0.069,0.0,0.039	0.121	A3SS	1	9	1	12	Nalm_6
11156	ENSG00000130544.12	ZNF557	chr19	+	7075654	7075743	7075675	7075743	7074995	7075105	11156	151,102,64	21,10,9	83,93,124	15,43,42	170	149	8.52E-05	0.006384284	0.863,0.899,0.862	0.829,0.655,0.721	0.14	A3SS	102	10	93	42	Nalm_6
11177	ENSG00000090554.13	FLT3LG	chr19	+	49476116	49476198	49476144	49476198	49475690	49475801	11177	4,6,1	20,11,8	0,0,2	12,32,16	177	149	7.93E-05	0.006001591	0.144,0.315,0.095	0.0,0.0,0.095	0.153	A3SS	4	11	0	16	Nalm_6
11250	ENSG00000077782.22	FGFR1	chr8	-	38411142	38413804	38411142	38412595	38413917	38414023	11250	22,471,820,961	2,1,1	210,223,612,486	6,9,11	1358	149	0.000511994	0.027125711	0.992,0.995,0.991	0.975,0.966,0.961	0.025	A3SS	1820	1	2361	9	Nalm_6
11378	ENSG00000146067.16	FAM193B	chr5	-	177538904	177539147	177538904	177539042	177554248	177554563	11378	285,248,143	21,20,7	258,277,276	7,7,9	254	149	0.000351606	0.020142963	0.888,0.879,0.923	0.956,0.959,0.947	-0.057	A3SS	248	20	276	7	Nalm_6
11384	ENSG00000114745.14	GORASP1	chr3	-	39100304	39100503	39100304	39100454	39100746	39100877	11384	108,78,51	7,18,10	149,143,153	4,13,6	198	149	0.000494476	0.026422147	0.921,0.765,0.793	0.966,0.892,0.95	-0.11	A3SS	78	10	149	6	Nalm_6
11385	ENSG00000114745.14	GORASP1	chr3	-	39100304	39100503	39100304	39100454	39100787	39101102	11385	46,28,19	9,8,9	58,57,63	3,3,9	198	149	0.000744124	0.036105078	0.794,0.725,0.614	0.936,0.935,0.84	-0.193	A3SS	28	9	58	3	Nalm_6
11440	ENSG00000132549.20	VPS13B	chr8	+	99431520	99431664	99431536	99431664	99391556	99391704	11440	11,15,5	105,118,80	4,1,6	110,84,118	165	149	0.000829546	0.039100611	0.086,0.103,0.053	0.032,0.011,0.044	0.052	A3SS	11	105	4	110	Nalm_6
11450	ENSG00000171469.11	ZNF561	chr19	-	9618090	9618179	9618090	9618166	9619431	9619582	11450	39,31,18	27,18,16	43,39,61	6,4,4	162	149	4.92E-11	1.59E-08	0.571,0.613,0.509	0.868,0.9,0.933	-0.336	A3SS	31	18	43	4	Nalm_6
11529	ENSG00000100330.16	MTMR3	chr22	+	29978424	29978531	29978441	29978531	29970975	29971062	11529	19,11,10	52,48,44	6,3,15	54,57,98	166	149	0.001642668	0.067398015	0.247,0.171,0.169	0.091,0.045,0.121	0.11	A3SS	11	48	6	57	Nalm_6
11601	ENSG00000160948.14	VPS28	chr8	-	144424945	144425051	144424945	144425000	144425682	144425772	11601	253,166,85	7,7,5	159,202,158	12,25,12	200	149	0.000567301	0.029337806	0.964,0.946,0.927	0.908,0.858,0.907	0.055	A3SS	166	7	159	12	Nalm_6
11609	ENSG00000113761.12	ZNF346	chr5	+	177050702	177050936	177050750	177050936	177041777	177041870	11609	11,16,6	3,6,3	30,13,18	2,0,0	197	149	2.78E-06	0.000356648	0.735,0.669,0.602	0.919,1.0,1.0	-0.304	A3SS	11	3	18	0	Nalm_6
11624	ENSG00000196150.14	ZNF250	chr8	-	144889932	144890074	144889932	144890059	144890307	144890403	11624	25,33,9	23,24,18	17,22,13	48,40,58	164	149	0.001904661	0.075054974	0.497,0.555,0.312	0.243,0.333,0.169	0.206	A3SS	25	23	17	48	Nalm_6
11670	ENSG00000153391.16	INO80C	chr18	-	35487385	35487823	35487385	35487439	35489331	35489385	11670	21,45,13	8,5,2	12,15,17	0,0,0	533	149	1.27E-08	2.81E-06	0.423,0.716,0.645	1.0,1.0,1.0	-0.405	A3SS	21	5	15	0	Nalm_6
11691	ENSG00000163040.15	CCDC74A	chr2	+	131530578	131530827	131530776	131530827	131529646	131529691	11691	6,15,3	0,2,0	10,5,18	2,3,7	347	149	0.000218862	0.013926372	1.0,0.763,1.0	0.682,0.417,0.525	0.38	A3SS	6	0	10	3	Nalm_6
11733	ENSG00000213930.12	GALT	chr9	+	34647474	34647567	34647540	34647567	34647088	34647258	11733	37,15,11	2,2,0	27,32,32	5,8,6	215	149	0.002387679	0.08907365	0.928,0.839,1.0	0.789,0.735,0.787	0.152	A3SS	15	2	32	6	Nalm_6
11734	ENSG00000213930.12	GALT	chr9	+	34647491	34647567	34647540	34647567	34647088	34647258	11734	97,69,33	2,2,0	78,101,79	5,8,6	198	149	0.000977594	0.04447234	0.973,0.963,1.0	0.922,0.905,0.908	0.067	A3SS	69	2	79	6	Nalm_6
11736	ENSG00000213930.12	GALT	chr9	+	34647491	34647961	34647831	34647961	34647088	34647258	11736	175,154,60	9,4,2	137,165,146	3,0,0	489	149	9.91E-05	0.007198732	0.856,0.921,0.901	0.933,1.0,1.0	-0.085	A3SS	154	4	146	0	Nalm_6
11740	ENSG00000213930.12	GALT	chr9	+	34647656	34647961	34647831	34647961	34647088	34647258	11740	60,57,22	9,4,2	52,43,45	3,0,0	324	149	0.000144946	0.00989076	0.754,0.868,0.835	0.889,1.0,1.0	-0.144	A3SS	57	4	45	0	Nalm_6
11783	ENSG00000125354.24	SEPTIN6	chrX	-	119625334	119625396	119625334	119625379	119629317	119629508	11783	9,731,022,460	501,559,213	50,88,69	13,251,268,891	166	149	0	0	0.635,0.621,0.66	0.033,0.059,0.065	0.586	A3SS	973	501	69	1268	Nalm_6
11788	ENSG00000119777.20	TMEM214	chr2	+	27037789	27037892	27037814	27037892	27037560	27037702	11788	15,10,6	96,59,40	13,12,12	9,7,2	174	149	6.43E-11	2.06E-08	0.118,0.127,0.114	0.553,0.595,0.837	-0.542	A3SS	10	59	12	7	Nalm_6
11789	ENSG00000119777.20	TMEM214	chr2	+	27038031	27038237	27038145	27038237	27037560	27037702	11789	28,16,7	114,87,53	19,19,19	197,206,213	263	149	0.000988316	0.044822612	0.122,0.094,0.07	0.052,0.05,0.048	0.045	A3SS	16	87	19	206	Nalm_6
11793	ENSG00000166987.15	MBD6	chr12	+	57525347	57526388	57526310	57526388	57524952	57525115	11793	25,292,228,931	19,5,8	298,120,862,006	5,3,6	1112	149	0.000611414	0.031113546	0.947,0.984,0.94	0.988,0.989,0.978	-0.028	A3SS	2228	8	2086	5	Nalm_6
11806	ENSG00000110074.12	FOXRED1	chr11	+	126273315	126273454	126273335	126273454	126272968	126273079	11806	27,25,16	98,71,36	6,6,4	104,142,149	169	149	1.67E-15	9.34E-13	0.195,0.237,0.282	0.048,0.036,0.023	0.202	A3SS	25	71	6	142	Nalm_6
11844	ENSG00000119718.11	EIF2B2	chr14	+	75005840	75005961	75005896	75005961	75004736	75004900	11844	54,46,17	2,2,4	33,29,33	0,0,0	205	149	0.002481913	0.091431128	0.952,0.944,0.755	1.0,1.0,1.0	-0.116	A3SS	46	2	33	0	Nalm_6
11853	ENSG00000115839.19	RAB3GAP1	chr2	+	135162382	135162651	135162554	135162651	135153648	135153876	11853	25,30,16	270,272,225	16,8,11	246,250,251	321	149	0.001653246	0.067714108	0.041,0.049,0.032	0.029,0.015,0.02	0.019	A3SS	25	270	11	250	Nalm_6
11876	ENSG00000187742.15	SECISBP2	chr9	+	89325426	89325676	89325547	89325676	89319651	89319797	11876	214,206,123	63,62,36	311,241,231	42,47,27	270	149	1.29E-05	0.001326513	0.652,0.647,0.653	0.803,0.739,0.825	-0.138	A3SS	206	62	241	42	Nalm_6
11896	ENSG00000165233.18	CARD19	chr9	+	93110567	93112289	93112217	93112289	93107673	93107816	11896	142,104,64	4,2,0	135,128,139	0,0,0	1799	149	0.001835686	0.072946604	0.746,0.812,1.0	1.0,1.0,1.0	-0.147	A3SS	104	2	135	0	Nalm_6
11994	ENSG00000119402.18	FBXW2	chr9	-	120787768	120788278	120787768	120788186	120793148	120793257	11994	113,160,50	75,87,39	141,190,181	63,72,43	241	149	0.000762926	0.036815235	0.482,0.532,0.442	0.58,0.62,0.722	-0.155	A3SS	113	75	181	63	Nalm_6
12042	ENSG00000136463.9	TACO1	chr17	+	63606312	63607464	63607286	63607464	63604533	63604640	12042	294,256,94	1,1,0	234,247,201	7,6,5	1123	149	2.22E-06	0.000293589	0.975,0.971,1.0	0.816,0.845,0.842	0.148	A3SS	256	1	234	6	Nalm_6
12089	ENSG00000165699.15	TSC1	chr9	-	132924814	132925007	132924814	132924906	132925586	132925739	12089	27,37,20	6,3,3	28,16,36	0,2,1	250	149	0.001615214	0.066725366	0.728,0.88,0.799	1.0,0.827,0.955	-0.125	A3SS	27	3	28	1	Nalm_6
12093	ENSG00000182504.11	CEP97	chr3	+	101728813	101728937	101728835	101728937	101727382	101727541	12093	5,2,5	37,50,47	14,11,16	59,61,64	171	149	0.002396642	0.089360863	0.105,0.034,0.085	0.171,0.136,0.179	-0.087	A3SS	5	47	14	61	Nalm_6
12180	ENSG00000181090.21	EHMT1	chr9	+	137743370	137743528	137743391	137743528	137728348	137728529	12180	108,93,83	99,78,67	86,74,122	137,140,151	170	149	9.09E-05	0.006703265	0.489,0.511,0.521	0.355,0.317,0.415	0.145	A3SS	93	78	86	140	Nalm_6
12258	ENSG00000177189.14	RPS6KA3	chrX	-	20172745	20172871	20172745	20172868	20175163	20175288	12258	168,172,138	23,15,13	181,131,191	44,21,42	152	149	0.000324161	0.018804467	0.877,0.918,0.912	0.801,0.859,0.817	0.077	A3SS	168	15	181	42	Nalm_6
12361	ENSG00000223855.3	HRAT92	chr7	+	524364	525232	524853	525232	524079	524280	12361	6,15,5	0,6,1	2,13,18	0,0,0	638	149	4.63E-05	0.003879114	1.0,0.369,0.539	1.0,1.0,1.0	-0.364	A3SS	6	1	13	0	Nalm_6
12416	ENSG00000179818.16	PCBP1-AS1	chr2	-	70048777	70050252	70048777	70048957	70051202	70051305	12416	404,435,260	8,7,8	819,709,719	5,5,0	1444	149	1.54E-05	0.001546872	0.839,0.865,0.77	0.944,0.936,1.0	-0.135	A3SS	404	8	719	5	Nalm_6
12487	ENSG00000095637.23	SORBS1	chr10	-	95321962	95322153	95321962	95322021	95322745	95322805	12487	12,14,7	8,19,5	15,66,40	39,190,106	281	149	0.001304769	0.055936511	0.443,0.281,0.426	0.169,0.156,0.167	0.219	A3SS	12	8	40	106	Nalm_6
12489	ENSG00000095637.23	SORBS1	chr10	-	95321962	95322153	95321962	95322021	95339132	95339327	12489	12,12,7	142,124,103	15,64,37	96,72,81	281	149	3.57E-09	8.63E-07	0.043,0.049,0.035	0.077,0.32,0.195	-0.155	A3SS	12	124	37	81	Nalm_6
12589	ENSG00000023041.12	ZDHHC6	chr10	-	112442191	112442351	112442191	112442259	112443514	112443606	12589	406,299,200	11,34,10	348,312,401	8,11,12	241	149	0.002612406	0.094903081	0.958,0.845,0.925	0.964,0.946,0.954	-0.045	A3SS	299	11	348	11	Nalm_6
12593	ENSG00000148737.17	TCF7L2	chr10	+	113150982	113151123	113150997	113151123	113146010	113146097	12593	86,86,24	88,70,27	83,67,36	153,136,108	164	149	8.95E-07	0.00013184	0.47,0.527,0.447	0.33,0.309,0.232	0.191	A3SS	86	70	67	136	Nalm_6
12624	ENSG00000213185.7	FAM24B	chr10	-	122850423	122850550	122850423	122850520	122855644	122855786	12624	7,6,4	0,1,0	9,8,13	2,1,4	179	149	0.000842663	0.039477281	1.0,0.833,1.0	0.789,0.869,0.73	0.148	A3SS	6	0	9	2	Nalm_6
12633	ENSG00000059728.11	MXD1	chr2	+	69937018	69937394	69937234	69937394	69935350	69935465	12633	3,0,2	23,35,8	11,4,17	23,23,28	365	149	1.23E-05	0.001276655	0.051,0.0,0.093	0.163,0.066,0.199	-0.095	A3SS	2	23	11	23	Nalm_6
12667	ENSG00000130640.15	TUBGCP2	chr10	-	133299984	133300113	133299984	133300100	133302791	133302980	12667	285,242,147	10,13,8	287,296,282	4,5,6	162	149	0.001412794	0.06009391	0.963,0.945,0.944	0.985,0.982,0.977	-0.031	A3SS	242	10	287	5	Nalm_6
12709	ENSG00000205531.13	NAP1L4	chr11	-	2972101	2972279	2972101	2972243	2976023	2976123	12709	178,162,87	732,772,344	91,88,67	857,881,682	185	149	2.26E-12	8.84E-10	0.164,0.145,0.169	0.079,0.074,0.073	0.084	A3SS	162	732	88	857	Nalm_6
12903	ENSG00000149182.15	ARFGAP2	chr11	-	47173758	47173915	47173758	47173840	47175014	47175098	12903	40,50,41	135,86,73	26,30,28	91,136,134	224	149	0.000540862	0.028259963	0.165,0.279,0.272	0.16,0.128,0.122	0.102	A3SS	41	86	28	134	Nalm_6
12904	ENSG00000149182.15	ARFGAP2	chr11	-	47173758	47173915	47173758	47173882	47175014	47175098	12904	16,26,22	3,8,5	6,9,5	7,7,4	182	149	0.002446162	0.090763275	0.814,0.727,0.783	0.412,0.513,0.506	0.298	A3SS	22	5	6	7	Nalm_6
12930	ENSG00000172613.8	RAD9A	chr11	+	67393495	67393610	67393537	67393610	67392653	67392782	12930	133,116,67	2,0,0	118,167,153	6,5,4	191	149	0.002531654	0.092731992	0.981,1.0,1.0	0.939,0.963,0.968	0.037	A3SS	116	0	153	5	Nalm_6
12931	ENSG00000172613.8	RAD9A	chr11	+	67393690	67393790	67393722	67393790	67393495	67393610	12931	120,117,72	35,37,16	147,213,199	22,16,14	181	149	4.44E-08	8.99E-06	0.738,0.722,0.787	0.846,0.916,0.921	-0.145	A3SS	117	35	199	16	Nalm_6
13011	ENSG00000168003.18	SLC3A2	chr11	+	62881880	62882066	62881892	62882066	62880895	62881447	13011	45,54,53	309,373,350	13,27,23	252,535,491	161	149	9.12E-11	2.84E-08	0.119,0.118,0.123	0.046,0.045,0.042	0.076	A3SS	53	350	23	491	Nalm_6
13019	ENSG00000198040.11	ZNF84	chr12	+	133047929	133048081	133047954	133048081	133041277	133041482	13019	13,8,0	113,156,42	5,1,0	180,93,104	174	149	0.000235288	0.014679295	0.09,0.042,0.0	0.023,0.009,0.0	0.033	A3SS	8	113	1	104	Nalm_6
13021	ENSG00000068120.15	COASY	chr17	+	42562295	42562487	42562355	42562487	42562150	42562219	13021	51,54,28	45,59,9	82,107,69	3,6,1	209	149	6.66E-16	3.83E-13	0.447,0.395,0.689	0.951,0.927,0.98	-0.442	A3SS	51	45	82	3	Nalm_6
13064	ENSG00000092529.25	CAPN3	chr15	+	42407866	42408324	42408210	42408324	42405925	42405943	13064	11,19,6	0,0,0	44,48,49	5,8,2	493	149	1.14E-06	0.000163812	1.0,1.0,1.0	0.727,0.645,0.881	0.249	A3SS	11	0	48	5	Nalm_6
13116	ENSG00000172663.9	TMEM134	chr11	-	67467500	67467590	67467500	67467563	67468016	67468092	13116	11,4,8	1,3,2	8,11,14	1,0,0	176	149	0.001245768	0.053814686	0.903,0.53,0.772	0.871,1.0,1.0	-0.222	A3SS	8	2	11	0	Nalm_6
13156	ENSG00000132740.10	IGHMBP2	chr11	+	68933264	68933481	68933298	68933481	68930322	68930434	13156	0,0,3	4,2,1	4,2,8	0,0,2	183	149	1.01E-06	0.000147052	0.0,0.0,0.71	1.0,1.0,0.765	-0.685	A3SS	0	2	4	0	Nalm_6
13235	ENSG00000100109.17	TFIP11	chr22	-	26511118	26511195	26511118	26511153	26512098	26512175	13235	11,20,7	5,2,0	13,18,33	0,0,1	191	149	0.000969868	0.044234749	0.632,0.886,1.0	1.0,1.0,0.963	-0.148	A3SS	11	2	18	0	Nalm_6
13236	ENSG00000100109.17	TFIP11	chr22	-	26511118	26511317	26511118	26511153	26512098	26512175	13236	28,35,15	5,2,0	34,24,40	0,0,1	313	149	0.001414327	0.060122917	0.727,0.893,1.0	1.0,1.0,0.95	-0.11	A3SS	28	2	34	0	Nalm_6
13297	ENSG00000116786.13	PLEKHM2	chr1	+	15731888	15732048	15731949	15732048	15731191	15731257	13297	176,147,115	16,9,8	157,205,226	4,6,8	210	149	0.002265608	0.08583328	0.886,0.921,0.911	0.965,0.96,0.952	-0.053	A3SS	147	9	205	6	Nalm_6
13324	ENSG00000186166.9	CENATAC	chr11	+	119015287	119015439	119015306	119015439	119014993	119015083	13324	17,12,3	102,106,32	6,2,2	173,153,79	168	149	5.07E-07	8.03E-05	0.129,0.091,0.077	0.03,0.011,0.022	0.078	A3SS	12	102	2	153	Nalm_6
13328	ENSG00000172269.20	DPAGT1	chr11	-	119097463	119098043	119097463	119097551	119098402	119098487	13328	422,302,170	10,3,7	462,421,340	1,3,0	641	149	6.22E-06	0.000711638	0.907,0.959,0.85	0.991,0.97,1.0	-0.082	A3SS	302	7	421	1	Nalm_6
13336	ENSG00000172269.20	DPAGT1	chr11	-	119100629	119101138	119100629	119100843	119101494	119101878	13336	368,312,138	11,7,12	591,429,422	3,10,2	444	149	7.08E-05	0.00545812	0.918,0.937,0.794	0.985,0.935,0.986	-0.086	A3SS	312	11	429	3	Nalm_6
13348	ENSG00000106610.16	STAG3L4	chr7	+	67308576	67309139	67308934	67309139	67305986	67306083	13348	126,153,87	31,29,23	122,115,122	51,44,63	507	149	0.000162438	0.010853877	0.544,0.608,0.526	0.413,0.434,0.363	0.156	A3SS	126	29	122	51	Nalm_6
13364	ENSG00000154144.13	TBRG1	chr11	+	124626812	124627050	124626903	124627050	124624930	124625001	13364	56,66,26	9,2,4	57,35,46	0,0,3	240	149	0.00030988	0.018149694	0.794,0.953,0.801	1.0,1.0,0.905	-0.119	A3SS	56	4	46	0	Nalm_6
13371	ENSG00000150433.10	TMEM218	chr11	-	125102131	125102351	125102131	125102317	125102636	125102809	13371	19,7,2	0,2,0	4,9,2	8,7,4	183	149	1.21E-07	2.22E-05	1.0,0.74,1.0	0.289,0.511,0.289	0.55	A3SS	7	0	4	7	Nalm_6
13374	ENSG00000150433.10	TMEM218	chr11	-	125102131	125102351	125102131	125102317	125102733	125102809	13374	14,12,5	9,8,3	4,9,6	15,24,15	183	149	6.74E-05	0.005268211	0.559,0.55,0.576	0.178,0.234,0.246	0.342	A3SS	12	8	6	15	Nalm_6
13377	ENSG00000149547.15	EI24	chr11	+	125575250	125575408	125575262	125575408	125572457	125572569	13377	83,35,19	532,404,121	6,9,9	617,554,398	161	149	0	0	0.126,0.074,0.127	0.009,0.015,0.02	0.094	A3SS	35	404	9	554	Nalm_6
13424	ENSG00000171792.11	RHNO1	chr12	+	2885161	2885534	2885262	2885534	2877198	2877282	13424	12,13,7	12,12,1	20,8,4	0,1,1	250	149	8.74E-06	0.000954636	0.373,0.392,0.807	1.0,0.827,0.704	-0.32	A3SS	12	12	8	1	Nalm_6
13462	ENSG00000111752.11	PHC1	chr12	+	8922632	8922788	8922656	8922788	8921600	8921750	13462	100,77,76	2,1,0	95,90,111	3,4,7	173	149	0.002703143	0.097249868	0.977,0.985,1.0	0.965,0.951,0.932	0.038	A3SS	77	1	95	4	Nalm_6
13472	ENSG00000246985.8	SOCS2-AS1	chr12	-	93545070	93545398	93545070	93545358	93565612	93565744	13472	140,91,53	6,2,1	28,19,18	18,31,23	189	149	0	0	0.948,0.973,0.977	0.551,0.326,0.382	0.546	A3SS	91	2	19	23	Nalm_6
13473	ENSG00000246985.8	SOCS2-AS1	chr12	-	93545070	93545398	93545070	93545358	93566743	93566970	13473	241,175,94	18,5,2	36,23,19	26,46,33	189	149	0	0	0.913,0.965,0.974	0.522,0.283,0.312	0.578	A3SS	175	5	23	33	Nalm_6
13504	ENSG00000064313.13	TAF2	chr8	-	119744287	119746366	119744287	119744393	119746704	119746934	13504	101,220,66	61,120,60	196,130,79	172,120,128	2122	149	0.000252668	0.01557291	0.104,0.114,0.072	0.074,0.071,0.042	0.034	A3SS	101	61	130	128	Nalm_6
13516	ENSG00000111731.13	C2CD5	chr12	-	22458483	22458585	22458483	22458555	22459491	22459542	13516	5,15,14	0,2,0	20,9,8	4,4,1	179	149	0.00067318	0.033282176	1.0,0.862,1.0	0.806,0.652,0.869	0.178	A3SS	14	0	9	4	Nalm_6
13540	ENSG00000110888.18	CAPRIN2	chr12	-	30714958	30715141	30714958	30715081	30716507	30716676	13540	9,11,6	0,0,0	15,3,8	1,1,5	209	149	7.33E-05	0.005633548	1.0,1.0,1.0	0.914,0.681,0.533	0.291	A3SS	9	0	8	1	Nalm_6
13541	ENSG00000110888.18	CAPRIN2	chr12	-	30714958	30715144	30714958	30715081	30716507	30716676	13541	7,7,7	0,0,0	10,2,7	1,1,5	212	149	2.30E-05	0.002142563	1.0,1.0,1.0	0.875,0.584,0.496	0.348	A3SS	7	0	7	1	Nalm_6
13548	ENSG00000139132.16	FGD4	chr12	+	32607937	32608095	32607956	32608095	32602160	32602317	13548	4,9,1	20,30,11	0,1,0	30,17,25	168	149	3.31E-06	0.000417582	0.151,0.21,0.075	0.0,0.05,0.0	0.129	A3SS	4	20	0	25	Nalm_6
13579	ENSG00000061273.18	HDAC7	chr12	-	47791870	47792669	47791870	47792004	47793368	47793588	13579	119,163,61	331,293,197	162,201,235	191,282,342	814	149	4.65E-07	7.51E-05	0.062,0.092,0.054	0.134,0.115,0.112	-0.051	A3SS	119	293	201	282	Nalm_6
13632	ENSG00000161813.23	LARP4	chr12	+	50428916	50429090	50428934	50429090	50427761	50427909	13632	123,85,58	223,183,130	93,58,75	324,300,278	167	149	3.72E-07	6.24E-05	0.33,0.293,0.285	0.204,0.147,0.194	0.121	A3SS	85	183	75	300	Nalm_6
13635	ENSG00000050426.16	LETMD1	chr12	+	51053777	51053860	51053811	51053860	51049033	51049185	13635	33,55,36	34,53,49	52,48,49	30,26,19	183	149	0.000166291	0.011069491	0.441,0.458,0.374	0.585,0.601,0.677	-0.197	A3SS	36	49	49	26	Nalm_6
13661	ENSG00000232677.10	LINC00665	chr19	-	36324923	36325896	36324923	36325887	36330252	36330492	13661	14,10,6	16,3,2	7,12,9	3,0,0	158	149	0.0003994	0.022246945	0.452,0.759,0.739	0.688,1.0,1.0	-0.246	A3SS	10	3	9	0	Nalm_6
13662	ENSG00000232677.10	LINC00665	chr19	-	36324923	36327170	36324923	36325887	36330252	36330492	13662	682,509,155	16,3,2	676,619,565	3,0,0	1432	149	4.56E-07	7.39E-05	0.816,0.946,0.89	0.959,1.0,1.0	-0.102	A3SS	509	3	619	0	Nalm_6
13663	ENSG00000232677.10	LINC00665	chr19	-	36324923	36327225	36324923	36325887	36330252	36330492	13663	708,535,170	16,3,2	714,661,603	3,0,0	1487	149	4.25E-07	7.00E-05	0.816,0.947,0.895	0.96,1.0,1.0	-0.101	A3SS	535	3	661	0	Nalm_6
13664	ENSG00000232677.10	LINC00665	chr19	-	36324923	36327275	36324923	36325887	36330252	36330492	13664	690,518,160	16,3,2	691,632,576	3,0,0	1537	149	4.30E-07	7.07E-05	0.807,0.944,0.886	0.957,1.0,1.0	-0.107	A3SS	518	3	632	0	Nalm_6
13683	ENSG00000094914.14	AAAS	chr12	-	53315334	53315486	53315334	53315426	53315726	53315782	13683	36,28,26	295,184,162	24,19,32	312,324,289	209	149	0.002598633	0.094548513	0.08,0.098,0.103	0.052,0.04,0.073	0.039	A3SS	28	184	24	312	Nalm_6
13722	ENSG00000176209.12	SMIM19	chr8	+	42548374	42548780	42548655	42548780	42546468	42546606	13722	4,6,4	48,49,29	13,14,10	47,50,21	430	149	0.000857734	0.040077114	0.028,0.041,0.046	0.087,0.088,0.142	-0.067	A3SS	4	48	13	47	Nalm_6
13924	ENSG00000139436.22	GIT2	chr12	-	109947255	109948846	109947255	109947504	109951166	109951316	13924	398,463,295	109,97,50	352,325,411	135,118,136	1491	149	0.000192636	0.012470901	0.267,0.323,0.371	0.207,0.216,0.232	0.102	A3SS	398	97	352	135	Nalm_6
13936	ENSG00000089127.15	OAS1	chr12	+	112911035	112911235	112911050	112911235	112908535	112908824	13936	14,12,5	16,23,6	2,0,4	24,24,32	164	149	3.74E-08	7.73E-06	0.443,0.322,0.431	0.07,0.0,0.102	0.341	A3SS	12	16	2	24	Nalm_6
13976	ENSG00000089159.17	PXN	chr12	-	120215102	120215417	120215102	120215273	120215559	120215661	13976	45,24,32	2,0,2	21,35,70	3,9,9	293	149	0.000368482	0.020856279	0.92,1.0,0.891	0.781,0.664,0.798	0.189	A3SS	32	2	35	9	Nalm_6
14051	ENSG00000159069.14	FBXW5	chr9	-	136942768	136943003	136942768	136942943	136943348	136943506	14051	34,26,15	171,132,78	10,20,23	143,226,208	209	149	0.000212433	0.013602997	0.124,0.123,0.121	0.047,0.059,0.073	0.063	A3SS	26	132	20	208	Nalm_6
14070	ENSG00000161265.15	U2AF1L4	chr19	-	35745124	35745212	35745124	35745187	35745347	35745418	14070	10,4,1	11,23,2	17,5,9	6,2,5	174	149	0.000257692	0.015813627	0.438,0.13,0.3	0.708,0.682,0.607	-0.376	A3SS	4	11	9	5	Nalm_6
14129	ENSG00000126768.12	TIMM17B	chrX	-	48895351	48895501	48895351	48895454	48896758	48896858	14129	34,19,11	1,0,0	19,25,23	6,4,6	196	149	5.66E-07	8.83E-05	0.963,1.0,1.0	0.707,0.826,0.745	0.228	A3SS	19	0	23	6	Nalm_6
14130	ENSG00000126768.12	TIMM17B	chrX	-	48895351	48895972	48895351	48895454	48896758	48896858	14130	57,53,21	1,0,0	71,62,40	6,4,6	667	149	7.90E-07	0.000118129	0.927,1.0,1.0	0.726,0.776,0.598	0.276	A3SS	53	0	62	6	Nalm_6
14189	ENSG00000132305.22	IMMT	chr2	-	86171207	86171345	86171207	86171312	86173649	86173761	14189	559,489,309	223,271,179	382,374,377	355,315,278	182	149	5.26E-06	0.000624483	0.672,0.596,0.586	0.468,0.493,0.526	0.122	A3SS	489	223	377	315	Nalm_6
14336	ENSG00000185684.16	EP400P1	chr12	+	132104377	132105304	132104566	132105304	132103996	132104170	14336	74,45,35	6,2,0	61,66,47	5,11,16	338	149	0.001397567	0.059517818	0.845,0.908,1.0	0.843,0.726,0.564	0.207	A3SS	45	2	61	11	Nalm_6
14397	ENSG00000115204.15	MPV17	chr2	-	27312993	27313109	27312993	27313074	27316158	27316186	14397	90,64,36	1,4,6	123,88,63	1,0,1	184	149	0.000921526	0.04246831	0.986,0.928,0.829	0.99,1.0,0.981	-0.076	A3SS	64	4	88	1	Nalm_6
14398	ENSG00000115204.15	MPV17	chr2	-	27312993	27313154	27312993	27313074	27316158	27316186	14398	130,110,50	1,4,6	160,117,97	1,0,1	229	149	0.002317829	0.087297077	0.988,0.947,0.844	0.99,1.0,0.984	-0.065	A3SS	110	4	117	1	Nalm_6
14401	ENSG00000115204.15	MPV17	chr2	-	27312993	27313109	27312993	27313074	27322447	27322522	14401	295,199,69	52,35,19	322,268,215	23,32,21	184	149	0.000111509	0.007929358	0.821,0.822,0.746	0.919,0.871,0.892	-0.098	A3SS	199	35	268	23	Nalm_6
14404	ENSG00000115204.15	MPV17	chr2	-	27317077	27317234	27317077	27317173	27322447	27322522	14404	36,40,14	4,4,2	43,15,24	0,0,0	210	149	4.94E-05	0.004083707	0.865,0.876,0.832	1.0,1.0,1.0	-0.142	A3SS	36	4	24	0	Nalm_6
14449	ENSG00000258289.10	CHURC1	chr14	+	64926006	64926080	64926009	64926080	64923990	64924126	14449	35,20,10	292,245,96	50,41,30	299,241,153	152	149	0.002419256	0.089872241	0.105,0.074,0.093	0.141,0.143,0.161	-0.058	A3SS	20	245	41	241	Nalm_6
14539	ENSG00000176438.13	SYNE3	chr14	-	95436819	95436981	95436819	95436966	95439032	95439162	14539	470,522,449	271,270,200	384,447,636	363,412,595	164	149	2.31E-09	5.81E-07	0.612,0.637,0.671	0.49,0.496,0.493	0.147	A3SS	470	270	447	412	Nalm_6
14579	ENSG00000176728.10	TTTY14	chrY	-	19041369	19041586	19041369	19041552	19068723	19068798	14579	0,0,2	1,2,0	1,0,2	0,1,0	183	149	3.65E-05	0.003190279	0.0,0.0,1.0	1.0,0.0,1.0	-0.333	A3SS	0	1	1	0	Nalm_6
14740	ENSG00000010404.18	IDS	chrX	-	149502074	149502134	149502074	149502119	149503311	149503489	14740	3,3,1	1,2,0	0,1,1	2,2,0	164	149	0.001331771	0.056955955	0.732,0.577,1.0	0.0,0.312,1.0	0.332	A3SS	3	1	1	2	Nalm_6
14743	ENSG00000010404.18	IDS	chrX	-	149502074	149502177	149502074	149502134	149503311	149503489	14743	6,6,3	3,2,1	7,2,3	0,0,0	192	149	8.53E-05	0.006384284	0.608,0.7,0.7	1.0,1.0,1.0	-0.331	A3SS	6	2	3	0	Nalm_6
14744	ENSG00000010404.18	IDS	chrX	-	149502074	149502223	149502074	149502134	149503311	149503489	14744	2,0,1	3,2,1	4,5,5	0,0,0	238	149	3.93E-09	9.46E-07	0.294,0.0,0.385	1.0,1.0,1.0	-0.774	A3SS	1	2	5	0	Nalm_6
14745	ENSG00000010404.18	IDS	chrX	-	149502074	149502223	149502074	149502177	149503311	149503489	14745	0,0,0	4,6,2	2,4,2	5,1,0	195	149	5.46E-07	8.55E-05	0.0,0.0,0.0	0.234,0.753,1.0	-0.662	A3SS	0	4	2	1	Nalm_6
14773	ENSG00000129675.16	ARHGEF6	chrX	-	136679534	136679672	136679534	136679660	136680730	136680876	14773	2,1,0	245,249,228	12,7,15	216,233,292	161	149	8.35E-07	0.000124508	0.007,0.004,0.0	0.049,0.027,0.045	-0.037	A3SS	1	245	12	233	Nalm_6
14778	ENSG00000102241.12	HTATSF1	chrX	+	136497629	136497870	136497675	136497870	136497233	136497439	14778	1,1,0	41,40,34	5,3,5	32,35,45	195	149	0.000317769	0.018534979	0.018,0.019,0.0	0.107,0.061,0.078	-0.07	A3SS	1	40	5	35	Nalm_6
14861	ENSG00000125351.13	UPF3B	chrX	-	119837756	119838068	119837756	119838051	119838366	119838527	14861	7,8,2	77,140,73	0,2,0	280,221,96	166	149	2.91E-05	0.002632582	0.075,0.049,0.024	0.0,0.008,0.0	0.047	A3SS	7	77	0	221	Nalm_6
14978	ENSG00000147100.11	SLC16A2	chrX	+	74524358	74524809	74524640	74524809	74521119	74521134	14978	10,7,4	0,0,0	18,21,25	2,0,5	431	149	0.000137811	0.009467813	1.0,1.0,1.0	0.757,1.0,0.634	0.203	A3SS	7	0	21	2	Nalm_6
15041	ENSG00000147065.17	MSN	chrX	+	65703585	65703691	65703605	65703691	65667653	65667853	15041	18,8,12	5,3,1	11,8,14	1,0,0	169	149	0.000114277	0.008086783	0.76,0.702,0.914	0.907,1.0,1.0	-0.177	A3SS	12	3	11	0	Nalm_6
15298	ENSG00000124486.14	USP9X	chrX	+	41187967	41188117	41187991	41188117	41186516	41186642	15298	24,29,15	222,258,180	9,11,13	257,229,309	173	149	4.61E-05	0.00386965	0.085,0.088,0.067	0.029,0.04,0.035	0.045	A3SS	24	222	11	257	Nalm_6
15315	ENSG00000156313.15	RPGR	chrX	-	38323398	38323542	38323398	38323524	38327339	38327544	15315	11,4,1	44,33,13	1,0,1	33,32,37	167	149	1.04E-05	0.001117263	0.182,0.098,0.064	0.026,0.0,0.024	0.098	A3SS	4	33	1	33	Nalm_6
15331	ENSG00000101868.13	POLA1	chrX	+	24703221	24703347	24703250	24703347	24699424	24699549	15331	5,10,6	257,245,134	2,0,3	410,306,212	178	149	0.002664024	0.096431404	0.016,0.033,0.036	0.004,0.0,0.012	0.023	A3SS	6	245	2	306	Nalm_6
15353	ENSG00000005889.16	ZFX	chrX	+	24152699	24152830	24152719	24152830	24151690	24151800	15353	7,4,3	49,48,30	2,1,2	62,52,60	169	149	0.002619833	0.095124022	0.112,0.068,0.081	0.028,0.017,0.029	0.062	A3SS	4	48	2	60	Nalm_6
15374	ENSG00000286724.1	ENSG00000286724	chrX	+	19005574	19005696	19005598	19005696	18984424	18984653	15374	1,1,1	0,0,0	1,0,0	0,2,1	173	149	3.25E-05	0.002900649	1.0,1.0,1.0	1.0,0.0,0.0	0.667	A3SS	1	0	0	1	Nalm_6
15390	ENSG00000102054.18	RBBP7	chrX	-	16839282	16839561	16839282	16839390	16845027	16845103	15390	0,3,0	2,0,1	2,2,4	2,0,0	320	149	0.000160178	0.010728341	0.0,1.0,0.0	0.318,1.0,1.0	-0.439	A3SS	0	1	2	0	Nalm_6
15431	ENSG00000046651.16	OFD1	chrX	+	13736167	13736545	13736477	13736545	13735263	13735346	15431	38,52,21	171,217,89	96,47,44	187,152,150	459	149	0.002146044	0.082362899	0.067,0.072,0.071	0.143,0.091,0.087	-0.037	A3SS	38	171	47	152	Nalm_6
15433	ENSG00000046651.16	OFD1	chrX	+	13736187	13736545	13736477	13736545	13735263	13735346	15433	36,50,21	171,217,89	97,47,45	187,152,150	439	149	0.000805784	0.038385523	0.067,0.073,0.074	0.15,0.095,0.092	-0.041	A3SS	36	171	47	152	Nalm_6
15656	ENSG00000226450.2	CYP2D8P	chr22	-	42151143	42151295	42151143	42151285	42151471	42151648	15656	0,1,1	2,3,0	2,0,6	0,2,0	159	149	0.000374357	0.021121133	0.0,0.238,1.0	1.0,0.0,1.0	-0.254	A3SS	1	2	2	0	Nalm_6
15750	ENSG00000100401.20	RANGAP1	chr22	-	41280932	41281212	41280932	41281082	41282786	41282823	15750	76,79,44	0,4,0	68,83,92	10,5,6	279	149	0.000219487	0.013953627	1.0,0.913,1.0	0.784,0.899,0.891	0.113	A3SS	76	0	83	6	Nalm_6
15801	ENSG00000100359.21	SGSM3	chr22	+	40404917	40405284	40405093	40405284	40404556	40404664	15801	5,2,0	3,1,1	0,0,0	3,4,6	325	149	0.000387782	0.021757019	0.433,0.478,0.0	0.0,0.0,0.0	0.304	A3SS	2	1	0	4	Nalm_6
15842	ENSG00000100354.21	TNRC6B	chr22	+	40312872	40312997	40312901	40312997	40312504	40312651	15842	20,17,8	169,130,78	4,7,5	186,150,157	178	149	3.73E-06	0.000466043	0.09,0.099,0.079	0.018,0.038,0.026	0.062	A3SS	17	130	5	157	Nalm_6
16107	ENSG00000100003.18	SEC14L2	chr22	+	30407507	30407603	30407523	30407603	30407094	30407154	16107	8,5,3	2,0,0	8,7,9	3,6,2	165	149	0.000581856	0.029937218	0.783,1.0,1.0	0.707,0.513,0.803	0.253	A3SS	5	0	8	3	Nalm_6
16176	ENSG00000130119.17	GNL3L	chrX	+	54550365	54550720	54550635	54550720	54548228	54548373	16176	24,22,11	2,0,0	13,3,9	7,1,3	419	149	9.29E-07	0.000135692	0.81,1.0,1.0	0.398,0.516,0.516	0.46	A3SS	22	0	9	3	Nalm_6
16200	ENSG00000258555.6	SPECC1L-ADORA2A	chr22	+	24330242	24330431	24330255	24330431	24328845	24328919	16200	22,17,9	305,291,167	8,4,3	406,320,321	162	149	9.45E-08	1.78E-05	0.062,0.051,0.047	0.018,0.011,0.009	0.041	A3SS	17	291	4	321	Nalm_6
16207	ENSG00000099958.15	DERL3	chr22	-	23834502	23834979	23834502	23834932	23837063	23837154	16207	11,9,2	9,7,1	1,5,2	8,16,13	196	149	8.19E-05	0.006167528	0.482,0.494,0.603	0.087,0.192,0.105	0.398	A3SS	9	7	2	13	Nalm_6
16208	ENSG00000099958.15	DERL3	chr22	-	23834502	23836962	23834502	23834979	23837063	23837154	16208	154,102,55	11,9,2	161,203,223	1,5,2	2132	149	8.98E-05	0.006644829	0.495,0.442,0.658	0.918,0.739,0.886	-0.316	A3SS	102	9	203	2	Nalm_6
16246	ENSG00000286129.1	ENSG00000286129	chr22	+	22306789	22306903	22306832	22306903	22303942	22304114	16246	134,157,53	43,60,22	326,213,114	49,57,30	192	149	0.002281234	0.086332755	0.707,0.67,0.652	0.838,0.744,0.747	-0.1	A3SS	134	43	213	49	Nalm_6
16259	ENSG00000286129.1	ENSG00000286129	chr22	+	22323676	22323931	22323702	22323931	22322662	22323030	16259	3,0,2	0,6,0	0,0,0	1,5,4	175	149	9.66E-05	0.007046917	1.0,0.0,1.0	0.0,0.0,0.0	0.667	A3SS	2	0	0	4	Nalm_6
16279	ENSG00000183506.17	PI4KAP2	chr22	-	21486799	21486954	21486799	21486914	21487564	21487672	16279	21,20,20	2,2,4	20,26,26	0,0,0	189	149	0.00022189	0.014058268	0.892,0.887,0.798	1.0,1.0,1.0	-0.141	A3SS	20	2	26	0	Nalm_6
16280	ENSG00000183506.17	PI4KAP2	chr22	-	21486799	21486975	21486799	21486914	21487564	21487672	16280	27,25,24	2,2,4	23,33,45	0,0,0	210	149	0.000282776	0.016955526	0.905,0.899,0.81	1.0,1.0,1.0	-0.129	A3SS	25	2	33	0	Nalm_6
16338	ENSG00000099904.16	ZDHHC8	chr22	+	20141184	20141530	20141396	20141530	20140870	20141012	16338	55,18,4	4,4,0	29,15,15	0,0,0	361	149	5.96E-05	0.004758648	0.85,0.65,1.0	1.0,1.0,1.0	-0.167	A3SS	18	4	15	0	Nalm_6
16362	ENSG00000093010.15	COMT	chr22	+	19961696	19962815	19962658	19962815	19961198	19961289	16362	489,475,360	48,27,15	353,556,507	2,2,0	1111	149	0	0	0.577,0.702,0.763	0.959,0.974,1.0	-0.297	A3SS	475	27	507	2	Nalm_6
16364	ENSG00000093010.15	COMT	chr22	+	19962232	19962815	19962658	19962815	19961198	19961289	16364	449,419,310	48,27,15	302,504,437	2,2,0	575	149	0	0	0.708,0.801,0.843	0.975,0.985,1.0	-0.203	A3SS	419	27	437	2	Nalm_6
16366	ENSG00000093010.15	COMT	chr22	+	19962526	19962815	19962658	19962815	19961198	19961289	16366	766,698,432	48,27,15	505,814,728	2,2,0	281	149	0	0	0.894,0.932,0.939	0.993,0.995,1.0	-0.074	A3SS	698	27	728	2	Nalm_6
16367	ENSG00000093010.15	COMT	chr22	+	19962557	19962815	19962658	19962815	19961198	19961289	16367	272,268,175	48,27,15	174,309,260	2,2,0	250	149	0	0	0.772,0.855,0.874	0.981,0.989,1.0	-0.156	A3SS	268	27	260	2	Nalm_6
16408	ENSG00000070413.20	DGCR2	chr22	-	19056985	19057186	19056985	19057162	19063201	19063278	16408	25,30,9	114,117,43	0,0,0	128,151,122	173	149	0	0	0.159,0.181,0.153	0.0,0.0,0.0	0.164	A3SS	25	114	0	128	Nalm_6
16488	ENSG00000160285.15	LSS	chr21	-	46196201	46196344	46196201	46196297	46205835	46205941	16488	3,2,1	0,0,1	4,2,3	2,1,3	196	149	0.00024434	0.015116462	1.0,1.0,0.432	0.603,0.603,0.432	0.265	A3SS	2	0	3	2	Nalm_6
16489	ENSG00000160285.15	LSS	chr21	-	46196201	46196368	46196201	46196297	46205835	46205941	16489	1,2,2	0,0,1	7,3,6	2,1,3	220	149	0.000622456	0.031453847	1.0,1.0,0.575	0.703,0.67,0.575	0.209	A3SS	2	0	6	2	Nalm_6
16690	ENSG00000159256.13	MORC3	chr21	+	36336805	36336972	36336873	36336972	36333645	36333718	16690	1,1,3	77,89,53	6,3,9	70,59,69	217	149	0.000801944	0.038228336	0.009,0.008,0.037	0.056,0.034,0.082	-0.039	A3SS	1	77	6	69	Nalm_6
16691	ENSG00000159256.13	MORC3	chr21	+	36336836	36336972	36336873	36336972	36333645	36333718	16691	1,1,3	77,89,53	6,5,7	70,59,69	186	149	0.000777615	0.037403882	0.01,0.009,0.043	0.064,0.064,0.075	-0.047	A3SS	1	77	6	69	Nalm_6
16700	ENSG00000142197.13	DOP1B	chr21	+	36288066	36288150	36288083	36288150	36281482	36281611	16700	2,5,4	0,1,0	1,5,4	4,4,0	166	149	0.000136706	0.009419368	1.0,0.818,1.0	0.183,0.529,1.0	0.369	A3SS	4	0	4	4	Nalm_6
16705	ENSG00000185917.14	SETD4	chr21	-	36043685	36043969	36043685	36043956	36045581	36046011	16705	7,3,8	15,19,7	2,0,1	28,29,36	162	149	5.81E-07	9.02E-05	0.3,0.127,0.512	0.062,0.0,0.025	0.284	A3SS	7	15	1	29	Nalm_6
16783	ENSG00000156299.14	TIAM1	chr21	-	31461223	31461319	31461223	31461316	31463982	31464035	16783	7,3,2	0,2,0	0,2,1	1,2,1	152	149	0.002348691	0.08822441	1.0,0.595,1.0	0.0,0.495,0.495	0.535	A3SS	3	0	1	1	Nalm_6
16857	ENSG00000171700.14	RGS19	chr20	-	64074143	64074622	64074143	64074583	64076524	64076646	16857	5,0,0	1,3,1	1,2,0	0,0,1	188	149	0.00041012	0.022775348	0.798,0.0,0.0	1.0,1.0,0.0	-0.401	A3SS	0	1	1	0	Nalm_6
16913	ENSG00000026036.22	RTEL1-TNFRSF6B	chr20	+	63689965	63690441	63690293	63690441	63689749	63689865	16913	5,7,3	4,0,1	1,8,7	0,0,0	477	149	0.000969799	0.044234749	0.281,1.0,0.484	1.0,1.0,1.0	-0.412	A3SS	5	1	7	0	Nalm_6
16914	ENSG00000026036.22	RTEL1-TNFRSF6B	chr20	+	63690143	63690441	63690293	63690441	63689749	63689865	16914	0,1,2	4,0,1	1,5,3	0,0,0	299	149	3.50E-05	0.003099071	0.0,1.0,0.499	1.0,1.0,1.0	-0.5	A3SS	1	1	3	0	Nalm_6
16926	ENSG00000101199.13	ARFGAP1	chr20	+	63277877	63278203	63278116	63278203	63276479	63276651	16926	7,7,4	19,10,9	10,16,21	5,18,6	388	149	0.001898397	0.075054974	0.124,0.212,0.146	0.434,0.254,0.573	-0.26	A3SS	7	10	16	6	Nalm_6
16988	ENSG00000215440.12	NPEPL1	chr20	+	58702892	58703368	58702922	58703368	58701015	58701158	16988	0,8,6	11,8,6	0,0,0	10,13,7	179	149	1.26E-06	0.000178089	0.0,0.454,0.454	0.0,0.0,0.0	0.303	A3SS	6	8	0	10	Nalm_6
17112	ENSG00000080189.15	SLC35C2	chr20	-	46358690	46358766	46358690	46358763	46364370	46364458	17112	0,0,0	21,17,10	1,7,0	12,18,31	152	149	0.001299034	0.055792175	0.0,0.0,0.0	0.076,0.276,0.0	-0.117	A3SS	0	17	1	18	Nalm_6
17189	ENSG00000101057.16	MYBL2	chr20	+	43673707	43673899	43673805	43673899	43667113	43667303	17189	138,93,66	764,404,302	50,38,61	713,808,920	247	149	0	0	0.098,0.122,0.116	0.041,0.028,0.038	0.076	A3SS	93	404	50	808	Nalm_6
17195	ENSG00000101057.16	MYBL2	chr20	+	43692120	43692319	43692135	43692319	43686851	43687072	17195	19,7,4	26,14,6	15,16,13	0,1,3	164	149	1.31E-10	3.91E-08	0.399,0.312,0.377	1.0,0.936,0.797	-0.548	A3SS	7	14	15	1	Nalm_6
17333	ENSG00000125991.21	ERGIC3	chr20	+	35556596	35557066	35556972	35557066	35556206	35556271	17333	113,91,28	478,362,191	62,62,46	430,521,450	525	149	1.38E-05	0.001409427	0.063,0.067,0.04	0.039,0.033,0.028	0.023	A3SS	91	362	62	450	Nalm_6
17334	ENSG00000125991.21	ERGIC3	chr20	+	35556596	35557066	35556990	35557066	35556206	35556271	17334	186,151,58	15,11,5	133,139,115	1,0,0	543	149	3.35E-11	1.11E-08	0.773,0.79,0.761	0.973,1.0,1.0	-0.216	A3SS	151	11	133	0	Nalm_6
17336	ENSG00000125991.21	ERGIC3	chr20	+	35556876	35557109	35556990	35557109	35556206	35556271	17336	164,141,53	15,11,5	125,129,103	1,0,0	263	149	2.73E-10	7.73E-08	0.861,0.879,0.857	0.986,1.0,1.0	-0.13	A3SS	141	11	125	0	Nalm_6
17338	ENSG00000125991.21	ERGIC3	chr20	+	35556954	35557109	35556990	35557109	35556206	35556271	17338	330,235,92	15,11,5	122,125,105	1,0,0	185	149	2.88E-06	0.000367573	0.947,0.945,0.937	0.99,1.0,1.0	-0.054	A3SS	235	11	122	0	Nalm_6
17340	ENSG00000125991.21	ERGIC3	chr20	+	35556972	35557066	35556990	35557066	35556206	35556271	17340	574,431,225	15,11,5	508,607,524	1,0,0	167	149	7.58E-05	0.005783324	0.972,0.972,0.976	0.998,1.0,1.0	-0.026	A3SS	431	11	524	0	Nalm_6
17369	ENSG00000198646.14	NCOA6	chr20	-	34758804	34758948	34758804	34758933	34768463	34768586	17369	49,33,26	256,209,100	35,26,26	292,244,273	164	149	0.00082455	0.03899174	0.148,0.125,0.191	0.098,0.088,0.08	0.066	A3SS	33	209	26	273	Nalm_6
17548	ENSG00000132664.12	POLR3F	chr20	+	18474703	18475104	18475074	18475104	18473390	18473458	17548	21,19,3	81,120,55	9,5,6	121,101,78	520	149	0.000885406	0.041179527	0.069,0.043,0.015	0.021,0.014,0.022	0.023	A3SS	19	81	6	101	Nalm_6
17553	ENSG00000089091.16	DZANK1	chr20	-	18452614	18452739	18452614	18452682	18453730	18454639	17553	2,1,0	5,5,2	7,5,10	3,2,5	206	149	1.86E-05	0.001812543	0.224,0.126,0.0	0.628,0.644,0.591	-0.504	A3SS	1	5	7	3	Nalm_6
17554	ENSG00000089091.16	DZANK1	chr20	-	18452614	18452739	18452614	18452697	18453730	18454639	17554	1,1,0	2,1,2	7,5,10	2,0,1	191	149	1.76E-06	0.000238906	0.281,0.438,0.0	0.732,1.0,0.886	-0.633	A3SS	1	2	7	1	Nalm_6
17559	ENSG00000089091.16	DZANK1	chr20	-	18465249	18465379	18465249	18465342	18466995	18467281	17559	4,11,3	3,3,1	13,3,5	0,0,0	186	149	1.52E-05	0.001528601	0.516,0.746,0.706	1.0,1.0,1.0	-0.344	A3SS	4	3	5	0	Nalm_6
17560	ENSG00000089091.16	DZANK1	chr20	-	18465249	18465452	18465249	18465342	18466995	18467281	17560	6,10,4	3,3,1	11,3,2	0,0,0	259	149	4.44E-06	0.00054185	0.535,0.657,0.697	1.0,1.0,1.0	-0.37	A3SS	6	3	3	0	Nalm_6
17597	ENSG00000149346.15	SLX4IP	chr20	+	10621271	10621414	10621313	10621414	10601730	10601819	17597	1,3,0	43,48,34	6,7,7	40,50,68	191	149	0.00053334	0.027970267	0.018,0.046,0.0	0.105,0.098,0.074	-0.071	A3SS	1	43	7	50	Nalm_6
17601	ENSG00000149346.15	SLX4IP	chr20	+	10622658	10628030	10627791	10628030	10601730	10601819	17601	11,6,7	2,2,0	17,22,31	0,0,0	5282	149	4.45E-07	7.23E-05	0.134,0.078,1.0	1.0,1.0,1.0	-0.596	A3SS	7	2	22	0	Nalm_6
17636	ENSG00000089195.15	TRMT6	chr20	-	5942427	5942811	5942427	5942698	5943558	5943683	17636	0,1,0	2,0,1	3,2,1	0,0,0	262	149	6.23E-06	0.000712065	0.0,1.0,0.0	1.0,1.0,1.0	-0.667	A3SS	0	1	2	0	Nalm_6
17832	ENSG00000130726.12	TRIM28	chr19	+	58548839	58548910	58548864	58548910	58548739	58548776	17832	151,85,59	14,4,4	93,115,89	3,1,3	174	149	0.00198319	0.077544053	0.902,0.948,0.927	0.964,0.99,0.962	-0.046	A3SS	85	4	93	3	Nalm_6
17861	ENSG00000171574.18	ZNF584	chr19	+	58415792	58415940	58415881	58415940	58415523	58415646	17861	2,1,0	6,3,1	5,7,5	0,1,0	238	149	9.92E-11	3.08E-08	0.173,0.173,0.0	1.0,0.814,1.0	-0.823	A3SS	1	3	5	0	Nalm_6
17862	ENSG00000171574.18	ZNF584	chr19	+	58415818	58415940	58415881	58415940	58415523	58415646	17862	4,6,0	6,3,1	6,8,8	0,1,0	212	149	9.78E-07	0.000142567	0.319,0.584,0.0	1.0,0.849,1.0	-0.649	A3SS	4	3	8	0	Nalm_6
17865	ENSG00000083845.9	RPS5	chr19	+	58392999	58393487	58393358	58393487	58388136	58388245	17865	16,601,159,175	133,116,33	11,031,263,370	42,53,24	508	149	2.61E-06	0.000338739	0.785,0.746,0.609	0.885,0.875,0.819	-0.146	A3SS	1159	116	1103	42	Nalm_6
17882	ENSG00000223546.8	LINC00630	chrX	+	102827617	102830385	102829887	102830385	102827031	102827144	17882	9,29,16	5,2,0	10,6,4	0,0,0	2419	149	8.37E-07	0.000124543	0.1,0.472,1.0	1.0,1.0,1.0	-0.476	A3SS	16	2	6	0	Nalm_6
17907	ENSG00000083814.13	ZNF671	chr19	-	57722311	57722438	57722311	57722422	57723213	57723340	17907	30,33,18	4,8,1	55,68,78	0,0,1	165	149	5.51E-07	8.62E-05	0.871,0.788,0.942	1.0,1.0,0.986	-0.128	A3SS	30	4	68	0	Nalm_6
18014	ENSG00000142539.9	ENSG00000142539	chr19	+	50416395	50416650	50416609	50416650	50415798	50415826	18014	259,178,90	6,5,1	184,309,250	0,0,3	363	149	0.001953216	0.076668893	0.947,0.936,0.974	1.0,1.0,0.972	-0.038	A3SS	178	5	250	0	Nalm_6
18051	ENSG00000039650.12	PNKP	chr19	-	49861816	49862281	49861816	49862134	49862370	49862463	18051	96,93,46	7,7,1	83,91,101	0,1,0	296	149	3.82E-06	0.000475545	0.873,0.87,0.959	1.0,0.979,1.0	-0.092	A3SS	93	7	91	0	Nalm_6
18068	ENSG00000039650.12	PNKP	chr19	-	49865126	49865426	49865126	49865302	49866398	49867010	18068	103,78,43	5,13,6	115,122,125	1,3,1	273	149	4.66E-07	7.51E-05	0.918,0.766,0.796	0.984,0.957,0.986	-0.149	A3SS	78	6	122	1	Nalm_6
18069	ENSG00000039650.12	PNKP	chr19	-	49865126	49865453	49865126	49865302	49866398	49867010	18069	14,19,7	5,13,6	13,15,14	1,3,1	300	149	0.000441146	0.024040038	0.582,0.421,0.367	0.866,0.713,0.874	-0.361	A3SS	14	6	14	1	Nalm_6
18070	ENSG00000039650.12	PNKP	chr19	-	49865126	49865475	49865126	49865302	49866398	49867010	18070	12,19,7	5,13,6	13,15,14	1,3,1	322	149	0.000266076	0.016173655	0.526,0.403,0.351	0.857,0.698,0.866	-0.38	A3SS	12	6	14	1	Nalm_6
18126	ENSG00000126461.15	SCAF1	chr19	+	49646493	49646558	49646504	49646558	49646107	49646202	18126	7,8,1	8,5,1	2,7,5	0,1,0	160	149	1.23E-06	0.00017451	0.449,0.598,0.482	1.0,0.867,1.0	-0.446	A3SS	7	5	5	0	Nalm_6
18128	ENSG00000126461.15	SCAF1	chr19	+	49646493	49646558	49646548	49646558	49646107	49646202	18128	146,109,45	1,1,1	86,165,114	4,24,2	204	149	1.34E-06	0.000188482	0.991,0.988,0.97	0.94,0.834,0.977	0.066	A3SS	109	1	114	4	Nalm_6
18132	ENSG00000126461.15	SCAF1	chr19	+	49646504	49646558	49646548	49646558	49646107	49646202	18132	147,106,45	1,1,1	84,159,109	4,24,2	193	149	1.06E-06	0.000153301	0.991,0.988,0.972	0.942,0.836,0.977	0.065	A3SS	106	1	109	4	Nalm_6
18135	ENSG00000126461.15	SCAF1	chr19	+	49646525	49646558	49646548	49646558	49646107	49646202	18135	499,374,191	1,1,1	389,504,482	4,24,2	172	149	0.000980133	0.044559194	0.998,0.997,0.994	0.988,0.948,0.995	0.019	A3SS	374	1	482	4	Nalm_6
18151	ENSG00000273189.1	ENSG00000273189	chr19	+	49475896	49476198	49476144	49476198	49475673	49475801	18151	8,3,1	20,11,8	0,0,2	12,32,16	397	149	0.000150831	0.010242888	0.131,0.093,0.045	0.0,0.0,0.045	0.075	A3SS	3	11	0	16	Nalm_6
18280	ENSG00000125755.19	SYMPK	chr19	-	45827509	45827978	45827509	45827945	45828969	45829205	18280	3,1,5	2,1,4	7,6,14	0,0,3	182	149	0.00077777	0.037403882	0.551,0.45,0.506	1.0,1.0,0.793	-0.429	A3SS	3	2	7	0	Nalm_6
18281	ENSG00000125755.19	SYMPK	chr19	-	45827509	45827981	45827509	45827945	45828969	45829205	18281	2,1,5	2,1,4	7,6,9	0,0,3	185	149	0.000828589	0.039100611	0.446,0.446,0.502	1.0,1.0,0.707	-0.438	A3SS	2	2	7	0	Nalm_6
18287	ENSG00000125755.19	SYMPK	chr19	-	45827836	45828170	45827836	45827945	45828969	45829205	18287	1,1,5	2,1,4	6,7,9	0,0,3	374	149	0.000274266	0.016515273	0.166,0.285,0.332	1.0,1.0,0.544	-0.587	A3SS	1	2	7	0	Nalm_6
18326	ENSG00000125746.18	EML2	chr19	-	45619644	45619883	45619644	45619697	45621206	45621332	18326	5,1,2	0,0,0	4,0,3	3,5,2	335	149	6.55E-13	2.69E-10	1.0,1.0,1.0	0.372,0.0,0.4	0.743	A3SS	2	0	3	3	Nalm_6
18377	ENSG00000104859.15	CLASRP	chr19	+	45069985	45070104	45070021	45070104	45069201	45069248	18377	12,8,1	95,120,16	3,1,2	100,178,62	185	149	4.48E-05	0.003788986	0.092,0.051,0.048	0.024,0.005,0.025	0.046	A3SS	8	95	2	100	Nalm_6
18416	ENSG00000124459.12	ZNF45	chr19	-	43934425	43934727	43934425	43934694	43934923	43935282	18416	2,0,1	51,50,31	3,5,11	36,48,61	182	149	5.42E-05	0.004397071	0.031,0.0,0.026	0.064,0.079,0.129	-0.072	A3SS	1	50	5	48	Nalm_6
18602	ENSG00000105193.9	RPS16	chr19	-	39433222	39433545	39433222	39433418	39433664	39435708	18602	21,18,7	9,1,1	23,26,9	2,0,1	276	149	0.002782677	0.09950359	0.557,0.907,0.791	0.861,1.0,0.829	-0.145	A3SS	18	1	23	1	Nalm_6
18603	ENSG00000105193.9	RPS16	chr19	-	39433222	39433558	39433222	39433418	39433664	39435708	18603	21,18,6	9,1,1	27,29,13	2,0,1	289	149	0.001455974	0.061707796	0.546,0.903,0.756	0.874,1.0,0.87	-0.18	A3SS	18	1	27	1	Nalm_6
18608	ENSG00000090924.15	PLEKHG2	chr19	+	39414049	39414153	39414064	39414153	39413308	39413412	18608	20,16,8	126,107,97	3,9,5	61,145,151	164	149	0.00022348	0.01410728	0.126,0.12,0.07	0.043,0.053,0.029	0.064	A3SS	16	107	5	145	Nalm_6
18633	ENSG00000156504.17	PABIR2	chrX	-	134796107	134796355	134796107	134796256	134797120	134797232	18633	13,12,5	13,8,1	15,7,3	0,0,0	248	149	2.01E-09	5.12E-07	0.375,0.474,0.75	1.0,1.0,1.0	-0.467	A3SS	12	8	7	0	Nalm_6
18670	ENSG00000188766.13	SPRED3	chr19	+	38394426	38394763	38394642	38394763	38392211	38392288	18670	0,0,1	5,1,0	3,4,4	1,3,5	365	149	0.002517011	0.092339182	0.0,0.0,1.0	0.55,0.352,0.246	-0.049	A3SS	0	1	4	3	Nalm_6
18687	ENSG00000120784.17	ZFP30	chr19	-	37643264	37643343	37643264	37643339	37644609	37644736	18687	4,1,2	2,2,1	8,2,5	0,0,0	153	149	0.001038773	0.046595806	0.661,0.327,0.661	1.0,1.0,1.0	-0.45	A3SS	2	2	5	0	Nalm_6
18779	ENSG00000012124.17	CD22	chr19	+	35332520	35332924	35332546	35332924	35329211	35329230	18779	19,7,4	10,5,5	8,3,2	0,0,1	175	149	7.76E-06	0.000860358	0.618,0.544,0.405	1.0,1.0,0.63	-0.354	A3SS	7	5	3	0	Nalm_6
18930	ENSG00000167491.18	GATAD2A	chr19	+	19456921	19457229	19457006	19457229	19427695	19427992	18930	0,1,1	3,1,3	2,1,3	0,2,0	234	149	7.54E-06	0.000836301	0.0,0.389,0.175	1.0,0.241,1.0	-0.559	A3SS	1	3	2	0	Nalm_6
18984	ENSG00000105671.12	DDX49	chr19	+	18924214	18924699	18924622	18924699	18922709	18922744	18984	54,43,9	4,0,3	36,47,25	0,1,0	557	149	0.001040693	0.046622774	0.783,1.0,0.445	1.0,0.926,1.0	-0.233	A3SS	43	3	36	0	Nalm_6
19015	ENSG00000216490.4	IFI30	chr19	+	18177139	18177264	18177148	18177264	18175604	18175697	19015	519,347,172	16,14,9	358,433,257	4,0,1	158	149	4.66E-07	7.51E-05	0.968,0.959,0.947	0.988,1.0,0.996	-0.037	A3SS	347	14	358	1	Nalm_6
19107	ENSG00000127511.10	SIN3B	chr19	+	16853053	16853158	16853068	16853158	16851411	16851534	19107	12,7,6	226,196,112	2,3,5	196,211,242	164	149	0.001241339	0.05374675	0.046,0.031,0.046	0.009,0.013,0.018	0.028	A3SS	7	196	3	211	Nalm_6
19133	ENSG00000196684.12	HSH2D	chr19	+	16154337	16154491	16154398	16154491	16153042	16153208	19133	11,16,1	17,32,7	1,2,0	29,35,16	210	149	3.45E-08	7.22E-06	0.315,0.262,0.092	0.024,0.039,0.0	0.202	A3SS	11	17	1	29	Nalm_6
19136	ENSG00000196684.12	HSH2D	chr19	+	16154348	16154491	16154398	16154491	16153042	16153208	19136	9,7,3	17,32,7	1,2,0	29,35,16	199	149	1.56E-06	0.000214942	0.284,0.141,0.243	0.025,0.041,0.0	0.201	A3SS	7	17	1	29	Nalm_6
19244	ENSG00000104915.15	STX10	chr19	-	13149498	13149924	13149498	13149833	13150138	13150375	19244	115,47,35	5,2,2	64,89,65	0,0,0	240	149	0.00194187	0.07626588	0.935,0.936,0.916	1.0,1.0,1.0	-0.071	A3SS	47	2	65	0	Nalm_6
19245	ENSG00000104915.15	STX10	chr19	-	13149498	13149963	13149498	13149833	13150138	13150375	19245	115,46,35	5,2,2	64,91,65	0,0,0	279	149	0.000913656	0.042134571	0.925,0.925,0.903	1.0,1.0,1.0	-0.082	A3SS	46	2	65	0	Nalm_6
19253	ENSG00000104907.13	TRMT1	chr19	-	13109768	13109994	13109768	13109838	13110157	13110306	19253	7,12,5	120,124,36	24,12,9	78,91,60	305	149	0.002070852	0.080217447	0.028,0.045,0.064	0.131,0.061,0.068	-0.041	A3SS	7	120	12	78	Nalm_6
19314	ENSG00000095059.17	DHPS	chr19	-	12676016	12676225	12676016	12676078	12677107	12677211	19314	139,85,29	8,4,2	83,111,58	0,2,1	296	149	0.000453015	0.0245402	0.897,0.915,0.88	1.0,0.965,0.967	-0.08	A3SS	85	4	83	1	Nalm_6
19324	ENSG00000285589.1	ENSG00000285589	chr19	-	12677290	12677396	12677290	12677376	12679456	12679543	19324	403,312,175	17,28,5	355,511,350	2,13,13	169	149	0.000283976	0.017013054	0.954,0.908,0.969	0.994,0.972,0.96	-0.032	A3SS	312	17	355	13	Nalm_6
19477	ENSG00000099203.7	TMED1	chr19	-	10835255	10835682	10835255	10835353	10836008	10836318	19477	10,13,5	93,79,29	15,19,19	41,71,64	478	149	0.002568879	0.093755481	0.032,0.049,0.051	0.102,0.077,0.085	-0.044	A3SS	10	79	19	64	Nalm_6
19633	ENSG00000104980.8	TIMM44	chr19	-	7933115	7933589	7933115	7933542	7933863	7934003	19633	59,41,32	0,2,0	48,44,43	2,6,3	196	149	0.000849366	0.039738633	1.0,0.94,1.0	0.948,0.848,0.916	0.076	A3SS	41	0	44	3	Nalm_6
19669	ENSG00000032444.17	PNPLA6	chr19	+	7550964	7551030	7550967	7551030	7550516	7550640	19669	2,3,0	0,1,1	0,1,3	3,5,10	152	149	0.000810533	0.038536166	1.0,0.746,0.0	0.0,0.164,0.227	0.452	A3SS	2	1	1	5	Nalm_6
19730	ENSG00000205744.10	DENND1C	chr19	-	6479858	6480111	6479858	6479902	6481678	6481798	19730	6,7,5	4,4,6	7,7,6	2,1,0	358	149	0.001593533	0.066033524	0.384,0.421,0.258	0.593,0.744,1.0	-0.425	A3SS	6	4	7	1	Nalm_6
19740	ENSG00000125648.15	SLC25A23	chr19	-	6436080	6436468	6436080	6436464	6438446	6438534	19740	0,0,0	1,5,3	2,3,2	3,1,4	153	149	2.05E-06	0.000273588	0.0,0.0,0.0	0.394,0.745,0.327	-0.489	A3SS	0	3	2	3	Nalm_6
19776	ENSG00000130254.12	SAFB2	chr19	-	5595360	5595510	5595360	5595497	5598792	5598884	19776	15,25,12	134,112,73	0,0,1	292,286,186	162	149	0	0	0.093,0.17,0.131	0.0,0.0,0.005	0.13	A3SS	15	112	0	286	Nalm_6
19881	ENSG00000104969.11	SGTA	chr19	-	2767135	2767618	2767135	2767220	2768968	2769091	19881	53,41,21	7,2,2	46,50,46	1,0,0	547	149	3.84E-06	0.000476667	0.673,0.848,0.741	0.926,1.0,1.0	-0.221	A3SS	41	2	46	0	Nalm_6
19890	ENSG00000104897.10	SF3A2	chr19	+	2246594	2246802	2246685	2246802	2245508	2245555	19890	1,0,1	5,3,0	1,3,0	0,0,1	240	149	0.000160084	0.010728341	0.11,0.0,1.0	1.0,1.0,0.0	-0.297	A3SS	1	3	1	0	Nalm_6
19903	ENSG00000104897.10	SF3A2	chr19	+	2247344	2247662	2247565	2247662	2246881	2247022	19903	2,5,2	30,20,8	1,4,3	0,2,0	370	149	2.08E-05	0.001980249	0.026,0.091,0.091	1.0,0.446,1.0	-0.746	A3SS	2	20	3	0	Nalm_6
19906	ENSG00000104897.10	SF3A2	chr19	+	2247438	2247662	2247565	2247662	2246881	2247022	19906	2,6,2	30,20,8	1,2,2	0,2,0	276	149	0.000513962	0.027165305	0.035,0.139,0.119	1.0,0.351,1.0	-0.686	A3SS	2	20	2	0	Nalm_6
19910	ENSG00000104897.10	SF3A2	chr19	+	2247565	2247662	2247593	2247662	2246881	2247022	19910	70,55,28	1,006,783,589	15,36,27	6,879,711,053	177	149	5.94E-07	9.15E-05	0.055,0.056,0.038	0.018,0.03,0.021	0.027	A3SS	55	783	27	971	Nalm_6
20202	ENSG00000060069.18	CTDP1	chr18	+	79717519	79718016	79717809	79718016	79714838	79715528	20202	12,7,4	0,1,0	9,23,15	1,5,5	439	149	3.78E-05	0.003279796	1.0,0.704,1.0	0.753,0.61,0.505	0.279	A3SS	7	0	15	5	Nalm_6
20217	ENSG00000101109.12	STK4	chr20	+	44973184	44973433	44973300	44973433	44972077	44972158	20217	8,19,7	0,0,0	29,12,11	5,2,0	265	149	0.000411423	0.022811845	1.0,1.0,1.0	0.765,0.771,1.0	0.155	A3SS	8	0	12	2	Nalm_6
20221	ENSG00000101109.12	STK4	chr20	+	44973282	44973433	44973300	44973433	44972077	44972158	20221	2,4,1	0,0,0	2,1,3	5,2,0	167	149	6.39E-05	0.005036408	1.0,1.0,1.0	0.263,0.308,1.0	0.476	A3SS	2	0	2	2	Nalm_6
20304	ENSG00000130827.6	PLXNA3	chrX	+	154466622	154466793	154466721	154466793	154466418	154466512	20304	119,79,39	1,10,0	88,101,88	0,0,1	248	149	0.000673233	0.033282176	0.986,0.826,1.0	1.0,1.0,0.981	-0.056	A3SS	79	1	88	0	Nalm_6
20306	ENSG00000130827.6	PLXNA3	chrX	+	154466676	154466765	154466721	154466765	154466418	154466512	20306	28,16,13	1,10,0	9,29,20	0,0,1	194	149	0.000441143	0.024040038	0.956,0.551,1.0	1.0,1.0,0.939	-0.144	A3SS	16	1	20	0	Nalm_6
20307	ENSG00000130827.6	PLXNA3	chrX	+	154466680	154466765	154466721	154466765	154466418	154466512	20307	35,23,11	1,10,0	14,28,26	0,0,1	190	149	0.000287341	0.017156504	0.965,0.643,1.0	1.0,1.0,0.953	-0.115	A3SS	23	1	26	0	Nalm_6
20326	ENSG00000130827.6	PLXNA3	chrX	+	154471476	154471638	154471487	154471638	154471104	154471317	20326	19,15,1	82,53,37	2,4,3	59,49,58	160	149	0.000396132	0.022155188	0.177,0.209,0.025	0.031,0.071,0.046	0.088	A3SS	15	53	3	58	Nalm_6
20330	ENSG00000167315.18	ACAA2	chr18	-	49785196	49785372	49785196	49785351	49787290	49787361	20330	24,32,21	316,292,240	0,0,0	356,431,389	170	149	0	0	0.062,0.088,0.071	0.0,0.0,0.0	0.074	A3SS	24	292	0	389	Nalm_6
20365	ENSG00000167220.12	HDHD2	chr18	-	47137234	47137359	47137234	47137333	47150377	47150500	20365	4,6,3	5,11,13	1,1,6	1,1,0	175	149	0.000228578	0.014373376	0.405,0.317,0.164	0.46,0.46,1.0	-0.345	A3SS	4	11	1	1	Nalm_6
20370	ENSG00000078043.16	PIAS2	chr18	-	46820932	46821279	46820932	46820989	46827958	46828130	20370	45,47,19	0,0,0	68,63,51	4,3,1	439	149	0.000725438	0.035319613	1.0,1.0,1.0	0.852,0.877,0.945	0.109	A3SS	45	0	63	3	Nalm_6
20380	ENSG00000152240.13	HAUS1	chr18	+	46124754	46124893	46124821	46124893	46123298	46123364	20380	3,4,2	188,226,109	16,13,5	242,214,165	216	149	0.000323099	0.018799317	0.011,0.012,0.012	0.044,0.04,0.02	-0.023	A3SS	3	188	13	214	Nalm_6
20423	ENSG00000134759.14	ELP2	chr18	+	36145933	36146048	36145947	36146048	36144938	36145034	20423	18,22,20	56,101,86	2,6,4	122,178,213	163	149	0	0	0.227,0.166,0.175	0.015,0.03,0.017	0.169	A3SS	20	86	4	178	Nalm_6
20439	ENSG00000141428.17	C18orf21	chr18	+	35974895	35975095	35974939	35975095	35972884	35972907	20439	97,108,46	7,4,2	97,91,73	3,0,0	193	149	0.001566041	0.065123361	0.915,0.954,0.947	0.961,1.0,1.0	-0.048	A3SS	97	4	91	0	Nalm_6
20457	ENSG00000267140.1	ENSG00000267140	chr18	-	35445525	35445900	35445525	35445607	35446874	35446955	20457	4,10,2	6,2,0	5,11,10	0,2,0	442	149	0.001425394	0.060484281	0.183,0.628,1.0	1.0,0.65,1.0	-0.28	A3SS	4	2	10	0	Nalm_6
20503	ENSG00000092377.15	TBL1Y	chrY	+	7063896	7064149	7063971	7064149	7042979	7043125	20503	105,101,64	6,7,4	99,92,125	3,1,1	224	149	0.000897304	0.041568819	0.921,0.906,0.914	0.956,0.984,0.988	-0.062	A3SS	101	6	99	1	Nalm_6
20518	ENSG00000141384.13	TAF4B	chr18	+	26292230	26292366	26292249	26292366	26285881	26286499	20518	8,9,5	0,0,0	6,9,7	5,2,2	168	149	1.26E-06	0.000178089	1.0,1.0,1.0	0.516,0.8,0.756	0.309	A3SS	8	0	7	2	Nalm_6
20523	ENSG00000141384.13	TAF4B	chr18	+	26295194	26295314	26295277	26295314	26293425	26293531	20523	7,2,1	0,1,0	16,3,8	1,1,4	232	149	0.002408381	0.089703931	1.0,0.562,1.0	0.911,0.658,0.562	0.144	A3SS	2	0	8	1	Nalm_6
20550	ENSG00000067900.8	ROCK1	chr18	-	21017020	21017185	21017020	21017098	21020150	21020239	20550	0,0,0	10,17,8	5,3,0	22,12,9	236	149	0.001615192	0.066725366	0.0,0.0,0.0	0.125,0.136,0.0	-0.087	A3SS	0	10	3	12	Nalm_6
20565	ENSG00000180777.15	ANKRD30B	chr18	+	14803733	14803824	14803757	14803824	14802216	14802278	20565	50,40,53	7,13,10	66,37,52	0,0,0	173	149	1.51E-11	5.32E-09	0.86,0.726,0.82	1.0,1.0,1.0	-0.198	A3SS	50	10	52	0	Nalm_6
20566	ENSG00000180777.15	ANKRD30B	chr18	+	14803745	14803824	14803757	14803824	14802216	14802278	20566	9,3,6	7,13,10	3,1,1	0,0,0	161	149	1.57E-08	3.40E-06	0.543,0.176,0.357	1.0,1.0,1.0	-0.641	A3SS	6	10	1	0	Nalm_6
20569	ENSG00000180777.15	ANKRD30B	chr18	+	14814620	14814711	14814644	14814711	14813103	14813165	20569	2,9,8	1,1,5	8,5,20	0,0,0	173	149	4.79E-05	0.003996908	0.633,0.886,0.579	1.0,1.0,1.0	-0.301	A3SS	8	1	8	0	Nalm_6
20604	ENSG00000101639.19	CEP192	chr18	+	13012949	13013025	13012972	13013025	13008499	13008631	20604	65,71,54	152,141,122	36,29,58	133,174,326	172	149	3.85E-08	7.88E-06	0.27,0.304,0.277	0.19,0.126,0.134	0.134	A3SS	65	141	36	174	Nalm_6
20644	ENSG00000182670.13	TTC3	chr21	+	37120845	37121342	37121236	37121342	37108391	37108446	20644	1,3,1	0,7,1	4,4,2	1,0,0	540	149	1.12E-05	0.001185942	1.0,0.106,0.216	0.525,1.0,1.0	-0.401	A3SS	1	1	4	0	Nalm_6
20662	ENSG00000182670.13	TTC3	chr21	+	37200213	37200324	37200231	37200324	37197881	37198025	20662	55,72,17	485,579,206	3,2,1	636,451,469	167	149	0	0	0.092,0.1,0.069	0.004,0.004,0.002	0.084	A3SS	55	485	2	469	Nalm_6
20665	ENSG00000141391.14	PRELID3A	chr18	+	12421521	12421629	12421539	12421629	12420324	12420493	20665	18,18,13	18,22,9	3,10,13	28,28,32	167	149	0.000174817	0.011506989	0.472,0.422,0.563	0.087,0.242,0.266	0.287	A3SS	18	18	10	28	Nalm_6
20836	ENSG00000169710.9	FASN	chr17	-	82088968	82089401	82088968	82089172	82089631	82089726	20836	172,131,28	6,4,1	209,177,89	0,1,0	378	149	0.000233128	0.014558967	0.919,0.928,0.917	1.0,0.986,1.0	-0.074	A3SS	131	4	177	0	Nalm_6
20837	ENSG00000169710.9	FASN	chr17	-	82088968	82089414	82088968	82089172	82089631	82089726	20837	161,123,23	6,4,1	208,174,88	0,1,0	391	149	0.000130816	0.009066604	0.911,0.921,0.898	1.0,0.985,1.0	-0.085	A3SS	123	4	174	0	Nalm_6
20871	ENSG00000169683.8	LRRC45	chr17	+	82025439	82025507	82025445	82025507	82024999	82025178	20871	6,2,3	0,0,0	7,9,2	0,4,2	155	149	0.001904668	0.075054974	1.0,1.0,1.0	1.0,0.684,0.49	0.275	A3SS	3	0	7	2	Nalm_6
20875	ENSG00000169683.8	LRRC45	chr17	+	82029089	82029185	82029092	82029185	82028612	82028683	20875	0,2,1	48,24,34	2,9,6	45,60,37	152	149	0.00040903	0.02273269	0.0,0.076,0.028	0.042,0.128,0.137	-0.068	A3SS	1	34	6	45	Nalm_6
20925	ENSG00000182446.14	NPLOC4	chr17	-	81567933	81568075	81567933	81568071	81569015	81569111	20925	4,4,1	6,4,2	3,2,6	1,1,0	153	149	5.31E-05	0.004338122	0.394,0.493,0.327	0.745,0.661,1.0	-0.397	A3SS	4	4	3	1	Nalm_6
20926	ENSG00000182446.14	NPLOC4	chr17	-	81588932	81589119	81588932	81589104	81596115	81596242	20926	23,17,14	331,249,171	5,2,2	305,326,366	164	149	1.18E-11	4.23E-09	0.059,0.058,0.069	0.015,0.006,0.005	0.053	A3SS	17	249	2	326	Nalm_6
21038	ENSG00000173818.17	ENDOV	chr17	+	80430034	80430152	80430040	80430152	80429772	80429831	21038	8,2,0	13,18,2	0,2,0	9,9,5	155	149	0.002193765	0.083604341	0.372,0.097,0.0	0.0,0.176,0.0	0.098	A3SS	2	13	0	9	Nalm_6
21051	ENSG00000167291.16	TBC1D16	chr17	-	80013366	80013609	80013366	80013605	80035794	80035872	21051	19,17,11	1,0,0	17,27,31	5,5,2	153	149	9.68E-05	0.007053337	0.949,1.0,1.0	0.768,0.84,0.938	0.134	A3SS	17	0	27	5	Nalm_6
21090	ENSG00000167895.15	TMC8	chr17	+	78138348	78138479	78138420	78138479	78138004	78138188	21090	38,43,23	4,5,0	3,8,3	0,0,0	221	149	0.000299512	0.017718571	0.865,0.853,1.0	1.0,1.0,1.0	-0.094	A3SS	38	4	3	0	Nalm_6
21130	ENSG00000167889.13	MGAT5B	chr17	+	76905168	76905333	76905172	76905333	76904251	76904422	21130	15,8,10	0,0,0	20,28,57	2,1,7	153	149	0.00084807	0.039704265	1.0,1.0,1.0	0.907,0.965,0.888	0.08	A3SS	10	0	28	2	Nalm_6
21138	ENSG00000161547.17	SRSF2	chr17	-	76735617	76735851	76735617	76735803	76736153	76736555	21138	14,36,11	1,0,0	25,25,38	4,2,2	197	149	0.002153777	0.082570034	0.914,1.0,1.0	0.825,0.904,0.935	0.083	A3SS	14	0	25	2	Nalm_6
21153	ENSG00000176170.14	SPHK1	chr17	+	76386413	76386887	76386805	76386887	76386220	76386315	21153	1,6,3	4,3,0	4,7,3	0,0,0	541	149	4.79E-07	7.66E-05	0.064,0.355,1.0	1.0,1.0,1.0	-0.527	A3SS	3	3	4	0	Nalm_6
21157	ENSG00000261408.7	TEN1-CDK3	chr17	+	75984891	75985288	75985172	75985288	75979259	75979511	21157	2,0,2	0,2,1	1,1,0	0,0,1	430	149	0.000572844	0.029581204	1.0,0.0,0.409	1.0,1.0,0.0	-0.197	A3SS	2	1	1	0	Nalm_6
21177	ENSG00000188878.20	FBF1	chr17	-	75929996	75930047	75929996	75930040	75931228	75931289	21177	24,18,18	2,2,5	39,36,47	0,0,0	156	149	6.29E-05	0.004977016	0.92,0.896,0.775	1.0,1.0,1.0	-0.136	A3SS	18	2	39	0	Nalm_6
21276	ENSG00000177728.17	TMEM94	chr17	+	75491029	75491079	75491048	75491079	75490701	75490758	21276	25,23,8	195,168,130	9,4,11	187,218,362	168	149	2.46E-07	4.28E-05	0.102,0.108,0.052	0.041,0.016,0.026	0.06	A3SS	23	168	9	218	Nalm_6
21314	ENSG00000125450.11	NUP85	chr17	+	75225767	75225829	75225797	75225829	75225390	75225464	21314	34,21,21	5,0,3	39,37,39	0,0,2	179	149	0.002705835	0.09729719	0.85,1.0,0.854	1.0,1.0,0.942	-0.079	A3SS	21	3	39	0	Nalm_6
21321	ENSG00000125450.11	NUP85	chr17	+	75225945	75226157	75226055	75226157	75225697	75225829	21321	32,26,31	1,0,0	42,30,43	0,6,6	259	149	6.35E-05	0.005013058	0.948,1.0,1.0	1.0,0.742,0.805	0.134	A3SS	31	0	42	6	Nalm_6
21323	ENSG00000125450.11	NUP85	chr17	+	75226022	75226157	75226055	75226157	75225697	75225829	21323	20,18,24	1,0,0	30,25,35	0,6,6	182	149	0.000108452	0.007744319	0.942,1.0,1.0	1.0,0.773,0.827	0.114	A3SS	20	0	30	6	Nalm_6
21328	ENSG00000125450.11	NUP85	chr17	+	75235112	75235201	75235115	75235201	75234641	75234788	21328	6,3,1	2,0,0	5,2,0	1,3,2	152	149	0.000321597	0.018727329	0.746,1.0,1.0	0.831,0.395,0.0	0.507	A3SS	3	0	2	2	Nalm_6
21352	ENSG00000239998.7	LILRA2	chr19	+	54575806	54576109	54575841	54576109	54575255	54575552	21352	2,9,13	0,0,2	5,10,19	0,2,6	184	149	0.002082728	0.080545069	1.0,1.0,0.84	1.0,0.802,0.719	0.106	A3SS	9	0	10	2	Nalm_6
21390	ENSG00000108854.16	SMURF2	chr17	-	64578491	64578594	64578491	64578576	64580788	64580991	21390	22,18,15	34,22,15	2,2,7	52,37,56	167	149	2.06E-13	9.16E-11	0.366,0.422,0.472	0.033,0.046,0.1	0.36	A3SS	18	22	2	52	Nalm_6
21507	ENSG00000108510.10	MED13	chr17	-	61995151	61995292	61995151	61995282	62010549	62011233	21507	17,34,24	3,13,3	60,34,33	1,1,0	159	149	7.20E-08	1.41E-05	0.842,0.71,0.882	0.983,0.97,1.0	-0.173	A3SS	24	3	34	1	Nalm_6
21508	ENSG00000108510.10	MED13	chr17	-	61995151	61995365	61995151	61995282	62010549	62011233	21508	244,248,170	3,13,3	413,305,377	1,1,0	232	149	4.40E-05	0.003744577	0.981,0.925,0.973	0.996,0.995,1.0	-0.037	A3SS	244	3	377	1	Nalm_6
21509	ENSG00000108510.10	MED13	chr17	-	61995151	61995365	61995151	61995292	62010549	62011233	21509	231,225,151	4,11,5	353,271,344	0,0,0	222	149	6.09E-06	0.000701765	0.975,0.932,0.953	1.0,1.0,1.0	-0.047	A3SS	225	5	344	0	Nalm_6
21517	ENSG00000108510.10	MED13	chr17	-	62033786	62033945	62033786	62033940	62035462	62035608	21517	8,3,3	0,1,0	0,0,6	2,2,0	154	149	0.000243563	0.015090652	1.0,0.744,1.0	0.0,0.0,1.0	0.581	A3SS	3	0	0	2	Nalm_6
21525	ENSG00000108506.13	INTS2	chr17	-	61877886	61878088	61877886	61878079	61881006	61881171	21525	105,136,112	8,1,8	133,129,184	0,0,1	158	149	6.81E-05	0.005301285	0.925,0.992,0.93	1.0,1.0,0.994	-0.049	A3SS	112	8	133	0	Nalm_6
21579	ENSG00000108443.14	RPS6KB1	chr17	+	59945384	59945518	59945405	59945518	59940835	59940943	21579	20,24,12	180,169,87	10,4,7	193,163,180	170	149	2.77E-06	0.000355546	0.089,0.111,0.108	0.043,0.021,0.033	0.07	A3SS	20	169	7	180	Nalm_6
21588	ENSG00000108395.14	TRIM37	chr17	-	59001597	59001755	59001597	59001714	59012327	59012446	21588	9,9,10	63,55,39	4,6,7	109,101,131	190	149	9.23E-05	0.00679745	0.101,0.114,0.167	0.028,0.045,0.04	0.09	A3SS	9	55	6	109	Nalm_6
21607	ENSG00000108395.14	TRIM37	chr17	-	59070822	59070968	59070822	59070947	59075646	59075714	21607	59,62,44	166,169,101	10,9,6	261,232,197	170	149	0	0	0.238,0.243,0.276	0.032,0.033,0.026	0.222	A3SS	59	166	9	232	Nalm_6
21644	ENSG00000285897.1	ENSG00000285897	chr17	-	58347532	58347851	58347532	58347584	58351401	58351508	21644	182,178,67	613,443,142	301,235,229	478,521,234	416	149	1.68E-05	0.00166591	0.096,0.126,0.145	0.184,0.139,0.26	-0.072	A3SS	178	443	235	478	Nalm_6
21750	ENSG00000004897.12	CDC27	chr17	-	47138738	47138906	47138738	47138891	47141852	47142025	21750	20,8,10	218,197,149	0,0,1	344,309,310	164	149	9.53E-12	3.49E-09	0.077,0.036,0.057	0.0,0.0,0.003	0.056	A3SS	10	197	0	310	Nalm_6
21778	ENSG00000225190.11	PLEKHM1	chr17	-	45445469	45445663	45445469	45445618	45450617	45450763	21778	43,47,38	10,14,4	38,43,71	0,1,0	194	149	1.97E-10	5.70E-08	0.768,0.721,0.879	1.0,0.971,1.0	-0.201	A3SS	43	10	43	0	Nalm_6
21786	ENSG00000184922.15	FMNL1	chr17	+	45240443	45240625	45240508	45240625	45238954	45239065	21786	16,11,14	18,14,12	3,18,22	0,0,0	214	149	1.33E-15	7.60E-13	0.382,0.354,0.448	1.0,1.0,1.0	-0.605	A3SS	14	14	18	0	Nalm_6
21787	ENSG00000184922.15	FMNL1	chr17	+	45240475	45240625	45240508	45240625	45238954	45239065	21787	161,157,167	18,14,12	85,180,235	0,0,0	182	149	1.50E-13	6.79E-11	0.88,0.902,0.919	1.0,1.0,1.0	-0.1	A3SS	161	14	180	0	Nalm_6
21797	ENSG00000184922.15	FMNL1	chr17	+	45246066	45246330	45246221	45246330	45245877	45245973	21797	42,45,27	1,0,0	21,21,31	1,0,6	304	149	0.001457199	0.061722731	0.954,1.0,1.0	0.911,1.0,0.717	0.109	A3SS	42	0	21	1	Nalm_6
21823	ENSG00000186185.14	KIF18B	chr17	-	44932055	44932403	44932055	44932206	44932672	44932773	21823	72,68,47	13,7,4	106,107,139	3,7,4	346	149	0.000988464	0.044822612	0.705,0.807,0.835	0.938,0.868,0.937	-0.132	A3SS	68	7	107	4	Nalm_6
21884	ENSG00000101452.15	DHX35	chr20	+	39010259	39010404	39010279	39010404	39006145	39006356	21884	15,12,12	43,37,34	8,7,11	77,55,63	169	149	0.000924425	0.042574146	0.235,0.222,0.237	0.084,0.101,0.133	0.125	A3SS	12	37	8	63	Nalm_6
21952	ENSG00000012048.23	BRCA1	chr17	-	43095845	43095943	43095845	43095922	43097243	43097289	21952	46,48,44	184,217,159	28,27,18	253,214,233	170	149	4.38E-07	7.16E-05	0.18,0.162,0.195	0.088,0.1,0.063	0.095	A3SS	46	184	27	233	Nalm_6
21962	ENSG00000068079.8	IFI35	chr17	+	43012929	43013044	43012941	43013044	43012178	43012277	21962	9,9,7	0,0,0	4,4,3	1,6,0	161	149	0.000559164	0.029023157	1.0,1.0,1.0	0.787,0.382,1.0	0.277	A3SS	9	0	4	1	Nalm_6
21970	ENSG00000267060.7	PTGES3L	chr17	-	42971606	42971783	42971606	42971696	42979169	42979268	21970	32,40,7	6,6,3	19,16,19	9,19,9	236	149	0.002553146	0.093229391	0.771,0.808,0.596	0.571,0.347,0.571	0.229	A3SS	32	6	19	9	Nalm_6
22107	ENSG00000131748.16	STARD3	chr17	+	39658671	39658776	39658721	39658776	39658412	39658522	22107	5,2,0	77,64,48	8,5,9	44,61,83	199	149	0.001878844	0.074410655	0.046,0.023,0.0	0.12,0.058,0.075	-0.061	A3SS	2	64	8	61	Nalm_6
22114	ENSG00000125686.12	MED1	chr17	-	39430120	39430220	39430120	39430217	39431114	39431236	22114	2,4,0	4,5,4	0,0,0	7,9,1	152	149	0.000765127	0.03689623	0.329,0.44,0.0	0.0,0.0,0.0	0.256	A3SS	2	4	0	7	Nalm_6
22252	ENSG00000278259.5	MYO19	chr17	-	36500199	36500558	36500199	36500406	36500829	36500959	22252	0,0,0	9,2,1	0,3,3	2,0,0	301	149	5.65E-05	0.004556242	0.0,0.0,0.0	0.0,1.0,1.0	-0.667	A3SS	0	2	3	0	Nalm_6
22324	ENSG00000005156.12	LIG3	chr17	+	34994253	34994429	34994275	34994429	34992523	34992692	22324	10,5,5	56,50,46	1,5,5	99,88,126	171	149	0.00056895	0.029401585	0.135,0.08,0.087	0.009,0.047,0.033	0.071	A3SS	5	50	5	99	Nalm_6
22379	ENSG00000196712.19	NF1	chr17	+	31261696	31261794	31261710	31261794	31260368	31260515	22379	18,17,12	125,101,63	3,0,0	168,108,174	163	149	6.66E-16	3.83E-13	0.116,0.133,0.148	0.016,0.0,0.0	0.127	A3SS	17	101	0	168	Nalm_6
22412	ENSG00000264538.7	SUZ12P1	chr17	+	30734864	30734943	30734896	30734943	30731885	30732123	22412	20,15,8	85,124,41	44,30,18	94,72,47	181	149	2.10E-05	0.001997047	0.162,0.091,0.138	0.278,0.255,0.24	-0.127	A3SS	15	85	30	72	Nalm_6
22615	ENSG00000109103.12	UNC119	chr17	-	28547676	28548009	28547676	28547849	28548591	28551802	22615	11,9,6	0,0,0	10,8,10	2,4,1	309	149	8.70E-06	0.000952518	1.0,1.0,1.0	0.707,0.491,0.828	0.325	A3SS	9	0	10	2	Nalm_6
22616	ENSG00000109103.12	UNC119	chr17	-	28547676	28548117	28547676	28547849	28548591	28551802	22616	19,16,6	0,0,0	15,11,12	2,4,1	417	149	7.08E-06	0.000795764	1.0,1.0,1.0	0.728,0.496,0.811	0.322	A3SS	16	0	12	2	Nalm_6
22666	ENSG00000108599.15	AKAP10	chr17	-	19962839	19962966	19962839	19962959	19968413	19968461	22666	6,18,8	1,6,1	10,11,13	0,1,0	156	149	0.000259227	0.015880225	0.851,0.741,0.884	1.0,0.913,1.0	-0.146	A3SS	8	1	11	0	Nalm_6
22667	ENSG00000108599.15	AKAP10	chr17	-	19962839	19962991	19962839	19962959	19968413	19968461	22667	23,37,22	1,6,1	32,34,42	0,1,0	181	149	0.00147122	0.062204807	0.95,0.835,0.948	1.0,0.966,1.0	-0.078	A3SS	23	1	34	0	Nalm_6
22669	ENSG00000108599.15	AKAP10	chr17	-	19967918	19968034	19967918	19968031	19968413	19968461	22669	7,0,3	3,2,1	4,3,4	0,0,1	152	149	0.000528331	0.027748758	0.696,0.0,0.746	1.0,1.0,0.797	-0.452	A3SS	3	2	4	0	Nalm_6
22741	ENSG00000166582.11	CENPV	chr17	-	16349023	16349356	16349023	16349333	16349930	16350029	22741	13,11,3	73,63,28	3,4,0	115,92,107	172	149	1.02E-07	1.90E-05	0.134,0.131,0.085	0.022,0.036,0.0	0.097	A3SS	11	63	3	107	Nalm_6
22775	ENSG00000100429.18	HDAC10	chr22	-	50245674	50245827	50245674	50245812	50245909	50246092	22775	223,167,48	20,17,5	180,193,177	0,0,0	164	149	5.28E-14	2.46E-11	0.91,0.899,0.897	1.0,1.0,1.0	-0.098	A3SS	167	17	180	0	Nalm_6
22816	ENSG00000105483.18	CARD8	chr19	-	48230437	48230697	48230437	48230656	48230776	48231006	22816	46,47,45	12,12,5	42,62,68	8,2,2	190	149	0.002478758	0.091362513	0.75,0.754,0.876	0.805,0.96,0.964	-0.116	A3SS	46	12	62	2	Nalm_6
22817	ENSG00000105483.18	CARD8	chr19	-	48230437	48230700	48230437	48230656	48230776	48231006	22817	246,253,186	12,12,5	278,255,268	8,2,2	193	149	0.001074058	0.047844659	0.941,0.942,0.966	0.964,0.99,0.99	-0.032	A3SS	246	12	268	2	Nalm_6
22821	ENSG00000105483.18	CARD8	chr19	-	48231659	48231824	48231659	48231810	48232452	48234543	22821	13,11,10	162,189,144	0,0,0	251,219,219	163	149	2.13E-10	6.11E-08	0.068,0.051,0.06	0.0,0.0,0.0	0.06	A3SS	11	162	0	219	Nalm_6
22872	ENSG00000263809.1	ENSG00000263809	chr17	-	8371308	8372081	8371308	8371494	8375899	8376104	22872	8,7,8	3,3,4	7,10,14	0,0,2	736	149	5.18E-05	0.004241065	0.351,0.321,0.288	1.0,1.0,0.586	-0.542	A3SS	8	3	10	0	Nalm_6
22937	ENSG00000170037.14	CNTROB	chr17	+	7932931	7933349	7933092	7933349	7932762	7932800	22937	175,160,86	7,4,4	153,199,184	0,0,0	310	149	1.30E-05	0.001335739	0.923,0.951,0.912	1.0,1.0,1.0	-0.071	A3SS	160	4	184	0	Nalm_6
22956	ENSG00000170004.18	CHD3	chr17	+	7888985	7889100	7889073	7889100	7887759	7887843	22956	1,6,1	0,0,0	2,0,3	0,4,1	237	149	0.001847169	0.07336167	1.0,1.0,1.0	1.0,0.0,0.654	0.449	A3SS	1	0	2	1	Nalm_6
23108	ENSG00000215041.10	NEURL4	chr17	-	7318064	7318356	7318064	7318172	7318494	7318842	23108	100,104,63	2,6,1	108,141,152	0,0,1	333	149	0.001904178	0.075054974	0.957,0.886,0.966	1.0,1.0,0.986	-0.059	A3SS	100	2	141	0	Nalm_6
23117	ENSG00000215041.10	NEURL4	chr17	-	7324394	7324829	7324394	7324480	7324910	7324980	23117	15,8,3	8,7,3	21,14,25	2,3,3	498	149	0.000258828	0.015869552	0.359,0.255,0.23	0.759,0.583,0.714	-0.404	A3SS	8	7	21	3	Nalm_6
23142	ENSG00000261915.6	ENSG00000261915	chr17	-	7317204	7317684	7317204	7317370	7317787	7317932	23142	9,8,2	2,2,2	21,15,13	2,1,0	463	149	0.002050951	0.079621064	0.592,0.563,0.243	0.772,0.828,1.0	-0.401	A3SS	8	2	15	1	Nalm_6
23218	ENSG00000108559.12	NUP88	chr17	-	5386686	5387089	5386686	5387056	5387385	5387670	23218	100,159,37	5,10,4	146,135,66	4,0,0	182	149	6.08E-05	0.00482801	0.942,0.929,0.883	0.968,1.0,1.0	-0.071	A3SS	100	5	135	0	Nalm_6
23257	ENSG00000029725.17	RABEP1	chr17	+	5335155	5335344	5335209	5335344	5332054	5332152	23257	22,36,19	2,4,1	47,55,28	0,0,0	203	149	0.002161448	0.082774327	0.89,0.869,0.933	1.0,1.0,1.0	-0.103	A3SS	22	2	47	0	Nalm_6
23283	ENSG00000108518.8	PFN1	chr17	-	4945651	4946024	4945651	4945991	4946627	4947469	23283	14,8,4	1,0,0	0,0,2	1,1,3	182	149	4.16E-08	8.48E-06	0.92,1.0,1.0	0.0,0.0,0.353	0.856	A3SS	8	0	0	1	Nalm_6
23320	ENSG00000141503.17	MINK1	chr17	+	4892945	4893067	4892978	4893067	4892655	4892768	23320	19,23,13	164,166,127	8,7,16	140,196,279	182	149	0.000264759	0.016135206	0.087,0.102,0.077	0.045,0.028,0.045	0.049	A3SS	19	164	8	196	Nalm_6
23322	ENSG00000141503.17	MINK1	chr17	+	4893987	4894217	4894173	4894217	4893433	4893597	23322	122,105,72	0,2,8	117,113,173	1,0,0	335	149	0.001190273	0.051941477	1.0,0.959,0.8	0.981,1.0,1.0	-0.074	A3SS	105	2	117	0	Nalm_6
23323	ENSG00000141503.17	MINK1	chr17	+	4893990	4894217	4894173	4894217	4893433	4893597	23323	71,49,46	0,2,8	49,62,96	1,0,0	332	149	0.000187708	0.01223025	1.0,0.917,0.721	0.957,1.0,1.0	-0.106	A3SS	49	2	62	0	Nalm_6
23392	ENSG00000185722.18	ANKFY1	chr17	-	4181708	4181990	4181708	4181832	4182180	4182352	23392	1,3,2	0,0,0	2,2,2	2,1,3	307	149	8.63E-08	1.66E-05	1.0,1.0,1.0	0.327,0.493,0.244	0.645	A3SS	2	0	2	2	Nalm_6
23405	ENSG00000108405.4	P2RX1	chr17	-	3898933	3899084	3898933	3899024	3899633	3899761	23405	16,19,6	55,69,66	8,23,33	21,29,41	209	149	4.11E-05	0.003539413	0.172,0.164,0.061	0.214,0.361,0.365	-0.181	A3SS	16	66	23	29	Nalm_6
23433	ENSG00000262304.2	ENSG00000262304	chr17	-	3615336	3615574	3615336	3615537	3621236	3621412	23433	9,4,10	26,27,17	2,4,0	63,53,54	186	149	2.37E-07	4.15E-05	0.217,0.106,0.32	0.025,0.057,0.0	0.187	A3SS	9	26	2	54	Nalm_6
23442	ENSG00000127804.13	METTL16	chr17	-	2467760	2467894	2467760	2467876	2473523	2473664	23442	9,6,4	182,160,96	2,2,2	184,207,178	167	149	0.001161319	0.050961055	0.042,0.032,0.036	0.01,0.009,0.01	0.027	A3SS	6	160	2	184	Nalm_6
23488	ENSG00000141252.21	VPS53	chr17	-	628087	628229	628087	628224	631549	631628	23488	3,5,3	2,7,2	4,4,4	0,0,0	154	149	4.27E-09	1.02E-06	0.592,0.409,0.592	1.0,1.0,1.0	-0.469	A3SS	3	2	4	0	Nalm_6
23500	ENSG00000223959.9	AFG3L1P	chr16	+	89977638	89977802	89977714	89977802	89972647	89972765	23500	63,49,34	22,18,5	76,90,65	6,4,4	225	149	1.18E-06	0.000168492	0.655,0.643,0.818	0.893,0.937,0.915	-0.21	A3SS	49	18	76	4	Nalm_6
23501	ENSG00000223959.9	AFG3L1P	chr16	+	89977680	89977802	89977714	89977802	89972647	89972765	23501	9,6,10	22,18,5	11,17,13	6,4,4	183	149	0.001512359	0.063677629	0.25,0.213,0.62	0.599,0.776,0.726	-0.339	A3SS	9	18	13	4	Nalm_6
23540	ENSG00000261373.1	VPS9D1-AS1	chr16	+	89712673	89712818	89712688	89712818	89711855	89712222	23540	144,82,42	74,35,21	12,17,14	93,95,146	164	149	0	0	0.639,0.68,0.645	0.105,0.14,0.08	0.546	A3SS	82	35	14	95	Nalm_6
23583	ENSG00000178773.15	CPNE7	chr16	+	89585396	89585553	89585463	89585553	89584820	89584857	23583	28,21,14	163,136,64	8,1,4	118,120,106	216	149	2.48E-08	5.26E-06	0.106,0.096,0.131	0.045,0.006,0.025	0.086	A3SS	21	136	4	118	Nalm_6
23584	ENSG00000178773.15	CPNE7	chr16	+	89585414	89585553	89585463	89585553	89584820	89584857	23584	11,9,6	163,136,64	4,1,1	118,120,106	198	149	0.000132242	0.009129626	0.048,0.047,0.066	0.025,0.006,0.007	0.041	A3SS	9	136	1	118	Nalm_6
23586	ENSG00000178773.15	CPNE7	chr16	+	89587001	89587102	89587050	89587102	89586669	89586756	23586	11,14,3	36,35,6	0,4,0	24,25,17	198	149	8.04E-06	0.00088756	0.187,0.231,0.273	0.0,0.107,0.0	0.195	A3SS	11	35	0	24	Nalm_6
23594	ENSG00000178773.15	CPNE7	chr16	+	89588618	89588808	89588674	89588808	89587042	89587102	23594	1,13,0	55,53,32	7,9,8	23,35,13	205	149	0.000996228	0.045030261	0.013,0.151,0.0	0.181,0.157,0.309	-0.161	A3SS	1	53	8	23	Nalm_6
23797	ENSG00000085872.15	CHERP	chr19	-	16530768	16531043	16530768	16530880	16532597	16532749	23797	76,59,28	644,448,246	30,47,32	431,497,534	312	149	0.001261763	0.054389692	0.053,0.059,0.052	0.032,0.043,0.028	0.02	A3SS	59	448	32	497	Nalm_6
24100	ENSG00000168802.14	CHTF8	chr16	-	69120960	69121184	69120960	69121170	69121435	69121493	24100	34,15,10	144,116,48	2,6,3	142,211,158	163	149	2.69E-14	1.28E-11	0.178,0.106,0.16	0.013,0.025,0.017	0.13	A3SS	15	116	3	158	Nalm_6
24136	ENSG00000102977.17	ACD	chr16	-	67658476	67658832	67658476	67658816	67658927	67659079	24136	39,25,20	225,148,60	18,26,37	294,346,305	165	149	2.11E-05	0.002006197	0.135,0.132,0.231	0.052,0.064,0.099	0.094	A3SS	25	148	26	305	Nalm_6
24203	ENSG00000205250.9	E2F4	chr16	+	67192989	67193117	67193066	67193117	67192760	67192870	24203	156,100,60	15,6,4	129,149,148	2,0,0	226	149	8.98E-09	2.05E-06	0.873,0.917,0.908	0.977,1.0,1.0	-0.093	A3SS	100	6	148	0	Nalm_6
24207	ENSG00000205250.9	E2F4	chr16	+	67193008	67193117	67193066	67193117	67192760	67192870	24207	550,372,222	15,6,4	514,600,537	2,0,0	207	149	0.000208848	0.013409877	0.963,0.978,0.976	0.995,1.0,1.0	-0.026	A3SS	372	6	537	0	Nalm_6
24210	ENSG00000205250.9	E2F4	chr16	+	67193060	67193117	67193066	67193117	67192760	67192870	24210	20,8,3	15,6,4	8,13,8	2,0,0	155	149	3.09E-07	5.25E-05	0.562,0.562,0.419	0.794,1.0,1.0	-0.417	A3SS	8	6	8	0	Nalm_6
24238	ENSG00000067955.15	CBFB	chr16	+	67036654	67036755	67036674	67036755	67029726	67029813	24238	133,115,61	8,9,3	127,160,145	6,0,2	169	149	0.00112074	0.049487587	0.936,0.918,0.947	0.949,1.0,0.985	-0.044	A3SS	115	8	145	2	Nalm_6
24273	ENSG00000135720.13	DYNC1LI2	chr16	-	66724661	66724807	66724661	66724748	66725827	66725944	24273	1,1,1	1,1,1	1,1,2	0,1,0	208	149	8.24E-05	0.006198293	0.417,0.417,0.417	1.0,0.417,1.0	-0.389	A3SS	1	1	1	0	Nalm_6
24291	ENSG00000260186.5	LINC02137	chr16	+	58449946	58450258	58450061	58450258	58435691	58435823	24291	1,3,3	2,1,2	0,0,2	2,4,2	264	149	0.001546631	0.064620284	0.22,0.629,0.458	0.0,0.0,0.361	0.315	A3SS	3	2	0	2	Nalm_6
24391	ENSG00000140853.17	NLRC5	chr16	+	57081523	57081610	57081526	57081610	57081097	57081181	24391	9,2,0	55,65,36	0,1,1	55,87,142	152	149	0.000977487	0.04447234	0.138,0.029,0.0	0.0,0.011,0.007	0.05	A3SS	2	55	1	87	Nalm_6
24426	ENSG00000159461.15	AMFR	chr16	-	56369192	56369327	56369192	56369297	56385918	56386022	24426	276,192,194	10,2,6	262,281,327	0,0,0	179	149	0.001536021	0.064405361	0.958,0.988,0.964	1.0,1.0,1.0	-0.03	A3SS	194	6	281	0	Nalm_6
24503	ENSG00000102910.14	LONP2	chr16	+	48296084	48296165	48296096	48296165	48277337	48277479	24503	14,17,18	1,6,2	15,12,29	0,2,0	161	149	0.001243718	0.053775763	0.928,0.724,0.893	1.0,0.847,1.0	-0.101	A3SS	17	2	15	0	Nalm_6
24557	ENSG00000198276.16	UCKL1	chr20	-	63945650	63945999	63945650	63945960	63946160	63946267	24557	1,3,3	0,5,1	8,9,6	2,0,0	188	149	0.002193107	0.083604341	1.0,0.322,0.704	0.76,1.0,1.0	-0.245	A3SS	3	1	8	0	Nalm_6
24558	ENSG00000198276.16	UCKL1	chr20	-	63945650	63945999	63945650	63945988	63946160	63946267	24558	1,3,3	16,5,5	8,9,6	2,1,3	160	149	4.90E-06	0.000588354	0.055,0.358,0.358	0.788,0.893,0.651	-0.52	A3SS	3	5	8	2	Nalm_6
24562	ENSG00000198276.16	UCKL1	chr20	-	63945804	63945988	63945804	63945975	63946160	63946267	24562	16,5,5	254,189,136	2,1,3	228,224,255	162	149	4.90E-05	0.004061216	0.055,0.024,0.033	0.008,0.004,0.011	0.03	A3SS	5	189	2	228	Nalm_6
24665	ENSG00000099381.19	SETD1A	chr16	+	30966819	30967060	30966865	30967060	30965600	30966386	24665	6,2,3	0,0,0	1,3,0	1,2,3	195	149	3.08E-07	5.25E-05	1.0,1.0,1.0	0.433,0.534,0.0	0.678	A3SS	3	0	1	2	Nalm_6
24689	ENSG00000099364.18	FBXL19	chr16	+	30946738	30946948	30946836	30946948	30942431	30942536	24689	60,36,25	3,0,0	45,86,74	10,7,10	247	149	1.95E-05	0.001885756	0.923,1.0,1.0	0.731,0.881,0.817	0.165	A3SS	36	0	74	10	Nalm_6
24691	ENSG00000099364.18	FBXL19	chr16	+	30946758	30946948	30946836	30946948	30942431	30942536	24691	63,37,27	3,0,0	46,94,76	10,7,10	227	149	2.13E-05	0.002017724	0.932,1.0,1.0	0.751,0.898,0.833	0.15	A3SS	37	0	76	10	Nalm_6
24692	ENSG00000099364.18	FBXL19	chr16	+	30946783	30946948	30946836	30946948	30942431	30942536	24692	60,37,25	3,0,0	46,86,70	10,7,10	202	149	1.65E-05	0.001641903	0.937,1.0,1.0	0.772,0.901,0.838	0.142	A3SS	37	0	70	10	Nalm_6
24766	ENSG00000102879.16	CORO1A	chr16	+	30186579	30186720	30186597	30186720	30185208	30185407	24766	69,62,56	418,376,361	29,51,77	277,526,716	167	149	0.001494031	0.063056143	0.128,0.128,0.122	0.085,0.08,0.088	0.042	A3SS	62	376	51	526	Nalm_6
24787	ENSG00000169592.15	INO80E	chr16	+	30005351	30005435	30005367	30005435	30004567	30004657	24787	4,3,0	3,1,2	2,5,1	1,0,1	165	149	0.002378571	0.089015704	0.546,0.73,0.0	0.644,1.0,0.475	-0.281	A3SS	3	2	2	1	Nalm_6
25009	ENSG00000058600.16	POLR3E	chr16	+	22302910	22303004	22302930	22303004	22297454	22297537	25009	1,1,0	117,75,17	1,8,5	82,65,49	169	149	0.000438409	0.023988324	0.007,0.012,0.0	0.011,0.098,0.083	-0.058	A3SS	1	75	5	65	Nalm_6
25046	ENSG00000185864.18	NPIPB4	chr16	-	21857291	21857591	21857291	21857416	21863782	21864103	25046	4,1,7	0,0,0	3,4,2	5,3,2	324	149	9.08E-12	3.36E-09	1.0,1.0,1.0	0.216,0.38,0.315	0.696	A3SS	4	0	3	3	Nalm_6
25119	ENSG00000260342.2	ENSG00000260342	chr16	-	18788062	18788159	18788062	18788155	18788980	18789118	25119	6,12,10	6,4,3	0,0,1	2,2,0	153	149	0.000271519	0.016419814	0.493,0.745,0.764	0.0,0.0,1.0	0.334	A3SS	10	4	0	2	Nalm_6
25197	ENSG00000250251.6	PKD1P6	chr16	-	15132719	15132974	15132719	15132873	15133263	15133423	25197	2,0,1	10,9,2	3,6,5	5,12,13	250	149	0.002501028	0.091991494	0.107,0.0,0.23	0.263,0.23,0.186	-0.114	A3SS	1	9	5	12	Nalm_6
25203	ENSG00000250251.6	PKD1P6	chr16	-	15132719	15133014	15132719	15132974	15133263	15133423	25203	6,10,6	2,0,1	7,7,13	3,6,5	189	149	0.002192859	0.083604341	0.703,1.0,0.825	0.648,0.479,0.672	0.243	A3SS	6	1	7	5	Nalm_6
25212	ENSG00000250251.6	PKD1P6	chr16	-	15132842	15133061	15132842	15132974	15133263	15133423	25212	31,32,20	2,0,1	18,32,57	3,6,5	236	149	0.001524173	0.064098664	0.907,1.0,0.927	0.791,0.771,0.878	0.131	A3SS	31	1	32	5	Nalm_6
25238	ENSG00000179889.20	PDXDC1	chr16	+	15035950	15036087	15035995	15036087	15035448	15035553	25238	9,2,5	10,1,7	6,7,9	0,0,0	194	149	7.74E-11	2.45E-08	0.409,0.606,0.354	1.0,1.0,1.0	-0.544	A3SS	5	7	7	0	Nalm_6
25240	ENSG00000179889.20	PDXDC1	chr16	+	15035995	15036087	15036015	15036087	15035448	15035553	25240	15,2,7	151,99,71	4,4,4	135,148,185	169	149	0.002260904	0.085766495	0.081,0.017,0.08	0.025,0.023,0.019	0.037	A3SS	7	99	4	148	Nalm_6
25292	ENSG00000122299.12	ZC3H7A	chr16	-	11769030	11769112	11769030	11769095	11770782	11770987	25292	12,16,12	141,168,105	2,7,11	180,170,169	166	149	0.000810804	0.038536166	0.071,0.079,0.093	0.01,0.036,0.055	0.047	A3SS	12	141	7	170	Nalm_6
25308	ENSG00000166669.14	ATF7IP2	chr16	+	10429375	10429645	10429395	10429645	10428900	10429016	25308	0,3,4	7,2,1	1,1,0	10,3,1	169	149	0.002493314	0.091803295	0.0,0.569,0.779	0.081,0.227,0.0	0.347	A3SS	3	2	1	3	Nalm_6
25360	ENSG00000067836.13	ROGDI	chr16	-	4801332	4801611	4801332	4801585	4802381	4802665	25360	8,11,4	88,57,27	0,7,8	107,125,105	175	149	0.001655626	0.06777232	0.072,0.141,0.112	0.0,0.046,0.061	0.073	A3SS	8	57	7	107	Nalm_6
25499	ENSG00000162066.16	AMDHD2	chr16	+	2527864	2528148	2528059	2528148	2520983	2521123	25499	38,28,17	3,3,1	29,27,33	0,0,0	344	149	0.000286908	0.017155345	0.846,0.802,0.88	1.0,1.0,1.0	-0.157	A3SS	28	3	29	0	Nalm_6
25603	ENSG00000008710.20	PKD1	chr16	-	2117790	2118462	2117790	2118171	2118675	2118845	25603	23,26,16	0,1,0	17,19,32	0,3,5	440	149	0.000155721	0.010504324	1.0,0.898,1.0	1.0,0.682,0.684	0.177	A3SS	23	0	19	3	Nalm_6
25606	ENSG00000065057.9	NTHL1	chr16	-	2046127	2046366	2046127	2046363	2047708	2047866	25606	85,59,23	2,0,1	71,74,47	5,11,2	152	149	0.00012608	0.008764103	0.977,1.0,0.958	0.933,0.868,0.958	0.059	A3SS	59	1	71	5	Nalm_6
25646	ENSG00000261732.1	ENSG00000261732	chr16	+	1667958	1668184	1667988	1668184	1667334	1667400	25646	12,16,9	5,4,2	13,8,9	2,0,0	179	149	0.000333814	0.019279931	0.666,0.769,0.789	0.844,1.0,1.0	-0.207	A3SS	12	4	9	0	Nalm_6
25709	ENSG00000007376.8	RPUSD1	chr16	-	786822	787241	786822	787179	787396	787477	25709	7,1,1	1,0,0	3,4,3	2,4,0	211	149	0.000484399	0.025942496	0.832,1.0,1.0	0.514,0.414,1.0	0.301	A3SS	1	0	3	2	Nalm_6
25776	ENSG00000161996.19	WDR90	chr16	+	658509	658614	658568	658614	658182	658344	25776	51,48,25	1,0,2	13,25,20	2,10,4	208	149	7.60E-07	0.000114564	0.973,1.0,0.9	0.823,0.642,0.782	0.209	A3SS	48	1	20	4	Nalm_6
25777	ENSG00000161996.19	WDR90	chr16	+	658509	658653	658524	658653	658182	658344	25777	25,22,17	37,29,15	3,2,2	55,72,93	164	149	0	0	0.38,0.408,0.507	0.047,0.025,0.019	0.401	A3SS	22	29	2	72	Nalm_6
25778	ENSG00000161996.19	WDR90	chr16	+	658511	658614	658568	658614	658182	658344	25778	32,30,9	1,0,2	10,25,18	2,10,4	206	149	4.21E-05	0.003610539	0.959,1.0,0.765	0.783,0.644,0.765	0.177	A3SS	30	1	18	4	Nalm_6
25779	ENSG00000161996.19	WDR90	chr16	+	658511	658653	658524	658653	658182	658344	25779	6,4,1	37,29,15	0,2,0	55,72,93	162	149	3.01E-05	0.002703728	0.13,0.113,0.058	0.0,0.025,0.0	0.092	A3SS	4	29	0	72	Nalm_6
25822	ENSG00000130731.16	METTL26	chr16	-	634625	635030	634625	635012	635280	635340	25822	12,8,4	18,7,4	14,10,14	5,4,2	167	149	0.000792582	0.037884254	0.373,0.505,0.472	0.714,0.69,0.862	-0.305	A3SS	8	7	14	4	Nalm_6
25823	ENSG00000130731.16	METTL26	chr16	-	634625	635059	634625	635012	635280	635340	25823	11,8,4	18,7,4	15,10,15	5,4,2	196	149	0.000472935	0.025405505	0.317,0.465,0.432	0.695,0.655,0.851	-0.329	A3SS	8	7	15	4	Nalm_6
25824	ENSG00000130731.16	METTL26	chr16	-	634625	635030	634625	635022	635280	635340	25824	8,6,1	9,7,3	8,2,8	0,0,0	157	149	1.42E-10	4.21E-08	0.458,0.449,0.24	1.0,1.0,1.0	-0.618	A3SS	6	7	8	0	Nalm_6
25825	ENSG00000130731.16	METTL26	chr16	-	634625	635059	634625	635022	635280	635340	25825	7,6,1	9,7,3	9,2,9	0,0,0	186	149	1.89E-11	6.57E-09	0.384,0.407,0.211	1.0,1.0,1.0	-0.666	A3SS	6	7	9	0	Nalm_6
25844	ENSG00000130731.16	METTL26	chr16	-	634888	635063	634888	635012	635280	635340	25844	98,57,24	18,7,4	77,79,74	5,4,2	200	149	0.000309037	0.018115293	0.802,0.858,0.817	0.92,0.936,0.965	-0.115	A3SS	57	7	77	4	Nalm_6
25845	ENSG00000130731.16	METTL26	chr16	-	634888	635063	634888	635022	635280	635340	25845	94,55,21	9,7,3	71,71,68	0,0,0	190	149	3.31E-08	6.96E-06	0.891,0.86,0.846	1.0,1.0,1.0	-0.134	A3SS	55	7	71	0	Nalm_6
25857	ENSG00000242612.7	DECR2	chr16	+	406542	406729	406684	406729	406345	406397	25857	5,3,0	14,5,2	0,0,0	17,7,4	291	149	0.000324252	0.018804467	0.155,0.235,0.0	0.0,0.0,0.0	0.13	A3SS	3	5	0	7	Nalm_6
25906	ENSG00000167930.17	FAM234A	chr16	+	263997	264171	264015	264171	263699	263775	25906	13,5,3	215,167,90	0,0,1	137,148,146	167	149	0.000129818	0.00900626	0.051,0.026,0.029	0.0,0.0,0.006	0.033	A3SS	5	167	0	146	Nalm_6
25947	ENSG00000160294.11	MCM3AP	chr21	-	46261279	46261411	46261279	46261376	46264116	46264217	25947	162,166,172	5,14,3	246,228,346	0,0,0	184	149	6.11E-07	9.37E-05	0.963,0.906,0.979	1.0,1.0,1.0	-0.051	A3SS	166	5	246	0	Nalm_6
25973	ENSG00000140563.16	MCTP2	chr15	+	94278147	94278227	94278153	94278227	94231571	94231664	25973	6,7,6	55,24,16	2,0,2	44,32,39	155	149	4.56E-05	0.003850394	0.095,0.219,0.265	0.042,0.0,0.047	0.163	A3SS	6	24	2	39	Nalm_6
26028	ENSG00000198901.14	PRC1	chr15	-	90966464	90966653	90966464	90966648	90969446	90969623	26028	15,13,10	5,4,0	5,5,16	0,0,0	154	149	2.59E-05	0.002371593	0.744,0.759,1.0	1.0,1.0,1.0	-0.166	A3SS	13	4	5	0	Nalm_6
26035	ENSG00000198901.14	PRC1	chr15	-	90981962	90982026	90981962	90981977	90984017	90984140	26035	25,44,15	0,1,0	55,27,51	2,7,0	198	149	0.002665467	0.096434241	1.0,0.971,1.0	0.954,0.744,1.0	0.091	A3SS	25	0	51	2	Nalm_6
26037	ENSG00000166965.13	RCCD1	chr15	+	90955576	90955883	90955799	90955883	90955381	90955452	26037	3,2,3	5,1,0	3,10,8	0,0,2	372	149	0.001466379	0.062037242	0.194,0.445,1.0	1.0,1.0,0.616	-0.326	A3SS	3	1	8	0	Nalm_6
26064	ENSG00000197299.13	BLM	chr15	+	90759980	90760279	90760150	90760279	90754810	90754938	26064	12,12,4	0,1,1	11,11,15	5,7,7	319	149	1.47E-05	0.00147889	1.0,0.849,0.651	0.507,0.423,0.5	0.357	A3SS	12	1	11	7	Nalm_6
26065	ENSG00000197299.13	BLM	chr15	+	90760146	90760279	90760150	90760279	90754810	90754938	26065	73,79,97	0,1,1	113,129,158	5,7,7	153	149	0.000613443	0.031131909	1.0,0.987,0.99	0.957,0.947,0.956	0.039	A3SS	79	1	129	7	Nalm_6
26232	ENSG00000170776.22	AKAP13	chr15	+	85723051	85723320	85723200	85723320	85722229	85722347	26232	15,41,19	3,7,0	36,26,42	0,0,0	298	149	6.57E-06	0.000742201	0.714,0.745,1.0	1.0,1.0,1.0	-0.18	A3SS	19	3	36	0	Nalm_6
26235	ENSG00000170776.22	AKAP13	chr15	+	85723196	85723320	85723200	85723320	85722229	85722347	26235	2,6,2	3,7,0	2,2,2	0,0,0	153	149	4.48E-06	0.000545649	0.394,0.455,1.0	1.0,1.0,1.0	-0.384	A3SS	2	3	2	0	Nalm_6
26247	ENSG00000189136.9	UBE2Q2P1	chr15	-	84569504	84569683	84569504	84569654	84570486	84571009	26247	3,5,2	0,1,0	4,3,4	3,6,0	178	149	9.28E-05	0.006822042	1.0,0.807,1.0	0.527,0.295,1.0	0.328	A3SS	3	0	4	3	Nalm_6
26251	ENSG00000189136.9	UBE2Q2P1	chr15	-	84569504	84569683	84569504	84569679	84570598	84570712	26251	7,3,4	0,2,4	5,4,2	0,0,0	153	149	0.000750923	0.036409976	1.0,0.594,0.493	1.0,1.0,1.0	-0.304	A3SS	4	2	4	0	Nalm_6
26258	ENSG00000166503.9	HDGFL3	chr15	-	83157902	83158041	83157902	83158030	83163998	83164075	26258	225,241,118	11,15,8	318,277,208	0,0,0	160	149	2.35E-10	6.73E-08	0.95,0.937,0.932	1.0,1.0,1.0	-0.06	A3SS	225	11	277	0	Nalm_6
26285	ENSG00000255769.7	GOLGA2P10	chr15	-	82475477	82475637	82475477	82475615	82476785	82476940	26285	15,13,14	21,7,4	2,7,4	18,21,27	171	149	4.87E-06	0.00058553	0.384,0.618,0.753	0.088,0.225,0.114	0.443	A3SS	14	7	4	21	Nalm_6
26287	ENSG00000255769.7	GOLGA2P10	chr15	-	82475477	82475637	82475477	82475615	82477032	82477123	26287	4,2,1	0,0,0	0,2,1	1,10,1	171	149	3.58E-12	1.36E-09	1.0,1.0,1.0	0.0,0.148,0.466	0.795	A3SS	2	0	1	1	Nalm_6
26386	ENSG00000140400.18	MAN2C1	chr15	-	75363209	75363290	75363209	75363263	75363998	75364188	26386	5,8,3	0,1,0	15,13,12	4,5,5	176	149	2.93E-05	0.002644384	1.0,0.871,1.0	0.76,0.688,0.67	0.251	A3SS	5	0	13	5	Nalm_6
26620	ENSG00000170638.10	TRABD	chr22	+	50197436	50197588	50197448	50197588	50197240	50197351	26620	45,24,12	388,344,192	19,40,29	435,624,747	161	149	0.001885665	0.074597209	0.097,0.061,0.055	0.039,0.056,0.035	0.028	A3SS	24	344	29	624	Nalm_6
26683	ENSG00000103657.14	HERC1	chr15	-	63654118	63654375	63654118	63654324	63655741	63655955	26683	4,6,4	102,110,118	17,11,14	106,93,211	200	149	0.001691694	0.06861311	0.028,0.039,0.025	0.107,0.081,0.047	-0.048	A3SS	4	110	14	106	Nalm_6
26705	ENSG00000103657.14	HERC1	chr15	-	63692410	63692703	63692410	63692515	63693963	63694157	26705	14,19,11	2,7,2	16,20,40	0,1,3	337	149	0.002092314	0.080871542	0.756,0.545,0.709	1.0,0.898,0.855	-0.248	A3SS	14	2	20	1	Nalm_6
26752	ENSG00000129003.19	VPS13C	chr15	-	61959447	61959595	61959447	61959590	61961588	61961893	26752	142,162,126	0,7,1	183,124,218	1,7,22	154	149	0.000838537	0.039345913	1.0,0.957,0.992	0.994,0.945,0.906	0.035	A3SS	142	1	183	7	Nalm_6
26842	ENSG00000157450.16	RNF111	chr15	+	59089644	59089696	59089666	59089696	59085658	59085785	26842	0,3,3	129,157,59	13,6,6	175,142,125	171	149	0.001055907	0.047162707	0.0,0.016,0.042	0.061,0.036,0.04	-0.026	A3SS	3	129	6	142	Nalm_6
26943	ENSG00000065427.15	KARS1	chr16	-	75636453	75636547	75636453	75636543	75641563	75641723	26943	17,24,10	0,0,0	32,29,22	2,3,3	153	149	0.001731175	0.069457268	1.0,1.0,1.0	0.94,0.904,0.877	0.093	A3SS	17	0	29	3	Nalm_6
26989	ENSG00000156958.15	GALK2	chr15	+	49281971	49282067	49281986	49282067	49239220	49239367	26989	16,10,9	85,55,43	4,3,6	78,71,82	164	149	9.78E-05	0.00711149	0.146,0.142,0.16	0.045,0.037,0.062	0.101	A3SS	10	55	4	78	Nalm_6
26998	ENSG00000166200.15	COPS2	chr15	-	49128701	49128773	49128701	49128760	49129476	49129559	26998	21,25,11	151,246,93	3,0,4	320,183,171	162	149	1.73E-14	8.62E-12	0.113,0.085,0.098	0.009,0.0,0.021	0.089	A3SS	21	151	3	183	Nalm_6
27098	ENSG00000092470.12	WDR76	chr15	+	43858299	43858580	43858430	43858580	43856945	43857163	27098	2,0,5	3,6,5	0,0,1	7,4,7	280	149	0.001449249	0.061459615	0.262,0.0,0.347	0.0,0.0,0.071	0.179	A3SS	2	5	0	7	Nalm_6
27117	ENSG00000166762.19	CATSPER2	chr15	-	43649726	43649900	43649726	43649879	43668027	43668118	27117	12,8,2	1,0,0	5,6,3	5,2,4	170	149	9.15E-07	0.000134386	0.913,1.0,1.0	0.467,0.724,0.397	0.442	A3SS	8	0	5	4	Nalm_6
27155	ENSG00000140326.13	CDAN1	chr15	-	42725488	42725670	42725488	42725646	42726096	42726160	27155	93,113,46	8,2,5	83,85,106	1,0,1	173	149	0.000158579	0.010666575	0.909,0.98,0.888	0.986,1.0,0.989	-0.066	A3SS	93	5	85	1	Nalm_6
27193	ENSG00000103994.18	ZNF106	chr15	-	42446588	42446676	42446588	42446658	42448071	42448705	27193	9,13,4	257,245,131	6,0,0	359,289,231	167	149	4.87E-05	0.004043975	0.03,0.045,0.027	0.015,0.0,0.0	0.029	A3SS	9	245	0	289	Nalm_6
27215	ENSG00000137815.15	RTF1	chr15	+	41471151	41471349	41471171	41471349	41470256	41470392	27215	15,14,7	170,183,106	0,2,2	399,367,344	169	149	2.01E-12	7.91E-10	0.072,0.063,0.055	0.0,0.005,0.005	0.06	A3SS	14	170	2	367	Nalm_6
27251	ENSG00000166140.17	ZFYVE19	chr15	+	40810070	40810099	40810076	40810099	40809851	40809970	27251	101,80,41	6,7,4	98,106,67	0,1,0	155	149	6.94E-06	0.000782277	0.942,0.917,0.908	1.0,0.99,1.0	-0.074	A3SS	80	6	98	0	Nalm_6
27289	ENSG00000128928.10	IVD	chr15	+	40433460	40433914	40433853	40433914	40416289	40416362	27289	4,1,2	0,0,0	0,4,3	2,2,3	542	149	1.27E-11	4.51E-09	1.0,1.0,1.0	0.0,0.355,0.216	0.81	A3SS	2	0	3	2	Nalm_6
27336	ENSG00000156970.13	BUB1B	chr15	+	40202376	40202465	40202449	40202465	40200930	40200980	27336	109,102,83	4,35,8	89,149,154	3,5,10	222	149	0.002466218	0.091076297	0.948,0.662,0.874	0.952,0.952,0.912	-0.111	A3SS	102	8	149	5	Nalm_6
27337	ENSG00000156970.13	BUB1B	chr15	+	40202389	40202465	40202404	40202465	40200930	40200980	27337	98,86,52	272,286,167	46,43,35	359,377,372	164	149	1.02E-13	4.66E-11	0.247,0.215,0.221	0.104,0.094,0.079	0.135	A3SS	86	272	43	372	Nalm_6
27339	ENSG00000156970.13	BUB1B	chr15	+	40202404	40202465	40202449	40202465	40200930	40200980	27339	359,364,239	4,35,8	436,507,511	3,5,10	194	149	7.86E-07	0.000117973	0.986,0.889,0.958	0.991,0.987,0.975	-0.04	A3SS	359	8	507	5	Nalm_6
27349	ENSG00000086666.19	ZFAND6	chr15	+	80121711	80121820	80121759	80121820	80120327	80120498	27349	301,225,145	4,7,7	324,304,353	2,3,0	197	149	0.001147854	0.050495564	0.983,0.96,0.94	0.992,0.987,1.0	-0.032	A3SS	225	7	324	2	Nalm_6
27465	ENSG00000288000.1	ENSG00000288000	chr20	+	43534745	43534942	43534827	43534942	43534283	43534394	27465	8,0,1	6,3,4	0,0,0	3,8,14	231	149	0.000104586	0.007513821	0.462,0.0,0.139	0.0,0.0,0.0	0.2	A3SS	1	4	0	8	Nalm_6
27507	ENSG00000221926.13	TRIM16	chr17	-	15682853	15683314	15682853	15683147	15684195	15684311	27507	6,3,6	4,0,3	17,13,8	0,0,0	316	149	6.20E-06	0.000710115	0.414,1.0,0.485	1.0,1.0,1.0	-0.367	A3SS	6	3	13	0	Nalm_6
27508	ENSG00000221926.13	TRIM16	chr17	-	15683035	15683157	15683035	15683147	15684195	15684311	27508	28,6,18	4,0,3	46,36,41	0,0,0	159	149	0.002102408	0.081172943	0.868,1.0,0.849	1.0,1.0,1.0	-0.094	A3SS	18	3	41	0	Nalm_6
27509	ENSG00000221926.13	TRIM16	chr17	-	15683035	15683371	15683035	15683147	15684195	15684311	27509	29,28,17	4,0,3	59,33,35	0,0,0	373	149	0.000298405	0.017697539	0.743,1.0,0.694	1.0,1.0,1.0	-0.188	A3SS	28	3	35	0	Nalm_6
27519	ENSG00000274471.2	HERC2P7	chr15	+	23311316	23311512	23311359	23311512	23310880	23310974	27519	3,1,5	3,6,6	0,0,0	2,2,2	192	149	3.65E-06	0.000456073	0.437,0.115,0.393	0.0,0.0,0.0	0.315	A3SS	3	6	0	2	Nalm_6
27526	ENSG00000275835.5	TUBGCP5	chr15	-	23019218	23019334	23019218	23019283	23021958	23022161	27526	161,153,88	0,0,1	132,111,165	5,3,5	200	149	0.002759376	0.098820324	1.0,1.0,0.985	0.952,0.965,0.961	0.036	A3SS	153	0	132	5	Nalm_6
27527	ENSG00000275835.5	TUBGCP5	chr15	-	23019218	23019380	23019218	23019283	23021958	23022161	27527	69,57,41	0,0,1	53,34,66	5,3,5	246	149	1.77E-05	0.001745982	1.0,1.0,0.961	0.865,0.873,0.889	0.111	A3SS	57	0	53	5	Nalm_6
27539	ENSG00000273749.5	CYFIP1	chr15	-	22881845	22882009	22881845	22881936	22882867	22883011	27539	22,11,9	306,204,157	7,12,7	259,319,333	222	149	0.002548126	0.093094175	0.046,0.035,0.037	0.018,0.025,0.014	0.02	A3SS	11	204	7	319	Nalm_6
27541	ENSG00000273749.5	CYFIP1	chr15	-	22881845	22882020	22881845	22882009	22882867	22883011	27541	11,1,0	8,2,4	3,1,1	0,0,1	160	149	1.75E-05	0.001724777	0.561,0.318,0.0	1.0,1.0,0.482	-0.534	A3SS	1	4	1	0	Nalm_6
27679	ENSG00000126001.16	CEP250	chr20	+	35467303	35467555	35467344	35467555	35466965	35467072	27679	90,61,61	7,0,6	67,81,134	0,0,0	190	149	5.68E-05	0.004576537	0.91,1.0,0.889	1.0,1.0,1.0	-0.067	A3SS	61	6	81	0	Nalm_6
27694	ENSG00000075413.19	MARK3	chr14	+	103466029	103466442	103466342	103466442	103465713	103465793	27694	18,12,19	0,0,1	37,25,18	6,0,1	462	149	0.000365181	0.020735819	1.0,1.0,0.86	0.665,1.0,0.853	0.114	A3SS	18	0	25	1	Nalm_6
27798	ENSG00000121903.15	ZSCAN20	chr1	+	33493186	33493615	33493189	33493615	33491024	33491702	27798	19,8,9	2,1,1	7,15,18	7,3,12	152	149	0.000862251	0.040234981	0.903,0.887,0.898	0.495,0.831,0.595	0.256	A3SS	9	1	15	7	Nalm_6
27826	ENSG00000198399.16	ITSN2	chr2	-	24315131	24315245	24315131	24315221	24328051	24328115	27826	17,25,16	3,2,4	5,8,7	4,5,5	173	149	0.001709005	0.068859941	0.83,0.915,0.775	0.518,0.579,0.547	0.292	A3SS	17	3	7	5	Nalm_6
27827	ENSG00000198399.16	ITSN2	chr2	-	24315131	24315245	24315131	24315224	24328051	24328115	27827	17,24,14	87,65,37	5,6,6	80,118,93	170	149	9.22E-09	2.10E-06	0.146,0.244,0.249	0.052,0.043,0.054	0.163	A3SS	17	65	6	93	Nalm_6
27931	ENSG00000112701.18	SENP6	chr6	+	75666724	75666941	75666779	75666941	75663220	75663518	27931	8,5,8	8,4,2	11,6,12	0,1,1	204	149	8.77E-06	0.000956388	0.422,0.477,0.745	1.0,0.814,0.898	-0.356	A3SS	8	4	11	1	Nalm_6
27969	ENSG00000064102.15	INTS13	chr12	-	26917351	26917718	26917351	26917441	26922615	26922700	27969	27,20,11	4,3,2	50,22,31	0,3,0	426	149	0.001030521	0.046346274	0.702,0.7,0.658	1.0,0.719,1.0	-0.22	A3SS	20	3	31	0	Nalm_6
28019	ENSG00000006607.14	FARP2	chr2	+	241465656	241465778	241465673	241465778	241463898	241463980	28019	5,1,3	3,1,0	0,0,0	6,2,9	166	149	2.79E-09	6.96E-07	0.599,0.473,1.0	0.0,0.0,0.0	0.691	A3SS	3	1	0	6	Nalm_6
28020	ENSG00000006607.14	FARP2	chr2	+	241489710	241490044	241489961	241490044	241484241	241484331	28020	0,1,2	19,10,6	11,4,5	25,19,19	400	149	0.000729887	0.035462987	0.0,0.036,0.11	0.141,0.073,0.089	-0.052	A3SS	1	10	5	19	Nalm_6
28061	ENSG00000099797.15	TECR	chr19	+	14563778	14564092	14563834	14564092	14563657	14563702	28061	521,398,123	16,19,2	515,540,317	5,6,2	205	149	1.21E-05	0.001262752	0.959,0.938,0.978	0.987,0.985,0.991	-0.029	A3SS	398	16	515	5	Nalm_6
28076	ENSG00000174177.13	CTU2	chr16	+	88709937	88710273	88710222	88710273	88707135	88707210	28076	50,36,24	8,4,2	56,72,63	0,2,2	434	149	0.000102719	0.007417379	0.682,0.755,0.805	1.0,0.925,0.915	-0.199	A3SS	36	4	63	2	Nalm_6
28077	ENSG00000174177.13	CTU2	chr16	+	88713630	88713778	88713646	88713778	88713311	88713447	28077	5,5,4	37,25,18	1,0,1	38,44,49	165	149	5.84E-06	0.000678614	0.109,0.153,0.167	0.023,0.0,0.018	0.129	A3SS	5	25	1	44	Nalm_6
28090	ENSG00000112759.19	SLC29A1	chr6	+	44229543	44229713	44229588	44229713	44229389	44229471	28090	51,22,3	755,431,138	68,53,40	666,607,446	194	149	0.001542319	0.064478244	0.049,0.038,0.016	0.073,0.063,0.064	-0.032	A3SS	22	431	53	607	Nalm_6
28125	ENSG00000124574.15	ABCC10	chr6	+	43438258	43438390	43438336	43438390	43437933	43438013	28125	2,1,2	0,1,0	3,4,3	4,2,1	227	149	0.000173889	0.01145656	1.0,0.396,1.0	0.33,0.568,0.663	0.278	A3SS	2	0	3	2	Nalm_6
28126	ENSG00000124574.15	ABCC10	chr6	+	43438270	43438390	43438336	43438390	43437933	43438013	28126	4,2,4	0,1,0	5,10,7	4,2,1	215	149	0.000644139	0.032341446	1.0,0.581,1.0	0.464,0.776,0.829	0.171	A3SS	4	0	7	2	Nalm_6
28216	ENSG00000063046.18	EIF4B	chr12	+	53027783	53028173	53028014	53028173	53022492	53022627	28216	313,246,160	117,68,41	286,305,272	55,66,47	380	149	0.001851309	0.073484807	0.512,0.587,0.605	0.671,0.644,0.694	-0.102	A3SS	246	68	286	55	Nalm_6
28244	ENSG00000177030.19	DEAF1	chr11	-	653173	653582	653173	653444	653961	654051	28244	8,1,1	2,2,2	0,0,0	1,2,2	287	149	6.02E-06	0.000695563	0.675,0.206,0.206	0.0,0.0,0.0	0.362	A3SS	1	2	0	2	Nalm_6
28248	ENSG00000177030.19	DEAF1	chr11	-	653173	653582	653173	653504	653961	654051	28248	8,1,1	14,8,2	0,0,0	5,11,3	227	149	1.36E-05	0.001386621	0.273,0.076,0.247	0.0,0.0,0.0	0.199	A3SS	1	8	0	5	Nalm_6
28251	ENSG00000177030.19	DEAF1	chr11	-	653173	653582	653173	653564	653961	654051	28251	8,1,1	6,2,3	0,0,0	2,5,1	167	149	2.47E-07	4.28E-05	0.543,0.308,0.229	0.0,0.0,0.0	0.36	A3SS	1	3	0	2	Nalm_6
28255	ENSG00000177030.19	DEAF1	chr11	-	653173	653624	653173	653582	653961	654051	28255	10,1,0	8,1,1	4,2,2	0,0,0	191	149	2.95E-07	5.03E-05	0.494,0.438,0.0	1.0,1.0,1.0	-0.689	A3SS	1	1	2	0	Nalm_6
28262	ENSG00000001167.15	NFYA	chr6	+	41079004	41079164	41079028	41079164	41072982	41073084	28262	113,93,34	224,199,67	30,35,28	228,259,247	173	149	0	0	0.303,0.287,0.304	0.102,0.104,0.089	0.2	A3SS	93	199	30	247	Nalm_6
28263	ENSG00000001167.15	NFYA	chr6	+	41079004	41079164	41079043	41079164	41072982	41073084	28263	186,147,82	2,0,0	98,94,140	10,9,3	188	149	4.76E-07	7.64E-05	0.987,1.0,1.0	0.886,0.892,0.974	0.078	A3SS	147	0	98	9	Nalm_6
28299	ENSG00000206149.11	HERC2P9	chr15	+	28618221	28618636	28618523	28618636	28612058	28612173	28299	1,4,1	1,0,0	1,1,2	1,1,1	451	149	0.000106405	0.007621245	0.248,1.0,1.0	0.248,0.248,0.398	0.451	A3SS	1	0	1	1	Nalm_6
28381	ENSG00000096070.19	BRPF3	chr6	+	36204357	36204814	36204675	36204814	36200405	36201770	28381	8,5,4	0,5,3	14,10,14	0,0,0	467	149	1.29E-06	0.000181519	1.0,0.242,0.298	1.0,1.0,1.0	-0.487	A3SS	5	3	14	0	Nalm_6
28576	ENSG00000204410.16	MSH5	chr6	+	31760659	31760839	31760693	31760839	31760089	31760216	28576	1,0,1	4,3,2	3,3,2	0,2,0	183	149	9.09E-08	1.73E-05	0.169,0.0,0.289	1.0,0.55,1.0	-0.697	A3SS	1	3	3	0	Nalm_6
28668	ENSG00000170275.15	CRTAP	chr3	+	33124374	33124579	33124407	33124579	33120343	33120493	28668	51,56,27	300,198,149	0,0,0	262,360,534	182	149	0	0	0.122,0.188,0.129	0.0,0.0,0.0	0.146	A3SS	51	198	0	360	Nalm_6
28726	ENSG00000144589.22	STK11IP	chr2	+	219614160	219614577	219614475	219614577	219613751	219613930	28726	33,45,16	0,0,0	19,48,43	2,4,1	464	149	0.000448007	0.024343886	1.0,1.0,1.0	0.753,0.794,0.932	0.174	A3SS	33	0	43	2	Nalm_6
28744	ENSG00000206503.13	HLA-A	chr6	+	29944465	29944616	29944499	29944616	29944121	29944397	28744	53,34,16	726,710,478	54,37,78	608,375,827	183	149	0.000190214	0.012348006	0.056,0.038,0.027	0.067,0.074,0.071	-0.03	A3SS	34	710	54	608	Nalm_6
28768	ENSG00000226942.2	IL9RP3	chr16	-	34846	34992	34846	34987	35538	35715	28768	1,6,2	3,2,1	3,1,4	1,0,0	154	149	0.00031028	0.018158079	0.244,0.744,0.659	0.744,1.0,1.0	-0.366	A3SS	2	2	3	0	Nalm_6
28773	ENSG00000158691.15	ZSCAN12	chr6	-	28392901	28393080	28392901	28393046	28398003	28398473	28773	1,1,0	109,79,40	9,5,5	134,130,87	183	149	0.000815654	0.038699221	0.007,0.01,0.0	0.052,0.03,0.045	-0.037	A3SS	1	79	5	130	Nalm_6
28868	ENSG00000214176.10	PLEKHM1P1	chr17	-	64781394	64781616	64781394	64781543	64785221	64785367	28868	4,6,3	1,0,1	6,8,11	1,8,4	222	149	0.001036246	0.046541554	0.729,1.0,0.668	0.801,0.402,0.649	0.182	A3SS	4	1	8	4	Nalm_6
28869	ENSG00000214176.10	PLEKHM1P1	chr17	-	64781394	64781680	64781394	64781543	64785221	64785367	28869	10,14,9	1,0,1	14,8,13	1,8,4	286	149	0.000187507	0.012228419	0.839,1.0,0.824	0.879,0.343,0.629	0.271	A3SS	10	1	13	4	Nalm_6
28896	ENSG00000166783.22	MARF1	chr16	-	15622933	15623123	15622933	15623096	15624768	15624927	28896	86,94,63	47,51,29	97,79,115	22,24,23	176	149	2.55E-05	0.002347331	0.608,0.609,0.648	0.789,0.736,0.809	-0.156	A3SS	86	47	97	23	Nalm_6
29019	ENSG00000159314.12	ARHGAP27	chr17	-	45396206	45396580	45396206	45396284	45396667	45396790	29019	47,54,27	1,1,0	27,62,73	3,2,4	445	149	0.002128173	0.08203331	0.94,0.948,1.0	0.751,0.912,0.859	0.122	A3SS	47	1	62	3	Nalm_6
29057	ENSG00000124784.9	RIOK1	chr6	+	7395006	7395143	7395052	7395143	7393098	7393303	29057	36,28,16	131,117,61	22,25,20	222,156,149	195	149	0.000387266	0.021745338	0.174,0.155,0.167	0.07,0.109,0.093	0.075	A3SS	28	117	22	156	Nalm_6
29081	ENSG00000165548.11	TMEM63C	chr14	+	77239265	77239492	77239411	77239492	77238693	77238767	29081	6,5,2	27,17,11	1,0,0	38,31,51	295	149	5.85E-06	0.000678675	0.101,0.129,0.084	0.013,0.0,0.0	0.1	A3SS	5	17	0	38	Nalm_6
29090	ENSG00000132300.19	PTCD3	chr2	+	86108331	86108536	86108499	86108536	86106247	86106351	29090	34,35,18	6,2,2	63,32,15	0,2,1	317	149	0.001979934	0.077459561	0.727,0.892,0.809	1.0,0.883,0.876	-0.11	A3SS	34	2	32	1	Nalm_6
29099	ENSG00000132300.19	PTCD3	chr2	+	86127861	86127991	86127940	86127991	86127160	86127305	29099	78,126,47	361,372,240	135,93,98	285,303,289	228	149	0.002542614	0.092940828	0.124,0.181,0.113	0.236,0.167,0.181	-0.055	A3SS	78	361	98	289	Nalm_6
29185	ENSG00000196923.14	PDLIM7	chr5	-	177489770	177489841	177489770	177489832	177490869	177490906	29185	20,14,7	133,144,59	2,7,5	102,176,179	158	149	2.62E-06	0.000339567	0.124,0.084,0.101	0.018,0.036,0.026	0.076	A3SS	14	133	5	176	Nalm_6
29188	ENSG00000196923.14	PDLIM7	chr5	-	177489770	177489995	177489770	177489841	177490869	177490906	29188	4,1,1	15,11,4	4,4,9	1,2,0	303	149	3.12E-07	5.29E-05	0.116,0.043,0.109	0.663,0.496,1.0	-0.63	A3SS	1	11	4	1	Nalm_6
29189	ENSG00000196923.14	PDLIM7	chr5	-	177489770	177490027	177489770	177489841	177490869	177490906	29189	5,3,3	15,11,4	5,6,10	1,2,0	335	149	8.95E-07	0.00013184	0.129,0.108,0.25	0.69,0.572,1.0	-0.592	A3SS	3	11	6	1	Nalm_6
29190	ENSG00000196923.14	PDLIM7	chr5	-	177489770	177490031	177489770	177489841	177490869	177490906	29190	3,1,2	15,11,4	4,6,11	1,2,0	339	149	2.00E-08	4.30E-06	0.081,0.038,0.18	0.637,0.569,1.0	-0.636	A3SS	2	11	6	1	Nalm_6
29194	ENSG00000196923.14	PDLIM7	chr5	-	177489810	177490099	177489810	177489841	177490869	177490906	29194	5,3,1	15,11,4	4,5,12	1,2,0	407	149	2.28E-06	0.000300112	0.109,0.091,0.084	0.594,0.478,1.0	-0.596	A3SS	3	11	5	1	Nalm_6
29277	ENSG00000063245.15	EPN1	chr19	+	55678482	55678855	55678506	55678855	55675244	55675435	29277	7,0,2	17,12,14	0,0,0	3,2,12	173	149	0.000113289	0.008041032	0.262,0.0,0.11	0.0,0.0,0.0	0.124	A3SS	2	14	0	3	Nalm_6
29279	ENSG00000063245.15	EPN1	chr19	+	55678506	55678855	55678526	55678855	55675244	55675435	29279	17,16,14	162,114,106	3,4,13	92,142,233	169	149	6.42E-05	0.005046111	0.085,0.11,0.104	0.028,0.024,0.047	0.067	A3SS	16	114	4	142	Nalm_6
29294	ENSG00000040275.17	SPDL1	chr5	+	169596537	169596701	169596560	169596701	169594570	169594681	29294	6,5,3	41,75,59	0,0,0	133,91,83	172	149	2.75E-05	0.002504461	0.113,0.055,0.042	0.0,0.0,0.0	0.07	A3SS	5	59	0	91	Nalm_6
29317	ENSG00000137221.14	TJAP1	chr6	+	43504298	43504667	43504587	43504667	43503622	43503706	29317	4,3,2	6,3,2	5,5,7	1,0,0	438	149	1.07E-07	2.00E-05	0.185,0.254,0.254	0.63,1.0,1.0	-0.646	A3SS	3	3	5	0	Nalm_6
29318	ENSG00000137221.14	TJAP1	chr6	+	43504301	43504667	43504587	43504667	43503622	43503706	29318	5,1,2	6,3,2	6,3,1	1,0,0	435	149	1.69E-06	0.000229348	0.222,0.102,0.255	0.673,1.0,1.0	-0.698	A3SS	2	3	3	0	Nalm_6
29337	ENSG00000241956.11	ENSG00000241956	chr5	+	164801233	164801355	164801237	164801355	164722764	164722807	29337	0,0,1	39,28,15	4,0,5	27,23,38	153	149	0.001658217	0.067839129	0.0,0.0,0.061	0.126,0.0,0.114	-0.06	A3SS	0	28	4	27	Nalm_6
29344	ENSG00000156140.10	ADAMTS3	chr4	-	72288750	72288883	72288750	72288868	72290854	72291062	29344	3,4,2	18,16,9	1,0,0	29,13,25	164	149	8.94E-05	0.006622525	0.132,0.185,0.168	0.03,0.0,0.0	0.152	A3SS	3	16	0	25	Nalm_6
29348	ENSG00000038274.17	MAT2B	chr5	+	163513820	163513994	163513841	163513994	163513554	163513669	29348	12,15,11	560,436,328	6,5,6	443,524,487	170	149	0.001725526	0.069269906	0.018,0.029,0.029	0.012,0.008,0.011	0.015	A3SS	12	436	6	487	Nalm_6
29369	ENSG00000167323.12	STIM1	chr11	+	4083241	4083498	4083262	4083498	4082881	4082982	29369	4,8,4	57,59,39	0,0,0	42,43,78	170	149	5.44E-06	0.000640226	0.058,0.106,0.082	0.0,0.0,0.0	0.082	A3SS	4	57	0	43	Nalm_6
29378	ENSG00000115904.15	SOS1	chr2	-	39058672	39058827	39058672	39058804	39067627	39068678	29378	31,18,19	83,117,75	6,11,20	105,124,127	172	149	0.000217139	0.013863789	0.244,0.118,0.18	0.047,0.071,0.12	0.101	A3SS	19	83	11	124	Nalm_6
29405	ENSG00000041988.16	THAP3	chr1	+	6632795	6633121	6632913	6633121	6632390	6632495	29405	26,18,14	4,4,1	11,30,29	1,0,0	267	149	6.53E-05	0.005114072	0.784,0.715,0.887	0.86,1.0,1.0	-0.158	A3SS	18	4	29	0	Nalm_6
29430	ENSG00000155508.14	CNOT8	chr5	+	154863206	154863395	154863267	154863395	154858651	154858768	29430	384,354,150	12,9,4	323,412,322	0,0,0	210	149	7.22E-06	0.000808071	0.958,0.965,0.964	1.0,1.0,1.0	-0.038	A3SS	354	9	323	0	Nalm_6
29432	ENSG00000155508.14	CNOT8	chr5	+	154863211	154863395	154863267	154863395	154858651	154858768	29432	38,35,24	12,9,4	40,29,30	0,0,0	205	149	1.21E-10	3.66E-08	0.697,0.739,0.813	1.0,1.0,1.0	-0.25	A3SS	35	9	30	0	Nalm_6
29453	ENSG00000127054.22	INTS11	chr1	-	1314300	1314619	1314300	1314365	1314823	1315433	29453	46,34,17	202,139,97	17,33,26	171,218,228	403	149	0.001576498	0.065481149	0.078,0.083,0.061	0.035,0.053,0.04	0.031	A3SS	34	139	26	218	Nalm_6
29454	ENSG00000127054.22	INTS11	chr1	-	1314300	1314645	1314300	1314365	1314823	1315433	29454	45,34,17	202,139,97	17,33,25	171,218,228	429	149	0.001548869	0.064675555	0.072,0.078,0.057	0.033,0.05,0.037	0.029	A3SS	34	139	25	218	Nalm_6
29479	ENSG00000160957.15	RECQL4	chr8	-	144513927	144514352	144513927	144514230	144514441	144514525	29479	176,156,83	6,3,2	118,183,223	14,14,10	271	149	0.000819793	0.038843458	0.942,0.966,0.958	0.823,0.878,0.925	0.08	A3SS	156	3	183	14	Nalm_6
29480	ENSG00000160957.15	RECQL4	chr8	-	144514188	144514362	144514188	144514230	144514441	144514525	29480	352,286,195	6,3,2	240,369,448	14,14,10	281	149	0.000663464	0.032960592	0.969,0.981,0.981	0.901,0.933,0.96	0.046	A3SS	286	3	369	14	Nalm_6
29566	ENSG00000109065.12	NAT9	chr17	-	74773575	74773688	74773575	74773685	74773865	74774042	29566	12,7,4	5,0,4	8,7,7	0,0,1	152	149	0.000186132	0.012161207	0.702,1.0,0.495	1.0,1.0,0.873	-0.225	A3SS	7	4	7	0	Nalm_6
29634	ENSG00000127481.15	UBR4	chr1	-	19153767	19153954	19153767	19153939	19154917	19155078	29634	67,56,50	226,242,164	21,15,14	257,202,317	164	149	1.11E-16	6.65E-14	0.212,0.174,0.217	0.069,0.063,0.039	0.144	A3SS	56	226	15	257	Nalm_6
29753	ENSG00000140365.16	COMMD4	chr15	+	75338990	75339104	75339036	75339104	75338645	75338685	29753	79,70,36	0,9,2	76,83,61	0,1,1	195	149	0.001220341	0.053057075	1.0,0.856,0.932	1.0,0.984,0.979	-0.058	A3SS	70	2	76	1	Nalm_6
29765	ENSG00000156398.13	SFXN2	chr10	+	102729322	102729808	102729722	102729808	102728430	102728529	29765	69,43,21	12,8,8	117,78,75	5,4,8	549	149	0.000643774	0.032341446	0.609,0.593,0.416	0.864,0.841,0.718	-0.268	A3SS	43	8	78	5	Nalm_6
29794	ENSG00000113119.13	TMCO6	chr5	+	140643516	140643675	140643567	140643675	140642924	140643041	29794	4,8,2	4,2,1	4,7,3	0,0,2	200	149	0.00276607	0.099009914	0.427,0.749,0.598	1.0,1.0,0.528	-0.251	A3SS	4	2	4	0	Nalm_6
29795	ENSG00000113119.13	TMCO6	chr5	+	140643516	140643912	140643902	140643912	140642924	140643041	29795	92,63,46	2,2,0	85,82,80	7,6,4	535	149	0.001826682	0.072711422	0.928,0.898,1.0	0.772,0.792,0.848	0.138	A3SS	63	2	82	6	Nalm_6
29798	ENSG00000113119.13	TMCO6	chr5	+	140643567	140643912	140643902	140643912	140642924	140643041	29798	86,52,44	2,2,0	72,69,73	7,6,4	484	149	0.001408204	0.059934723	0.93,0.889,1.0	0.76,0.78,0.849	0.143	A3SS	52	2	72	6	Nalm_6
29829	ENSG00000170476.16	MZB1	chr5	-	139388460	139388622	139388460	139388601	139389679	139390081	29829	1,0,1	278,202,61	0,4,6	11,10,11	170	149	1.49E-06	0.000206514	0.003,0.0,0.014	0.0,0.26,0.323	-0.189	A3SS	1	202	4	11	Nalm_6
29830	ENSG00000170476.16	MZB1	chr5	-	139388460	139388625	139388460	139388601	139389679	139390081	29830	2,0,1	278,202,61	0,4,4	11,10,11	173	149	0.000101632	0.007346403	0.006,0.0,0.014	0.0,0.256,0.238	-0.158	A3SS	1	202	4	11	Nalm_6
29862	ENSG00000120709.11	FAM53C	chr5	+	138336788	138336985	138336873	138336985	138335384	138335485	29862	4,4,3	2,2,2	1,3,5	0,2,0	234	149	0.002422126	0.089931612	0.56,0.56,0.489	1.0,0.489,1.0	-0.293	A3SS	4	2	3	0	Nalm_6
29907	ENSG00000130227.17	XPO7	chr8	+	21995477	21995599	21995491	21995599	21991867	21991974	29907	10,10,7	1,3,4	8,6,2	0,0,0	163	149	1.31E-05	0.001341595	0.901,0.753,0.615	1.0,1.0,1.0	-0.244	A3SS	10	3	6	0	Nalm_6
29931	ENSG00000271816.1	BMS1P4	chr10	-	73716118	73716180	73716118	73716176	73718014	73718165	29931	2,9,1	3,7,0	5,1,7	0,1,1	153	149	0.001541908	0.064478244	0.394,0.556,1.0	1.0,0.493,0.872	-0.138	A3SS	2	3	5	1	Nalm_6
29934	ENSG00000271816.1	BMS1P4	chr10	-	73724774	73724838	73724774	73724828	73725960	73726040	29934	3,5,1	6,8,1	2,0,7	0,1,0	159	149	0.000235642	0.014679295	0.319,0.369,0.484	1.0,0.0,1.0	-0.276	A3SS	3	6	2	0	Nalm_6
29937	ENSG00000119048.8	UBE2B	chr5	+	134388544	134388588	134388547	134388588	134388351	134388413	29937	1,5,2	0,1,0	0,0,0	1,3,1	152	149	5.12E-14	2.40E-11	1.0,0.831,1.0	0.0,0.0,0.0	0.944	A3SS	2	0	0	1	Nalm_6
29942	ENSG00000164402.14	SEPTIN8	chr5	-	132759580	132760054	132759580	132760013	132760801	132760992	29942	2,2,1	13,21,6	4,1,2	0,1,0	190	149	3.94E-08	8.05E-06	0.108,0.069,0.116	1.0,0.44,1.0	-0.716	A3SS	2	13	2	0	Nalm_6
29943	ENSG00000164402.14	SEPTIN8	chr5	-	132759936	132760118	132759936	132760013	132760801	132760992	29943	4,3,0	13,21,6	4,1,2	0,1,0	254	149	3.56E-07	6.01E-05	0.153,0.077,0.0	1.0,0.37,1.0	-0.713	A3SS	3	13	2	0	Nalm_6
29944	ENSG00000164402.14	SEPTIN8	chr5	-	132759936	132760198	132759936	132760013	132760801	132760992	29944	5,3,0	13,21,6	4,1,3	0,1,0	334	149	5.71E-07	8.88E-05	0.146,0.06,0.0	1.0,0.308,1.0	-0.701	A3SS	3	13	3	0	Nalm_6
30064	ENSG00000075914.13	EXOSC7	chr3	+	45005275	45005375	45005290	45005375	45001537	45001608	30064	22,12,5	220,128,46	5,4,3	173,159,112	164	149	2.05E-05	0.001957716	0.083,0.078,0.09	0.026,0.022,0.024	0.06	A3SS	12	128	4	159	Nalm_6
30071	ENSG00000070756.17	PABPC1	chr8	-	100712361	100712726	100712361	100712457	100713086	100713181	30071	12,831,078,393	71,62,32	1,208,867,752	27,12,16	418	149	1.12E-11	4.08E-09	0.866,0.861,0.814	0.941,0.963,0.944	-0.102	A3SS	1078	62	867	16	Nalm_6
30099	ENSG00000255152.8	MSH5-SAPCD1	chr6	+	31763093	31763550	31763422	31763550	31762443	31762570	30099	6,6,10	2,2,2	17,9,13	0,0,0	478	149	4.55E-06	0.000553535	0.483,0.483,0.609	1.0,1.0,1.0	-0.475	A3SS	6	2	13	0	Nalm_6
30100	ENSG00000255152.8	MSH5-SAPCD1	chr6	+	31763414	31763550	31763422	31763550	31762443	31762570	30100	0,3,3	2,2,2	5,7,7	0,0,0	157	149	1.33E-05	0.001365698	0.0,0.587,0.587	1.0,1.0,1.0	-0.609	A3SS	3	2	7	0	Nalm_6
30104	ENSG00000255152.8	MSH5-SAPCD1	chr6	+	31764063	31764159	31764076	31764159	31763414	31763555	30104	23,34,19	7,3,8	42,31,51	3,3,0	162	149	0.000331331	0.01916784	0.751,0.912,0.686	0.928,0.905,1.0	-0.161	A3SS	23	7	42	3	Nalm_6
30164	ENSG00000112893.10	MAN2A1	chr5	+	109847627	109847790	109847656	109847790	109845864	109846006	30164	7,10,2	31,46,21	3,6,8	97,104,90	178	149	0.002165253	0.082875135	0.159,0.154,0.074	0.025,0.046,0.069	0.082	A3SS	7	31	6	97	Nalm_6
30171	ENSG00000123200.17	ZC3H13	chr13	-	46038744	46039014	46038744	46038944	46042163	46042275	30171	4,4,4	0,1,1	4,6,1	4,4,3	219	149	9.41E-05	0.00690517	1.0,0.731,0.731	0.405,0.505,0.185	0.456	A3SS	4	1	4	4	Nalm_6
30172	ENSG00000123200.17	ZC3H13	chr13	-	46038744	46039030	46038744	46038944	46042163	46042275	30172	6,6,4	0,1,1	3,5,1	4,4,3	235	149	9.00E-06	0.00097858	1.0,0.792,0.717	0.322,0.442,0.174	0.524	A3SS	6	1	3	4	Nalm_6
30173	ENSG00000123200.17	ZC3H13	chr13	-	46038744	46039184	46038744	46038944	46042163	46042275	30173	4,6,5	0,1,1	3,5,1	4,4,3	389	149	1.98E-05	0.00190235	1.0,0.697,0.657	0.223,0.324,0.113	0.565	A3SS	5	1	3	4	Nalm_6
30177	ENSG00000123200.17	ZC3H13	chr13	-	46038896	46039351	46038896	46038944	46042163	46042275	30177	5,5,5	0,1,1	5,7,2	4,4,3	556	149	0.000302119	0.01782806	1.0,0.573,0.573	0.251,0.319,0.152	0.475	A3SS	5	1	5	4	Nalm_6
30179	ENSG00000123200.17	ZC3H13	chr13	-	46038896	46039351	46038896	46039030	46042163	46042275	30179	1,1,1	2,2,0	2,2,1	0,0,0	470	149	3.86E-06	0.000479129	0.137,0.137,1.0	1.0,1.0,1.0	-0.575	A3SS	1	2	2	0	Nalm_6
30188	ENSG00000151893.15	CACUL1	chr10	-	118701305	118701427	118701305	118701408	118707491	118707587	30188	13,16,9	216,188,122	8,4,9	255,179,299	168	149	0.000838746	0.039345913	0.051,0.07,0.061	0.027,0.019,0.026	0.037	A3SS	13	188	8	255	Nalm_6
30314	ENSG00000047410.14	TPR	chr1	-	186331497	186331596	186331497	186331581	186332194	186332343	30314	22,30,25	178,266,94	11,6,9	530,275,264	164	149	2.65E-14	1.28E-11	0.101,0.093,0.195	0.019,0.019,0.03	0.107	A3SS	25	178	9	275	Nalm_6
30316	ENSG00000047410.14	TPR	chr1	-	186332194	186332361	186332194	186332327	186333121	186333394	30316	6,10,9	6,7,1	38,16,11	0,0,0	183	149	7.54E-09	1.72E-06	0.449,0.538,0.88	1.0,1.0,1.0	-0.378	A3SS	9	6	16	0	Nalm_6
30324	ENSG00000047410.14	TPR	chr1	-	186353687	186353880	186353687	186353870	186355409	186355558	30324	2,8,4	0,5,2	3,3,1	0,0,0	159	149	7.67E-05	0.005833212	1.0,0.6,0.652	1.0,1.0,1.0	-0.249	A3SS	4	2	3	0	Nalm_6
30328	ENSG00000047410.14	TPR	chr1	-	186355634	186355785	186355634	186355768	186356285	186356538	30328	4,40,7	166,238,109	5,2,2	392,290,221	166	149	1.65E-12	6.55E-10	0.021,0.131,0.055	0.011,0.006,0.008	0.061	A3SS	7	166	2	290	Nalm_6
30329	ENSG00000047410.14	TPR	chr1	-	186356285	186356739	186356285	186356449	186357396	186357623	30329	31,77,36	146,202,101	76,42,45	420,310,179	439	149	0.000314483	0.018388805	0.067,0.115,0.108	0.058,0.044,0.079	0.036	A3SS	36	146	45	310	Nalm_6
30330	ENSG00000047410.14	TPR	chr1	-	186357396	186357508	186357396	186357498	186358542	186358650	30330	8,21,7	3,4,0	23,14,10	0,0,0	159	149	0.000798667	0.038097837	0.714,0.831,1.0	1.0,1.0,1.0	-0.152	A3SS	8	3	14	0	Nalm_6
30333	ENSG00000047410.14	TPR	chr1	-	186360272	186360384	186360272	186360364	186360764	186360905	30333	7,21,4	273,380,151	8,2,6	763,452,320	169	149	3.35E-05	0.002979803	0.022,0.046,0.023	0.009,0.004,0.016	0.021	A3SS	7	273	6	452	Nalm_6
30446	ENSG00000146085.8	MMUT	chr6	-	49448815	49448951	49448815	49448927	49451465	49451714	30446	5,11,23	30,54,45	5,1,6	95,113,127	173	149	1.45E-09	3.74E-07	0.126,0.149,0.306	0.043,0.008,0.039	0.164	A3SS	11	45	5	113	Nalm_6
30517	ENSG00000071082.11	RPL31	chr2	+	101023624	101024032	101023637	101024032	101005958	101006071	30517	24,25,11	4,7,3	4,4,1	0,0,0	162	149	1.44E-05	0.001457676	0.847,0.767,0.771	1.0,1.0,1.0	-0.205	A3SS	24	4	4	0	Nalm_6
30615	ENSG00000113048.17	MRPS27	chr5	-	72227892	72228383	72227892	72228368	72232442	72232558	30615	16,8,18	562,511,467	1,0,2	576,519,657	164	149	3.58E-05	0.003150095	0.025,0.014,0.034	0.002,0.0,0.003	0.023	A3SS	16	511	1	576	Nalm_6
30672	ENSG00000129173.13	E2F8	chr11	-	19232233	19232361	19232233	19232296	19234359	19234521	30672	123,94,127	8,36,11	176,142,199	8,8,3	214	149	5.51E-05	0.004467504	0.915,0.645,0.889	0.939,0.925,0.979	-0.131	A3SS	123	11	176	8	Nalm_6
30673	ENSG00000129173.13	E2F8	chr11	-	19232233	19232371	19232233	19232296	19234359	19234521	30673	401,301,342	8,36,11	552,402,576	8,8,3	224	149	1.06E-07	1.98E-05	0.971,0.848,0.954	0.979,0.971,0.992	-0.056	A3SS	342	11	552	8	Nalm_6
30691	ENSG00000123219.13	CENPK	chr5	-	65554796	65554933	65554796	65554898	65561462	65561564	30691	38,63,20	5,3,0	76,47,34	15,21,4	184	149	0.000418225	0.023134563	0.86,0.944,1.0	0.804,0.644,0.873	0.161	A3SS	38	3	47	15	Nalm_6
30717	ENSG00000072274.13	TFRC	chr3	-	196055079	196055319	196055079	196055301	196058283	196058365	30717	55,35,17	13,791,231,550	2,2,0	126,814,221,437	167	149	4.10E-14	1.93E-11	0.034,0.025,0.027	0.001,0.001,0.0	0.028	A3SS	35	1231	2	1422	Nalm_6
30870	ENSG00000084774.14	CAD	chr2	+	27241030	27241227	27241057	27241227	27240910	27240955	30870	22,19,3	458,289,190	8,5,2	221,238,272	176	149	0.002681723	0.096817958	0.039,0.053,0.013	0.03,0.017,0.006	0.017	A3SS	19	289	5	238	Nalm_6
30882	ENSG00000155903.14	RASA2	chr3	+	141555805	141555912	141555839	141555912	141540532	141540609	30882	19,19,7	1,1,0	24,23,19	4,5,1	183	149	0.001225881	0.053205684	0.939,0.939,1.0	0.83,0.789,0.939	0.107	A3SS	19	1	23	4	Nalm_6
30958	ENSG00000139719.11	VPS33A	chr12	-	122232744	122232995	122232744	122232968	122235785	122235923	30958	9,5,1	50,53,33	0,0,0	53,62,52	176	149	5.31E-06	0.000628819	0.132,0.074,0.025	0.0,0.0,0.0	0.077	A3SS	5	50	0	53	Nalm_6
30974	ENSG00000185619.18	PCGF3	chr4	+	734766	734943	734930	734943	733671	733789	30974	11,18,4	96,83,22	51,42,58	151,147,163	313	149	0.000680501	0.033571068	0.052,0.094,0.08	0.139,0.12,0.145	-0.059	A3SS	11	83	51	151	Nalm_6
30977	ENSG00000185619.18	PCGF3	chr4	+	734792	734943	734930	734943	733671	733789	30977	5,9,4	96,83,22	35,27,36	151,147,163	287	149	0.000326218	0.018887529	0.026,0.053,0.086	0.107,0.087,0.103	-0.044	A3SS	5	83	35	151	Nalm_6
30981	ENSG00000185619.18	PCGF3	chr4	+	743416	743538	743473	743538	737465	737521	30981	1,3,0	75,98,30	15,9,6	167,187,188	206	149	0.002449527	0.090763275	0.01,0.022,0.0	0.061,0.034,0.023	-0.029	A3SS	1	75	9	187	Nalm_6
31137	ENSG00000197969.14	VPS13A	chr9	+	77370872	77370935	77370889	77370935	77370414	77370578	31137	11,9,3	117,198,57	1,1,0	288,133,162	166	149	8.95E-07	0.00013184	0.078,0.039,0.045	0.003,0.007,0.0	0.051	A3SS	9	117	1	162	Nalm_6
31146	ENSG00000160218.13	TRAPPC10	chr21	+	44032758	44032935	44032801	44032935	44032090	44032172	31146	3,0,2	14,10,6	1,4,9	2,2,1	192	149	0.000120374	0.008433792	0.143,0.0,0.206	0.28,0.608,0.875	-0.471	A3SS	2	10	4	2	Nalm_6
31147	ENSG00000160218.13	TRAPPC10	chr21	+	44032758	44032935	44032807	44032935	44032090	44032172	31147	4,1,2	4,3,0	1,4,9	0,0,0	198	149	1.78E-05	0.001747682	0.429,0.201,1.0	1.0,1.0,1.0	-0.457	A3SS	2	3	4	0	Nalm_6
31150	ENSG00000160218.13	TRAPPC10	chr21	+	44032801	44032935	44032807	44032935	44032090	44032172	31150	15,11,6	4,3,0	2,2,1	0,0,0	155	149	0.000541452	0.028269855	0.783,0.779,1.0	1.0,1.0,1.0	-0.146	A3SS	11	3	2	0	Nalm_6
31264	ENSG00000182979.18	MTA1	chr14	+	105458163	105458371	105458188	105458371	105454192	105454310	31264	8,5,3	8,5,3	0,1,0	6,6,9	174	149	6.47E-08	1.28E-05	0.461,0.461,0.461	0.0,0.125,0.0	0.419	A3SS	5	5	0	6	Nalm_6
31362	ENSG00000164221.13	CCDC112	chr5	-	115284786	115284906	115284786	115284891	115296426	115296693	31362	7,4,0	2,3,4	4,9,3	2,0,0	164	149	0.000220957	0.01402187	0.761,0.548,0.0	0.645,1.0,1.0	-0.445	A3SS	4	3	4	0	Nalm_6
31363	ENSG00000164221.13	CCDC112	chr5	-	115284786	115284908	115284786	115284891	115296426	115296693	31363	34,39,11	2,3,4	52,37,19	2,0,0	166	149	0.001162483	0.050968808	0.938,0.921,0.712	0.959,1.0,1.0	-0.129	A3SS	34	3	37	0	Nalm_6
31364	ENSG00000164221.13	CCDC112	chr5	-	115284786	115284929	115284786	115284891	115296426	115296693	31364	12,14,2	2,3,4	10,13,3	2,0,0	187	149	0.000709091	0.034854572	0.827,0.788,0.285	0.799,1.0,1.0	-0.3	A3SS	12	3	10	0	Nalm_6
31403	ENSG00000221978.13	CCNL2	chr1	-	1395393	1395537	1395393	1395514	1398232	1398302	31403	15,16,8	322,253,163	3,2,7	384,396,430	172	149	1.11E-07	2.05E-05	0.039,0.052,0.041	0.007,0.004,0.014	0.036	A3SS	15	253	3	396	Nalm_6
31482	ENSG00000129292.21	PHF20L1	chr8	+	132794393	132794581	132794409	132794581	132777822	132777911	31482	16,13,3	114,170,70	5,6,3	139,122,138	165	149	0.002205969	0.08393368	0.112,0.065,0.037	0.031,0.043,0.019	0.04	A3SS	13	114	5	138	Nalm_6
31514	ENSG00000185813.11	PCYT2	chr17	-	81908875	81909321	81908875	81909035	81909513	81909602	31514	115,68,34	4,4,0	68,118,126	1,0,0	435	149	0.001669069	0.068007605	0.908,0.853,1.0	0.959,1.0,1.0	-0.066	A3SS	68	4	118	0	Nalm_6
31582	ENSG00000168538.16	TRAPPC11	chr4	+	183706725	183706940	183706786	183706940	183704978	183705070	31582	3,0,1	1,10,1	8,4,2	1,1,0	210	149	5.43E-06	0.000639986	0.68,0.0,0.415	0.85,0.739,1.0	-0.498	A3SS	1	1	4	1	Nalm_6
31589	ENSG00000182552.15	RWDD4	chr4	-	183655880	183655974	183655880	183655961	183658928	183659203	31589	97,78,18	200,188,81	14,27,15	230,275,177	162	149	4.66E-15	2.50E-12	0.308,0.276,0.17	0.053,0.083,0.072	0.182	A3SS	78	188	15	230	Nalm_6
31626	ENSG00000188566.15	NDOR1	chr9	+	137215296	137215521	137215427	137215521	137215094	137215202	31626	25,22,14	0,0,2	11,31,35	2,5,3	280	149	0.000975204	0.044420789	1.0,1.0,0.788	0.745,0.767,0.861	0.138	A3SS	22	0	31	3	Nalm_6
31628	ENSG00000188566.15	NDOR1	chr9	+	137215311	137215521	137215427	137215521	137215094	137215202	31628	25,19,14	0,0,2	11,28,33	2,5,3	265	149	0.000894066	0.041473027	1.0,1.0,0.797	0.756,0.759,0.861	0.14	A3SS	19	0	28	3	Nalm_6
31644	ENSG00000275052.5	PPP4R3B	chr2	-	55574368	55574413	55574368	55574401	55577314	55577356	31644	13,15,6	2,5,3	0,2,0	4,8,3	161	149	2.84E-09	7.07E-07	0.857,0.735,0.649	0.0,0.188,0.0	0.684	A3SS	13	3	0	4	Nalm_6
31761	ENSG00000110955.9	ATP5F1B	chr12	-	56639105	56639289	56639105	56639196	56639979	56640192	31761	912,619,572	61,28,25	7,128,921,218	1,0,0	242	149	0	0	0.902,0.932,0.934	0.998,1.0,1.0	-0.077	A3SS	619	28	892	0	Nalm_6
31810	ENSG00000137094.16	DNAJB5	chr9	+	34996264	34996519	34996397	34996519	34993199	34993444	31810	58,41,17	5,2,1	41,78,60	0,1,0	282	149	0.000649661	0.032434405	0.86,0.915,0.9	1.0,0.976,1.0	-0.1	A3SS	41	2	60	0	Nalm_6
31881	ENSG00000104835.15	SARS2	chr19	-	38921526	38921752	38921526	38921596	38922237	38922267	31881	95,80,57	1,1,0	63,82,68	7,4,2	305	149	8.83E-05	0.006558769	0.979,0.975,1.0	0.815,0.909,0.943	0.096	A3SS	80	1	68	4	Nalm_6
31902	ENSG00000180479.14	ZNF571	chr19	-	37583970	37584141	37583970	37584097	37586667	37586745	31902	0,2,0	4,15,3	8,1,2	8,3,6	193	149	0.000107921	0.007714224	0.0,0.093,0.0	0.436,0.205,0.205	-0.251	A3SS	0	4	2	6	Nalm_6
31929	ENSG00000119285.11	HEATR1	chr1	-	236554597	236554786	236554597	236554651	236555295	236555464	31929	118,89,74	4,3,4	170,169,173	1,2,1	284	149	0.001743625	0.069729431	0.939,0.94,0.907	0.989,0.978,0.989	-0.057	A3SS	89	4	170	1	Nalm_6
31936	ENSG00000119285.11	HEATR1	chr1	-	236574660	236574918	236574660	236574903	236576218	236576377	31936	5,6,3	70,56,47	0,0,0	123,101,132	164	149	1.46E-05	0.001476293	0.061,0.089,0.055	0.0,0.0,0.0	0.068	A3SS	5	56	0	123	Nalm_6
31937	ENSG00000119285.11	HEATR1	chr1	-	236582735	236583220	236582735	236582872	236585024	236585216	31937	94,98,53	8,0,1	140,103,103	0,2,0	497	149	0.001368088	0.058332688	0.779,1.0,0.941	1.0,0.939,1.0	-0.073	A3SS	94	1	103	0	Nalm_6
32000	ENSG00000140464.20	PML	chr15	+	74035109	74035335	74035142	74035335	74034477	74034530	32000	2,3,3	90,84,50	4,3,6	3,8,27	182	149	4.13E-05	0.003558568	0.018,0.028,0.047	0.522,0.235,0.154	-0.273	A3SS	3	84	4	8	Nalm_6
32001	ENSG00000140464.20	PML	chr15	+	74035109	74035590	74035131	74035590	74034477	74034530	32001	0,0,1	3,7,5	3,1,4	3,11,23	171	149	0.000585564	0.030084217	0.0,0.0,0.148	0.466,0.073,0.132	-0.174	A3SS	0	5	3	11	Nalm_6
32048	ENSG00000198586.14	TLK1	chr2	-	171006473	171006877	171006473	171006643	171006971	171007063	32048	12,18,10	0,5,1	36,9,20	1,0,0	383	149	0.001336948	0.0571428	1.0,0.583,0.796	0.933,1.0,1.0	-0.185	A3SS	12	1	20	0	Nalm_6
32117	ENSG00000138709.19	LARP1B	chr4	+	128178430	128178642	128178511	128178642	128162193	128162317	32117	5,6,3	0,1,0	21,14,9	7,1,4	230	149	0.000123451	0.008598268	1.0,0.795,1.0	0.66,0.901,0.593	0.214	A3SS	5	0	14	4	Nalm_6
32202	ENSG00000184575.12	XPOT	chr12	+	64430051	64430210	64430063	64430210	64428050	64428120	32202	1,2,1	0,0,0	3,0,2	0,3,2	161	149	0.000814486	0.03866974	1.0,1.0,1.0	1.0,0.0,0.481	0.506	A3SS	1	0	2	2	Nalm_6
32253	ENSG00000204394.13	VARS1	chr6	-	31794830	31795277	31794830	31795186	31795545	31795752	32253	2,4,0	2,4,2	1,0,0	7,6,3	240	149	0.001711728	0.068872437	0.383,0.383,0.0	0.081,0.0,0.0	0.228	A3SS	2	2	0	6	Nalm_6
32273	ENSG00000137411.19	VARS2	chr6	+	30917094	30917224	30917104	30917224	30916877	30916959	32273	16,16,5	37,30,41	1,0,0	121,111,114	159	149	0	0	0.288,0.333,0.103	0.008,0.0,0.0	0.239	A3SS	16	37	0	114	Nalm_6
32304	ENSG00000231925.13	TAPBP	chr6	-	33313587	33313840	33313587	33313627	33314004	33314254	32304	9,5,1	2,3,2	5,5,5	1,1,0	362	149	0.000824896	0.03899174	0.649,0.407,0.171	0.673,0.673,1.0	-0.373	A3SS	5	2	5	1	Nalm_6
32383	ENSG00000170265.12	ZNF282	chr7	+	149212354	149212471	149212357	149212471	149210584	149210704	32383	18,22,18	123,102,85	10,7,13	106,148,135	152	149	0.000213935	0.013686837	0.125,0.175,0.172	0.085,0.044,0.086	0.086	A3SS	18	102	10	135	Nalm_6
32391	ENSG00000115355.18	CCDC88A	chr2	-	55343647	55343827	55343647	55343792	55344367	55344514	32391	4,19,4	151,319,101	2,0,0	437,236,203	184	149	5.24E-06	0.000624107	0.021,0.046,0.031	0.004,0.0,0.0	0.031	A3SS	4	151	0	236	Nalm_6
32553	ENSG00000129646.16	QRICH2	chr17	-	76287191	76287501	76287191	76287306	76287799	76287897	32553	3,4,4	12,9,7	0,3,1	21,30,23	344	149	0.000364154	0.020694162	0.098,0.161,0.198	0.0,0.042,0.018	0.132	A3SS	4	9	1	23	Nalm_6
32559	ENSG00000128891.16	CCDC32	chr15	-	40557215	40557390	40557215	40557372	40562771	40563027	32559	8,3,0	59,58,27	0,0,0	41,50,35	167	149	0.000991904	0.04494976	0.108,0.044,0.0	0.0,0.0,0.0	0.051	A3SS	3	58	0	41	Nalm_6
32625	ENSG00000173085.15	COQ2	chr4	-	83267585	83267797	83267585	83267774	83269859	83269993	32625	4,4,3	59,49,26	0,0,0	72,71,43	172	149	0.000386073	0.02171286	0.055,0.066,0.091	0.0,0.0,0.0	0.071	A3SS	4	49	0	71	Nalm_6
32662	ENSG00000113532.13	ST8SIA4	chr5	-	100895653	100895808	100895653	100895783	100902842	100903282	32662	6,11,3	4,2,3	7,13,9	1,2,0	174	149	0.002736743	0.098144173	0.562,0.825,0.461	0.857,0.848,1.0	-0.286	A3SS	6	3	9	1	Nalm_6
32688	ENSG00000101407.13	TTI1	chr20	-	38002627	38002793	38002627	38002776	38006196	38006397	32688	23,38,13	50,33,20	0,4,2	111,85,108	166	149	0	0	0.292,0.508,0.368	0.0,0.041,0.016	0.37	A3SS	23	33	2	108	Nalm_6
32725	ENSG00000175203.17	DCTN2	chr12	-	57532014	57532348	57532014	57532106	57532571	57532643	32725	16,22,0	6,3,2	47,16,12	0,0,3	391	149	0.000520532	0.027461576	0.504,0.736,0.0	1.0,1.0,0.604	-0.455	A3SS	16	3	16	0	Nalm_6
32807	ENSG00000065534.20	MYLK	chr3	-	123732895	123733151	123732895	123733060	123733686	123735770	32807	2,0,2	0,1,0	1,0,0	1,2,1	240	149	1.70E-05	0.00168437	1.0,0.0,1.0	0.383,0.0,0.0	0.539	A3SS	2	0	0	1	Nalm_6
32842	ENSG00000213337.9	ANKRD39	chr2	-	96840415	96840912	96840415	96840514	96842059	96842185	32842	33,15,8	3,2,1	18,32,25	1,0,1	547	149	0.002030592	0.07899589	0.75,0.671,0.685	0.831,1.0,0.872	-0.199	A3SS	15	2	25	1	Nalm_6
33036	ENSG00000165675.19	ENOX2	chrX	-	130637228	130637410	130637228	130637404	130656580	130656695	33036	16,23,18	30,25,19	86,57,38	30,13,5	155	149	5.72E-09	1.34E-06	0.339,0.469,0.477	0.734,0.808,0.88	-0.379	A3SS	18	25	57	13	Nalm_6
33054	ENSG00000154832.16	CXXC1	chr18	-	50284923	50285351	50284923	50285247	50285748	50285928	33054	457,285,229	153,153,67	406,499,565	10,18,19	253	149	0	0	0.638,0.523,0.668	0.96,0.942,0.946	-0.34	A3SS	285	153	499	18	Nalm_6
33086	ENSG00000102780.17	DGKH	chr13	+	42208946	42209072	42208958	42209072	42206038	42206146	33086	16,32,7	29,21,17	6,2,3	30,28,40	161	149	2.00E-06	0.000269109	0.338,0.585,0.276	0.156,0.062,0.065	0.305	A3SS	16	21	3	30	Nalm_6
33130	ENSG00000145216.16	FIP1L1	chr4	+	53414620	53414722	53414633	53414722	53399729	53399839	33130	42,48,22	0,5,0	34,34,29	8,6,5	162	149	0.000299435	0.017718571	1.0,0.898,1.0	0.796,0.839,0.842	0.14	A3SS	42	0	34	6	Nalm_6
33170	ENSG00000130856.17	ZNF236	chr18	+	76881267	76881482	76881287	76881482	76880281	76880316	33170	4,1,6	0,0,0	2,0,0	2,1,2	169	149	7.88E-08	1.53E-05	1.0,1.0,1.0	0.469,0.0,0.0	0.844	A3SS	4	0	0	2	Nalm_6
33171	ENSG00000130856.17	ZNF236	chr18	+	76881267	76881482	76881320	76881482	76880281	76880316	33171	4,1,6	17,14,10	2,0,0	13,5,12	202	149	0.000955892	0.043766734	0.148,0.05,0.307	0.102,0.0,0.0	0.134	A3SS	4	14	0	12	Nalm_6
33214	ENSG00000137161.18	CNPY3	chr6	+	42935411	42935670	42935536	42935670	42929479	42929721	33214	41,27,6	9,3,4	41,47,22	0,0,0	274	149	1.95E-08	4.21E-06	0.712,0.83,0.449	1.0,1.0,1.0	-0.336	A3SS	27	4	41	0	Nalm_6
33229	ENSG00000040933.16	INPP4A	chr2	+	98546543	98546694	98546585	98546694	98545968	98546073	33229	2,2,1	45,33,19	4,6,18	49,41,85	191	149	0.00150878	0.063564783	0.034,0.045,0.039	0.06,0.102,0.142	-0.062	A3SS	2	33	6	49	Nalm_6
33293	ENSG00000131778.20	CHD1L	chr1	+	147264428	147264584	147264431	147264584	147259836	147259918	33293	10,9,12	0,5,3	7,12,11	0,2,0	152	149	0.001637602	0.067229185	1.0,0.638,0.797	1.0,0.855,1.0	-0.14	A3SS	10	3	11	0	Nalm_6
33314	ENSG00000171316.12	CHD7	chr8	+	60830309	60830577	60830321	60830577	60828662	60828806	33314	33,33,18	267,232,195	1,1,4	315,332,398	161	149	0	0	0.103,0.116,0.079	0.003,0.003,0.009	0.094	A3SS	33	232	1	332	Nalm_6
33347	ENSG00000112742.10	TTK	chr6	+	80042097	80042527	80042118	80042527	80040605	80040703	33347	2,6,3	40,91,32	0,0,0	103,76,53	170	149	0.00111938	0.049458411	0.042,0.055,0.076	0.0,0.0,0.0	0.058	A3SS	3	40	0	76	Nalm_6
33402	ENSG00000163872.16	YEATS2	chr3	+	183716142	183716412	183716346	183716412	183715143	183715262	33402	0,1,0	1,2,5	1,3,4	3,2,5	353	149	0.000503796	0.026778449	0.0,0.174,0.0	0.123,0.388,0.252	-0.196	A3SS	0	2	3	3	Nalm_6
33533	ENSG00000131373.15	HACL1	chr3	-	15572766	15573259	15572766	15573242	15574976	15575082	33533	9,12,10	53,70,61	8,3,6	111,97,151	166	149	5.32E-05	0.004341836	0.132,0.133,0.128	0.061,0.027,0.034	0.09	A3SS	10	61	6	111	Nalm_6
33544	ENSG00000109805.10	NCAPG	chr4	+	17823630	17823770	17823646	17823770	17822982	17823123	33544	22,41,23	359,467,247	22,17,8	748,576,398	165	149	4.78E-08	9.63E-06	0.052,0.073,0.078	0.026,0.026,0.018	0.044	A3SS	23	359	17	576	Nalm_6
33549	ENSG00000109805.10	NCAPG	chr4	+	17825353	17825561	17825381	17825561	17824967	17825057	33549	14,8,5	284,344,290	0,0,0	505,344,426	177	149	0.001527339	0.064155478	0.04,0.019,0.014	0.0,0.0,0.0	0.024	A3SS	8	290	0	426	Nalm_6
33596	ENSG00000160741.17	CRTC2	chr1	-	153951855	153952262	153951855	153952240	153952804	153952834	33596	26,20,10	2,2,0	22,18,16	7,7,6	171	149	0.000151622	0.010276865	0.919,0.897,1.0	0.733,0.691,0.699	0.231	A3SS	20	2	18	7	Nalm_6
33597	ENSG00000160741.17	CRTC2	chr1	-	153952231	153952635	153952231	153952240	153952804	153952834	33597	259,268,106	2,2,0	271,234,187	7,7,6	544	149	0.000137324	0.009452741	0.973,0.973,1.0	0.914,0.902,0.895	0.078	A3SS	259	2	234	7	Nalm_6
33598	ENSG00000160741.17	CRTC2	chr1	-	153952231	153952650	153952231	153952240	153952804	153952834	33598	188,141,63	2,2,0	124,129,93	7,7,6	559	149	2.22E-05	0.002090483	0.962,0.949,1.0	0.825,0.831,0.805	0.15	A3SS	141	2	124	7	Nalm_6
33602	ENSG00000160741.17	CRTC2	chr1	-	153952804	153953155	153952804	153952834	153953265	153953369	33602	54,60,20	256,251,108	29,22,25	228,219,224	470	149	0.000152757	0.010343873	0.063,0.07,0.055	0.039,0.031,0.034	0.028	A3SS	54	251	25	224	Nalm_6
33603	ENSG00000160741.17	CRTC2	chr1	-	153952804	153953179	153952804	153952834	153953265	153953369	33603	53,60,21	256,251,108	29,24,25	228,219,224	494	149	0.000255793	0.015724352	0.059,0.067,0.055	0.037,0.032,0.033	0.026	A3SS	53	251	25	224	Nalm_6
33670	ENSG00000163702.20	IL17RC	chr3	+	9920466	9920602	9920490	9920602	9918534	9918609	33670	13,22,11	15,10,10	6,10,5	47,63,54	173	149	3.66E-11	1.20E-08	0.427,0.655,0.486	0.099,0.12,0.074	0.425	A3SS	13	10	6	54	Nalm_6
33791	ENSG00000258728.2	ENSG00000258728	chr9	+	34647474	34647567	34647562	34647567	34647088	34647258	33791	24,14,9	5,1,1	20,26,18	0,0,0	237	149	0.000247196	0.015275568	0.751,0.898,0.85	1.0,1.0,1.0	-0.167	A3SS	14	1	20	0	Nalm_6
33793	ENSG00000258728.2	ENSG00000258728	chr9	+	34647474	34647961	34647831	34647961	34647088	34647258	33793	113,98,35	9,4,2	85,91,90	3,0,0	506	149	9.76E-05	0.007102555	0.787,0.878,0.837	0.893,1.0,1.0	-0.13	A3SS	98	4	90	0	Nalm_6
33795	ENSG00000258728.2	ENSG00000258728	chr9	+	34647540	34647567	34647562	34647567	34647088	34647258	33795	8,6,0	5,1,1	10,16,11	0,0,0	171	149	0.002263578	0.085802333	0.582,0.839,0.0	1.0,1.0,1.0	-0.526	A3SS	6	1	11	0	Nalm_6
33797	ENSG00000258728.2	ENSG00000258728	chr9	+	34647540	34647961	34647831	34647961	34647088	34647258	33797	88,87,31	9,4,2	76,83,81	3,0,0	440	149	6.00E-05	0.004778687	0.768,0.88,0.84	0.896,1.0,1.0	-0.136	A3SS	87	4	81	0	Nalm_6
33799	ENSG00000258728.2	ENSG00000258728	chr9	+	34647562	34647961	34647831	34647961	34647088	34647258	33799	91,86,32	9,4,2	71,75,75	3,0,0	418	149	0.000118203	0.00829817	0.783,0.885,0.851	0.894,1.0,1.0	-0.125	A3SS	86	4	75	0	Nalm_6
33834	ENSG00000188130.14	MAPK12	chr22	-	50257688	50258141	50257688	50257945	50258242	50258301	33834	2,3,1	5,1,1	3,9,5	0,2,1	345	149	0.002026011	0.078874746	0.147,0.564,0.302	1.0,0.66,0.683	-0.443	A3SS	2	1	5	1	Nalm_6
33919	ENSG00000127415.13	IDUA	chr4	+	1001650	1001715	1001678	1001715	1001467	1001563	33919	14,3,1	2,0,3	0,0,4	16,15,16	177	149	5.52E-06	0.000644702	0.855,1.0,0.219	0.0,0.0,0.174	0.633	A3SS	3	2	0	16	Nalm_6
33925	ENSG00000145214.14	DGKQ	chr4	-	966150	966626	966150	966527	966747	966802	33925	0,0,1	26,11,14	4,5,6	30,39,51	248	149	0.000714442	0.034976979	0.0,0.0,0.041	0.074,0.072,0.066	-0.057	A3SS	0	14	5	39	Nalm_6
33968	ENSG00000142945.13	KIF2C	chr1	+	44750308	44750564	44750368	44750564	44747651	44747700	33968	1,0,1	0,2,2	1,4,1	0,0,0	209	149	1.55E-05	0.001552159	1.0,0.0,0.263	1.0,1.0,1.0	-0.579	A3SS	1	2	1	0	Nalm_6
34024	ENSG00000164038.16	SLC9B2	chr4	-	103047050	103047215	103047050	103047168	103048892	103049020	34024	22,15,12	1,0,0	6,6,15	6,2,2	196	149	4.08E-06	0.000502203	0.944,1.0,1.0	0.432,0.695,0.851	0.322	A3SS	15	0	6	2	Nalm_6
34025	ENSG00000164038.16	SLC9B2	chr4	-	103047050	103047226	103047050	103047168	103048892	103049020	34025	89,78,40	1,0,0	65,44,74	6,2,2	207	149	0.001127584	0.049758703	0.985,1.0,1.0	0.886,0.941,0.964	0.065	A3SS	78	0	65	2	Nalm_6
34026	ENSG00000164038.16	SLC9B2	chr4	-	103047050	103047226	103047050	103047215	103048892	103049020	34026	77,66,34	10,3,6	61,40,59	2,2,0	160	149	0.000354256	0.020261933	0.878,0.953,0.841	0.966,0.949,1.0	-0.081	A3SS	66	6	59	2	Nalm_6
34154	ENSG00000179832.18	MROH1	chr8	+	144259223	144259354	144259239	144259354	144258776	144258914	34154	7,3,6	6,21,8	2,0,1	12,26,26	165	149	8.46E-06	0.000930174	0.513,0.114,0.404	0.131,0.0,0.034	0.289	A3SS	6	8	1	26	Nalm_6
34197	ENSG00000131504.18	DIAPH1	chr5	-	141581914	141582056	141581914	141582032	141582311	141582375	34197	3,3,2	1,0,0	1,6,3	0,6,4	173	149	5.73E-05	0.004600501	0.721,1.0,1.0	1.0,0.463,0.392	0.289	A3SS	3	0	3	4	Nalm_6
34221	ENSG00000145911.6	N4BP3	chr5	+	178119553	178119913	178119556	178119913	178113531	178113771	34221	312,286,124	22,40,15	194,355,294	36,76,49	152	149	0.000449481	0.024405251	0.933,0.875,0.89	0.841,0.821,0.855	0.06	A3SS	286	22	294	49	Nalm_6
34260	ENSG00000100479.13	POLE2	chr14	-	49655670	49655843	49655670	49655811	49663314	49663387	34260	99,91,49	10,7,3	133,130,123	3,2,0	181	149	7.32E-06	0.00081773	0.891,0.915,0.931	0.973,0.982,1.0	-0.073	A3SS	91	7	130	2	Nalm_6
34288	ENSG00000123106.11	CCDC91	chr12	+	28362420	28362515	28362437	28362515	28307644	28307749	34288	9,14,9	117,146,83	5,5,7	271,212,181	166	149	2.92E-05	0.002641089	0.065,0.079,0.089	0.016,0.021,0.034	0.054	A3SS	9	117	5	212	Nalm_6
34312	ENSG00000156931.16	VPS8	chr3	+	184849693	184850022	184849917	184850022	184849070	184849195	34312	3,3,4	4,5,9	3,1,6	0,0,0	373	149	2.23E-11	7.64E-09	0.231,0.193,0.151	1.0,1.0,1.0	-0.808	A3SS	3	5	3	0	Nalm_6
34316	ENSG00000156931.16	VPS8	chr3	+	184849917	184850022	184849935	184850022	184849070	184849195	34316	12,12,14	36,23,36	12,6,9	52,53,80	167	149	0.000573875	0.029612792	0.229,0.318,0.258	0.171,0.092,0.091	0.15	A3SS	12	36	9	53	Nalm_6
34326	ENSG00000156931.16	VPS8	chr3	+	184885956	184886156	184886109	184886156	184882348	184882433	34326	17,12,7	4,1,3	11,15,5	1,0,0	302	149	3.28E-05	0.002925585	0.677,0.856,0.535	0.844,1.0,1.0	-0.259	A3SS	12	3	11	0	Nalm_6
34333	ENSG00000138172.11	CALHM2	chr10	-	103451082	103451201	103451082	103451182	103452155	103452402	34333	1,0,0	3,4,1	2,9,4	4,4,5	168	149	9.11E-06	0.000986774	0.228,0.0,0.0	0.307,0.666,0.415	-0.387	A3SS	0	3	4	4	Nalm_6
34380	ENSG00000161204.12	ABCF3	chr3	+	184188593	184188841	184188760	184188841	184188333	184188407	34380	31,15,10	224,136,101	5,8,16	116,183,209	316	149	0.001632934	0.067115473	0.061,0.049,0.045	0.02,0.02,0.035	0.027	A3SS	15	136	8	183	Nalm_6
34430	ENSG00000110931.19	CAMKK2	chr12	-	121269527	121269643	121269527	121269627	121270897	121270945	34430	1,3,2	4,9,9	0,0,0	4,7,11	165	149	0.000832339	0.039175361	0.184,0.231,0.167	0.0,0.0,0.0	0.194	A3SS	2	9	0	7	Nalm_6
34511	ENSG00000169660.17	HEXD	chr17	+	82441743	82441828	82441799	82441828	82441164	82441266	34511	1,1,0	36,33,16	3,2,5	19,18,14	205	149	0.000272989	0.016466441	0.02,0.022,0.0	0.103,0.075,0.206	-0.114	A3SS	1	33	3	18	Nalm_6
34564	ENSG00000113161.17	HMGCR	chr5	+	75351400	75351602	75351516	75351602	75351067	75351315	34564	270,268,94	3,0,0	251,299,302	9,6,8	265	149	0.000155303	0.010486114	0.981,1.0,1.0	0.94,0.966,0.955	0.04	A3SS	268	0	299	8	Nalm_6
34574	ENSG00000143811.20	PYCR2	chr1	-	225922028	225922380	225922028	225922079	225923700	225923891	34574	70,65,48	16,7,4	71,64,79	0,0,4	450	149	1.58E-06	0.000217511	0.592,0.755,0.799	1.0,1.0,0.867	-0.24	A3SS	65	7	71	0	Nalm_6
34575	ENSG00000143811.20	PYCR2	chr1	-	225922028	225922460	225922028	225922079	225923700	225923891	34575	407,354,179	16,7,4	313,385,404	0,0,4	530	149	2.14E-07	3.78E-05	0.877,0.934,0.926	1.0,1.0,0.966	-0.076	A3SS	354	7	385	0	Nalm_6
34576	ENSG00000143811.20	PYCR2	chr1	-	225922028	225922474	225922028	225922079	225923700	225923891	34576	405,355,178	16,7,4	313,387,405	0,0,4	544	149	1.91E-07	3.41E-05	0.874,0.933,0.924	1.0,1.0,0.965	-0.078	A3SS	355	7	387	0	Nalm_6
34598	ENSG00000173889.16	PHC3	chr3	-	170171085	170171464	170171085	170171450	170172556	170172712	34598	38,32,25	295,269,116	19,7,5	258,226,247	163	149	1.04E-08	2.34E-06	0.105,0.098,0.165	0.063,0.028,0.018	0.086	A3SS	32	269	7	247	Nalm_6
34608	ENSG00000025796.14	SEC63	chr6	-	107904628	107904740	107904628	107904721	107906447	107906580	34608	32,31,14	393,378,250	16,20,15	504,415,555	168	149	0.000115787	0.008147174	0.067,0.068,0.047	0.027,0.041,0.023	0.03	A3SS	31	378	16	504	Nalm_6
34732	ENSG00000113810.16	SMC4	chr3	+	160417857	160417956	160417873	160417956	160416250	160416415	34732	50,105,45	1,10,0	130,79,60	0,0,0	165	149	0.00124614	0.053814686	0.978,0.905,1.0	1.0,1.0,1.0	-0.039	A3SS	50	1	79	0	Nalm_6
34871	ENSG00000248592.7	STIMATE-MUSTN1	chr3	-	52847467	52847551	52847467	52847548	52849791	52849913	34871	4,5,1	0,1,0	0,5,4	2,4,1	152	149	4.54E-05	0.003838066	1.0,0.831,1.0	0.0,0.551,0.797	0.494	A3SS	4	0	4	2	Nalm_6
34913	ENSG00000126456.16	IRF3	chr19	-	49664673	49664950	49664673	49664901	49665630	49665875	34913	0,3,2	2,0,4	2,3,2	0,0,0	198	149	8.79E-05	0.006536371	0.0,1.0,0.273	1.0,1.0,1.0	-0.576	A3SS	2	2	2	0	Nalm_6
35152	ENSG00000096433.11	ITPR3	chr6	+	33692727	33692890	33692743	33692890	33691800	33691928	35152	102,114,79	10,6,3	132,138,229	0,0,0	165	149	4.35E-07	7.14E-05	0.902,0.945,0.96	1.0,1.0,1.0	-0.064	A3SS	102	6	138	0	Nalm_6
35310	ENSG00000285245.1	ENSG00000285245	chr9	-	133162341	133162545	133162341	133162532	133163753	133163914	35310	13,6,4	21,16,18	0,0,0	17,24,19	162	149	8.24E-10	2.17E-07	0.363,0.256,0.17	0.0,0.0,0.0	0.263	A3SS	6	18	0	19	Nalm_6
35316	ENSG00000124593.16	ENSG00000124593	chr6	+	41781349	41781520	41781483	41781520	41780771	41780826	35316	5,21,6	1,6,0	6,9,30	0,0,1	283	149	0.000334503	0.019303979	0.725,0.648,1.0	1.0,1.0,0.94	-0.189	A3SS	6	1	9	0	Nalm_6
35342	ENSG00000167775.11	CD320	chr19	-	8303854	8303973	8303854	8303953	8305030	8305805	35342	65,38,27	2,2,1	36,40,26	4,7,4	169	149	0.002132183	0.082098353	0.966,0.944,0.96	0.888,0.834,0.851	0.099	A3SS	38	2	36	4	Nalm_6
35348	ENSG00000163913.14	IFT122	chr3	+	129494230	129495607	129495491	129495607	129492140	129492194	35348	41,64,46	4,7,1	40,38,64	0,0,0	1410	149	7.28E-09	1.67E-06	0.52,0.491,0.829	1.0,1.0,1.0	-0.387	A3SS	46	4	40	0	Nalm_6
35349	ENSG00000163913.14	IFT122	chr3	+	129495445	129495607	129495491	129495607	129492140	129492194	35349	80,66,51	4,7,1	65,68,65	0,0,0	195	149	0.000149772	0.010190544	0.939,0.878,0.975	1.0,1.0,1.0	-0.069	A3SS	66	4	65	0	Nalm_6
35395	ENSG00000124181.15	PLCG1	chr20	+	41172422	41172645	41172476	41172645	41172192	41172289	35395	7,4,2	0,0,0	6,4,4	2,4,0	203	149	0.000397353	0.022205897	1.0,1.0,1.0	0.688,0.423,1.0	0.296	A3SS	4	0	4	2	Nalm_6
35401	ENSG00000124181.15	PLCG1	chr20	+	41174152	41174539	41174466	41174539	41173922	41174011	35401	12,7,3	3,3,2	6,10,18	0,0,1	463	149	1.89E-06	0.000255608	0.563,0.429,0.326	1.0,1.0,0.853	-0.512	A3SS	7	3	10	0	Nalm_6
35407	ENSG00000136383.7	ALPK3	chr15	+	84859242	84859390	84859250	84859390	84856391	84858555	35407	4,3,1	0,0,0	8,6,15	3,2,1	157	149	0.002457757	0.090920276	1.0,1.0,1.0	0.717,0.74,0.934	0.203	A3SS	3	0	8	2	Nalm_6
35455	ENSG00000073111.14	MCM2	chr3	+	127604876	127605156	127604899	127605156	127604607	127604783	35455	9,9,10	4,3,0	9,7,12	0,0,2	172	149	0.001243558	0.053775763	0.661,0.722,1.0	1.0,1.0,0.839	-0.152	A3SS	9	3	9	0	Nalm_6
35511	ENSG00000204536.15	CCHCR1	chr6	-	31142962	31143134	31142962	31143092	31143261	31143413	35511	147,118,55	0,1,0	80,97,84	7,3,1	191	149	0.002158734	0.082715196	1.0,0.989,1.0	0.899,0.962,0.985	0.048	A3SS	118	0	84	3	Nalm_6
35607	ENSG00000114030.13	KPNA1	chr3	-	122433660	122433805	122433660	122433788	122437169	122437295	35607	39,42,47	131,128,83	38,58,73	294,294,335	166	149	4.38E-05	0.003741462	0.211,0.228,0.337	0.104,0.15,0.164	0.119	A3SS	42	128	58	294	Nalm_6
35642	ENSG00000162104.10	ADCY9	chr16	-	3992145	3992285	3992145	3992270	3993405	3993510	35642	1,7,0	2,4,4	5,7,8	0,0,0	164	149	1.55E-09	3.98E-07	0.312,0.614,0.0	1.0,1.0,1.0	-0.691	A3SS	1	4	7	0	Nalm_6
35643	ENSG00000162104.10	ADCY9	chr16	-	3992145	3992367	3992145	3992270	3993405	3993510	35643	60,34,13	2,4,4	51,34,57	0,0,0	246	149	1.64E-05	0.001637183	0.948,0.837,0.663	1.0,1.0,1.0	-0.184	A3SS	34	4	51	0	Nalm_6
35647	ENSG00000095787.24	WAC	chr10	+	28534217	28534346	28534233	28534346	28533997	28534034	35647	0,0,1	14,16,9	1,3,4	6,18,11	165	149	0.000388943	0.021804885	0.0,0.0,0.091	0.131,0.131,0.247	-0.139	A3SS	0	14	3	11	Nalm_6
35682	ENSG00000126883.18	NUP214	chr9	+	131146210	131146304	131146214	131146304	131144701	131144754	35682	2,1,4	0,1,0	6,1,1	2,5,1	153	149	8.53E-05	0.006384284	1.0,0.493,1.0	0.745,0.163,0.493	0.364	A3SS	2	0	1	2	Nalm_6
35703	ENSG00000196588.21	MRTFA	chr22	-	40417340	40417532	40417340	40417448	40418373	40419384	35703	17,14,12	4,6,1	15,15,19	0,0,2	233	149	0.000120988	0.008468444	0.731,0.599,0.885	1.0,1.0,0.859	-0.215	A3SS	14	4	15	0	Nalm_6
35716	ENSG00000196588.21	MRTFA	chr22	-	40590408	40590645	40590408	40590502	40594673	40594735	35716	1,3,1	2,0,0	1,0,1	0,2,1	292	149	0.000401324	0.022321954	0.203,1.0,1.0	1.0,0.0,0.338	0.288	A3SS	1	0	1	1	Nalm_6
35798	ENSG00000188732.11	FAM221A	chr7	+	23692182	23694913	23694890	23694913	23691389	23691596	35798	1,15,6	0,0,1	2,9,8	3,2,0	2857	149	0.000651417	0.03249913	1.0,1.0,0.238	0.034,0.19,1.0	0.338	A3SS	6	0	8	2	Nalm_6
35800	ENSG00000188732.11	FAM221A	chr7	+	23700785	23700868	23700788	23700868	23698191	23698299	35800	51,58,24	3,1,0	65,51,42	13,4,3	152	149	0.0003992	0.022246945	0.943,0.983,1.0	0.831,0.926,0.932	0.079	A3SS	51	1	51	4	Nalm_6
35806	ENSG00000166579.16	NDEL1	chr17	+	8490246	8490411	8490393	8490411	8460008	8460160	35806	2,1,0	1,1,5	2,1,4	0,3,0	296	149	0.001033034	0.046426764	0.502,0.335,0.0	1.0,0.144,1.0	-0.436	A3SS	1	1	2	0	Nalm_6
35858	ENSG00000140521.17	POLG	chr15	-	89323403	89323595	89323403	89323552	89323814	89323901	35858	6,0,1	12,11,3	0,0,0	2,7,7	192	149	0.001268945	0.054665921	0.28,0.0,0.206	0.0,0.0,0.0	0.162	A3SS	1	11	0	7	Nalm_6
35999	ENSG00000139618.17	BRCA2	chr13	+	32357480	32357929	32357796	32357929	32356427	32356609	35999	3,5,3	0,6,1	15,3,5	0,0,0	465	149	5.57E-05	0.004511938	1.0,0.211,0.49	1.0,1.0,1.0	-0.433	A3SS	3	1	5	0	Nalm_6
36018	ENSG00000178694.10	NSUN3	chr3	+	94081608	94082173	94082049	94082173	94064436	94064546	36018	5,4,1	0,0,0	4,4,4	6,0,3	590	149	3.85E-07	6.44E-05	1.0,1.0,1.0	0.144,1.0,0.252	0.535	A3SS	4	0	4	3	Nalm_6
36050	ENSG00000010810.17	FYN	chr6	-	111818614	111818740	111818614	111818716	111846588	111846629	36050	2,0,1	0,1,0	0,0,1	2,1,0	173	149	0.000131305	0.009082656	1.0,0.0,1.0	0.0,0.0,1.0	0.333	A3SS	1	0	0	1	Nalm_6
36069	ENSG00000066422.6	ZBTB11	chr3	-	101654703	101654821	101654703	101654775	101656103	101656248	36069	36,45,26	0,7,3	57,62,69	0,0,0	195	149	7.43E-05	0.005692584	1.0,0.831,0.869	1.0,1.0,1.0	-0.1	A3SS	36	3	62	0	Nalm_6
36163	ENSG00000146281.6	PM20D2	chr6	+	89148505	89148574	89148524	89148574	89146054	89146609	36163	7,13,8	13,19,12	0,4,1	23,29,14	168	149	2.73E-07	4.70E-05	0.323,0.378,0.372	0.0,0.109,0.06	0.301	A3SS	8	13	1	23	Nalm_6
36197	ENSG00000108654.16	DDX5	chr17	-	64501494	64501908	64501494	64501891	64502009	64502069	36197	13,21,7	4,0,0	0,0,2	1,4,7	166	149	2.37E-11	8.05E-09	0.745,1.0,1.0	0.0,0.0,0.204	0.847	A3SS	13	0	0	4	Nalm_6
36396	ENSG00000226419.8	SLC16A1-AS1	chr1	+	112998929	112999109	112998942	112999109	112996840	112996933	36396	3,0,0	0,2,1	2,2,1	0,0,0	162	149	0.002535751	0.09283395	1.0,0.0,0.0	1.0,1.0,1.0	-0.667	A3SS	0	1	2	0	Nalm_6
36412	ENSG00000107890.17	ANKRD26	chr10	-	27063987	27064081	27063987	27064057	27066486	27066548	36412	39,51,18	6,2,1	73,33,29	0,0,0	173	149	0.000631733	0.031808937	0.848,0.956,0.939	1.0,1.0,1.0	-0.086	A3SS	39	2	33	0	Nalm_6
36445	ENSG00000180376.17	CCDC66	chr3	+	56615903	56616053	56615921	56616053	56615127	56615272	36445	16,21,16	1,14,7	13,2,5	44,22,22	167	149	6.16E-09	1.43E-06	0.935,0.572,0.671	0.209,0.075,0.169	0.575	A3SS	16	7	5	22	Nalm_6
36450	ENSG00000135605.13	TEC	chr4	-	48149556	48149688	48149556	48149685	48150862	48150942	36450	0,0,2	2,5,3	3,1,3	2,3,2	152	149	0.000595801	0.030477246	0.0,0.0,0.395	0.595,0.246,0.595	-0.347	A3SS	0	3	3	2	Nalm_6
36520	ENSG00000168268.11	NT5DC2	chr3	-	52524384	52524872	52524384	52524611	52524962	52525103	36520	453,201,47	32,18,2	468,370,139	10,15,5	410	149	0.000399661	0.022246945	0.837,0.802,0.895	0.944,0.9,0.91	-0.073	A3SS	201	18	370	10	Nalm_6
36651	ENSG00000132570.15	PCBD2	chr5	+	134910334	134910466	134910341	134910466	134905172	134905223	36651	39,31,12	8,4,0	39,29,14	1,1,0	156	149	0.000263645	0.016095116	0.823,0.881,1.0	0.974,0.965,1.0	-0.078	A3SS	31	4	29	1	Nalm_6
36691	ENSG00000258388.7	PPT2-EGFL8	chr6	+	32167502	32167625	32167514	32167625	32167349	32167429	36691	7,7,9	2,3,1	9,22,13	0,0,1	161	149	0.001187267	0.051855565	0.764,0.683,0.893	1.0,1.0,0.923	-0.194	A3SS	7	2	13	0	Nalm_6
36707	ENSG00000177058.12	SLC38A9	chr5	-	55672562	55672713	55672562	55672695	55697845	55697994	36707	12,19,13	97,87,56	6,3,7	103,97,103	167	149	1.23E-05	0.00127216	0.099,0.163,0.172	0.049,0.027,0.057	0.1	A3SS	13	87	6	103	Nalm_6
36708	ENSG00000177058.12	SLC38A9	chr5	-	55672562	55672822	55672562	55672713	55697845	55697994	36708	0,0,1	5,7,6	2,2,1	0,0,0	258	149	4.11E-15	2.22E-12	0.0,0.0,0.088	1.0,1.0,1.0	-0.971	A3SS	0	6	2	0	Nalm_6
36886	ENSG00000047849.22	MAP4	chr3	-	47916861	47917174	47916861	47917165	47918718	47918841	36886	559,407,267	11,15,10	509,472,628	0,0,0	158	149	2.16E-06	0.000286296	0.98,0.962,0.962	1.0,1.0,1.0	-0.032	A3SS	407	11	509	0	Nalm_6
36987	ENSG00000227124.11	ZNF717	chr3	-	75784783	75785024	75784783	75784885	75785383	75785583	36987	5,3,4	0,1,1	4,4,5	2,0,4	288	149	0.002181017	0.083343127	1.0,0.608,0.674	0.509,1.0,0.393	0.127	A3SS	4	1	4	2	Nalm_6
36988	ENSG00000227124.11	ZNF717	chr3	-	75784783	75785069	75784783	75784885	75785383	75785583	36988	5,8,6	0,1,1	4,3,6	2,0,4	333	149	0.000612058	0.031113546	1.0,0.782,0.729	0.472,1.0,0.402	0.212	A3SS	6	1	4	2	Nalm_6
37124	ENSG00000013573.17	DDX11	chr12	+	31077944	31078288	31078177	31078288	31073908	31074091	37124	1,1,1	3,2,1	2,2,9	0,1,0	382	149	9.67E-08	1.82E-05	0.115,0.163,0.281	1.0,0.438,1.0	-0.626	A3SS	1	2	2	0	Nalm_6
37210	ENSG00000185219.18	ZNF445	chr3	-	44450122	44450584	44450122	44450573	44450867	44450962	37210	16,13,17	17,33,34	3,10,17	44,46,111	160	149	2.37E-05	0.002197801	0.467,0.268,0.318	0.06,0.168,0.125	0.233	A3SS	16	33	10	46	Nalm_6
37225	ENSG00000100368.15	CSF2RB	chr22	+	36935314	36935441	36935350	36935441	36933831	36933994	37225	26,22,17	76,75,52	6,10,12	72,80,133	185	149	1.17E-06	0.000168001	0.216,0.191,0.208	0.063,0.091,0.068	0.131	A3SS	22	75	10	80	Nalm_6
37272	ENSG00000160305.18	DIP2A	chr21	+	46551616	46551743	46551633	46551743	46550542	46550744	37272	28,29,20	20,19,19	1,9,7	48,65,67	166	149	0	0	0.557,0.578,0.486	0.018,0.111,0.086	0.469	A3SS	28	19	7	65	Nalm_6
37276	ENSG00000160305.18	DIP2A	chr21	+	46563704	46563932	46563834	46563932	46561747	46561805	37276	2,4,5	4,3,0	3,4,7	0,0,0	279	149	7.18E-06	0.000804521	0.211,0.416,1.0	1.0,1.0,1.0	-0.458	A3SS	4	3	4	0	Nalm_6
37393	ENSG00000128731.18	HERC2	chr15	-	28274290	28274447	28274290	28274412	28274904	28275005	37393	65,55,43	12,2,5	59,84,120	4,1,0	184	149	2.74E-05	0.002501256	0.814,0.957,0.874	0.923,0.986,1.0	-0.088	A3SS	55	5	84	1	Nalm_6
37416	ENSG00000168028.14	RPSA	chr3	+	39410592	39410849	39410834	39410849	39408605	39408724	37416	20,17,10	0,0,0	7,1,3	4,3,0	391	149	3.24E-06	0.000409011	1.0,1.0,1.0	0.4,0.113,1.0	0.496	A3SS	17	0	3	3	Nalm_6
37419	ENSG00000168028.14	RPSA	chr3	+	39410755	39410849	39410834	39410849	39408605	39408724	37419	13,8,7	0,0,0	9,8,1	4,3,0	228	149	2.28E-05	0.002127571	1.0,1.0,1.0	0.595,0.635,1.0	0.257	A3SS	8	0	8	3	Nalm_6
37481	ENSG00000144677.15	CTDSPL	chr3	+	37967825	37967882	37967833	37967882	37964636	37964672	37481	33,27,15	5,19,9	54,41,52	0,0,0	157	149	1.70E-13	7.66E-11	0.862,0.574,0.613	1.0,1.0,1.0	-0.317	A3SS	27	9	52	0	Nalm_6
37497	ENSG00000275066.5	SYNRG	chr17	-	37586418	37586569	37586418	37586545	37596222	37596344	37497	13,18,6	8,3,5	14,17,19	0,1,3	173	149	0.000509016	0.026995046	0.583,0.838,0.508	1.0,0.936,0.845	-0.284	A3SS	13	5	17	1	Nalm_6
37607	ENSG00000120963.12	ZNF706	chr8	-	101202332	101202447	101202332	101202429	101205434	101205732	37607	8,7,2	2,5,2	6,11,7	0,2,0	167	149	0.000150123	0.010204639	0.781,0.555,0.472	1.0,0.831,1.0	-0.341	A3SS	7	2	7	0	Nalm_6
37608	ENSG00000120963.12	ZNF706	chr8	-	101202332	101202452	101202332	101202429	101205434	101205732	37608	7,11,3	2,5,2	8,7,6	0,2,0	172	149	0.000587192	0.030124071	0.752,0.656,0.565	1.0,0.752,1.0	-0.26	A3SS	7	2	7	0	Nalm_6
37650	ENSG00000259080.1	ENSG00000259080	chr2	+	27583587	27583716	27583657	27583716	27583045	27583142	37650	8,5,8	125,74,55	20,20,22	102,80,106	219	149	0.000155131	0.010484534	0.042,0.044,0.09	0.118,0.145,0.124	-0.07	A3SS	8	74	20	102	Nalm_6
37691	ENSG00000069943.10	PIGB	chr15	+	55338862	55339289	55339266	55339289	55329723	55329854	37691	1,2,2	1,2,1	5,3,2	1,0,1	553	149	0.001936678	0.076104225	0.212,0.212,0.35	0.574,1.0,0.35	-0.383	A3SS	2	1	3	1	Nalm_6
37706	ENSG00000168894.10	RNF181	chr2	+	85596806	85597178	85597103	85597178	85596518	85596649	37706	53,45,17	17,14,3	54,49,29	4,5,1	446	149	0.000210807	0.013523404	0.51,0.518,0.654	0.819,0.766,0.906	-0.27	A3SS	45	14	49	4	Nalm_6
37710	ENSG00000168894.10	RNF181	chr2	+	85596906	85597178	85597103	85597178	85596518	85596649	37710	29,23,8	17,14,3	22,31,17	4,5,1	346	149	0.000373795	0.021106261	0.424,0.414,0.535	0.703,0.728,0.88	-0.313	A3SS	23	14	22	4	Nalm_6
37791	ENSG00000196187.12	TMEM63A	chr1	-	225848491	225848614	225848491	225848554	225848896	225849012	37791	5,7,6	91,74,53	0,1,0	111,77,105	209	149	1.45E-05	0.001463463	0.038,0.063,0.075	0.0,0.009,0.0	0.056	A3SS	6	74	0	105	Nalm_6
37792	ENSG00000196187.12	TMEM63A	chr1	-	225848846	225849029	225848846	225849012	225849911	225850079	37792	8,8,2	76,97,54	5,3,1	139,130,133	166	149	0.001614197	0.066725366	0.086,0.069,0.032	0.031,0.02,0.007	0.043	A3SS	8	76	3	133	Nalm_6
37826	ENSG00000151694.14	ADAM17	chr2	-	9535833	9536039	9535833	9535922	9536697	9536828	37826	3,4,2	187,201,120	9,10,16	194,192,211	266	149	0.000304487	0.017922874	0.009,0.011,0.009	0.025,0.028,0.041	-0.022	A3SS	3	187	10	194	Nalm_6
37943	ENSG00000271723.5	MROH7-TTC4	chr1	+	54722657	54722799	54722674	54722799	54721162	54721240	37943	6,7,4	166,109,51	2,1,2	142,147,122	166	149	0.001056081	0.047162707	0.031,0.055,0.066	0.012,0.006,0.015	0.04	A3SS	6	109	2	142	Nalm_6
37964	ENSG00000143641.10	GALNT2	chr1	+	230265214	230265367	230265240	230265367	230262921	230263005	37964	33,40,31	716,714,510	24,26,29	7,668,881,156	175	149	0.000188127	0.012246272	0.038,0.046,0.049	0.026,0.024,0.021	0.021	A3SS	33	714	26	888	Nalm_6
37966	ENSG00000174606.14	ANGEL2	chr1	-	213004580	213004703	213004580	213004700	213005032	213005454	37966	2,1,0	6,4,2	2,5,2	0,1,1	152	149	2.53E-07	4.38E-05	0.246,0.197,0.0	1.0,0.831,0.662	-0.683	A3SS	1	4	2	1	Nalm_6
37999	ENSG00000114735.10	HEMK1	chr3	+	50572076	50572208	50572114	50572208	50571709	50571801	37999	22,12,13	47,32,26	11,8,17	50,60,88	187	149	0.000614494	0.031162851	0.272,0.23,0.285	0.149,0.096,0.133	0.136	A3SS	13	32	11	60	Nalm_6
38120	ENSG00000068724.17	TTC7A	chr2	+	46958371	46958552	46958494	46958552	46956838	46957007	38120	6,6,6	22,15,20	28,20,43	25,36,46	272	149	0.000783455	0.037524095	0.13,0.18,0.141	0.38,0.233,0.339	-0.167	A3SS	6	20	28	36	Nalm_6
38154	ENSG00000155744.10	FAM126B	chr2	-	200988261	200988440	200988261	200988421	200992280	200992368	38154	4,3,1	12,25,17	0,0,0	23,25,39	168	149	0.000630065	0.031770197	0.228,0.096,0.05	0.0,0.0,0.0	0.125	A3SS	3	17	0	25	Nalm_6
38176	ENSG00000198707.17	CEP290	chr12	-	88118642	88119141	88118642	88118743	88120113	88120276	38176	22,24,9	9,9,5	33,9,16	29,14,23	547	149	0.001562898	0.065079718	0.4,0.421,0.329	0.237,0.149,0.159	0.202	A3SS	22	9	16	23	Nalm_6
38245	ENSG00000117298.16	ECE1	chr1	-	21238133	21238270	21238133	21238244	21244988	21245103	38245	2,4,3	20,28,17	1,0,2	55,49,38	175	149	0.001203471	0.052420321	0.078,0.108,0.131	0.015,0.0,0.043	0.086	A3SS	3	20	1	49	Nalm_6
38275	ENSG00000165934.13	CPSF2	chr14	+	92133987	92134355	92134249	92134355	92130950	92131133	38275	159,147,72	0,0,1	202,149,101	9,2,2	411	149	0.000232571	0.014541447	1.0,1.0,0.963	0.891,0.964,0.948	0.053	A3SS	147	0	149	2	Nalm_6
38294	ENSG00000166441.13	RPL27A	chr11	+	8684671	8684883	8684822	8684883	8684005	8684081	38294	853,837,488	6,11,0	68,212,481,013	20,30,8	300	149	0.000221985	0.014058268	0.986,0.974,1.0	0.944,0.954,0.984	0.026	A3SS	837	6	1013	20	Nalm_6
38299	ENSG00000166441.13	RPL27A	chr11	+	8684696	8684883	8684822	8684883	8684005	8684081	38299	824,810,483	6,11,0	6,561,220,996	20,30,8	275	149	0.000232642	0.014541447	0.987,0.976,1.0	0.947,0.957,0.985	0.025	A3SS	810	6	996	20	Nalm_6
38301	ENSG00000166441.13	RPL27A	chr11	+	8684725	8684883	8684822	8684883	8684005	8684081	38301	468,486,265	6,11,0	378,708,594	20,30,8	246	149	0.000292528	0.017422046	0.979,0.964,1.0	0.92,0.935,0.978	0.037	A3SS	468	6	594	20	Nalm_6
38320	ENSG00000058673.17	ZC3H11A	chr1	+	203802536	203803016	203802651	203803016	203801574	203801628	38320	6,22,4	1,3,0	13,17,7	26,34,16	264	149	3.40E-09	8.28E-07	0.772,0.805,1.0	0.22,0.22,0.198	0.646	A3SS	6	1	13	26	Nalm_6
38321	ENSG00000058673.17	ZC3H11A	chr1	+	203802536	203803016	203802956	203803016	203801574	203801628	38321	8,291,281,578	34,26,14	14,901,045,973	126,102,77	569	149	6.66E-15	3.44E-12	0.865,0.928,0.915	0.756,0.728,0.768	0.152	A3SS	829	26	1045	102	Nalm_6
38323	ENSG00000058673.17	ZC3H11A	chr1	+	203802546	203803016	203802651	203803016	203801574	203801628	38323	6,25,4	1,3,0	13,17,7	26,34,16	254	149	5.01E-10	1.35E-07	0.779,0.83,1.0	0.227,0.227,0.204	0.65	A3SS	6	1	13	26	Nalm_6
38324	ENSG00000058673.17	ZC3H11A	chr1	+	203802546	203803016	203802956	203803016	203801574	203801628	38324	8,291,284,578	34,26,14	14,901,045,973	126,102,77	559	149	6.22E-15	3.28E-12	0.867,0.929,0.917	0.759,0.732,0.771	0.15	A3SS	829	26	1045	102	Nalm_6
38325	ENSG00000058673.17	ZC3H11A	chr1	+	203802568	203803016	203802651	203803016	203801574	203801628	38325	164,258,82	1,3,0	102,97,68	26,34,16	232	149	0	0	0.991,0.982,1.0	0.716,0.647,0.732	0.293	A3SS	164	1	97	26	Nalm_6
38326	ENSG00000058673.17	ZC3H11A	chr1	+	203802568	203803016	203802956	203803016	203801574	203801628	38326	9,871,517,656	34,26,14	157,911,251,034	126,102,77	537	149	0	0	0.89,0.942,0.929	0.777,0.754,0.788	0.147	A3SS	987	26	1125	102	Nalm_6
38327	ENSG00000058673.17	ZC3H11A	chr1	+	203802651	203803016	203802956	203803016	203801574	203801639	38327	8,241,260,574	6,6,3	14,781,031,971	14,18,15	454	149	0.001040369	0.046622774	0.978,0.986,0.984	0.972,0.949,0.955	0.024	A3SS	824	6	1031	15	Nalm_6
38394	ENSG00000183258.12	DDX41	chr5	-	177515185	177515367	177515185	177515361	177515684	177515821	38394	0,2,0	1,0,3	1,2,0	0,0,2	155	149	0.000808885	0.038507281	0.0,1.0,0.0	1.0,1.0,0.0	-0.333	A3SS	0	1	1	0	Nalm_6
38481	ENSG00000148498.16	PARD3	chr10	-	34696317	34696440	34696317	34696419	34814875	34815325	38481	64,32,29	213,154,137	1,10,3	225,199,256	170	149	0	0	0.208,0.154,0.156	0.004,0.042,0.01	0.154	A3SS	32	154	3	225	Nalm_6
38497	ENSG00000188739.15	RBM34	chr1	-	235135648	235136069	235135648	235135770	235137876	235137940	38497	27,23,8	4,1,2	33,19,19	1,0,0	448	149	0.00014005	0.009602993	0.692,0.884,0.571	0.916,1.0,1.0	-0.256	A3SS	23	2	19	0	Nalm_6
38574	ENSG00000198373.13	WWP2	chr16	+	69783031	69783152	69783055	69783152	69776188	69776241	38574	16,20,3	2,0,0	19,17,7	7,6,1	173	149	4.59E-05	0.003859299	0.873,1.0,1.0	0.7,0.709,0.858	0.202	A3SS	16	0	17	6	Nalm_6
38600	ENSG00000089053.13	ANAPC5	chr12	-	121345843	121346126	121345843	121346031	121346895	121347005	38600	166,181,97	854,800,494	285,227,223	757,877,907	244	149	0.001277919	0.054985536	0.106,0.121,0.107	0.187,0.136,0.131	-0.04	A3SS	166	800	227	877	Nalm_6
38638	ENSG00000126107.15	HECTD3	chr1	-	45008239	45008339	45008239	45008321	45008535	45008701	38638	16,16,2	113,75,54	1,7,7	105,113,163	167	149	7.35E-05	0.005644732	0.112,0.16,0.032	0.008,0.052,0.037	0.069	A3SS	16	75	7	113	Nalm_6
38717	ENSG00000113716.13	HMGXB3	chr5	+	150021808	150021972	150021885	150021972	150018565	150018697	38717	0,3,0	2,0,2	1,1,8	0,1,0	226	149	2.26E-05	0.002123241	0.0,1.0,0.0	1.0,0.397,1.0	-0.466	A3SS	0	2	1	0	Nalm_6
38722	ENSG00000132716.19	DCAF8	chr1	-	160220458	160220564	160220458	160220532	160221086	160221210	38722	34,19,16	4,3,2	14,17,17	0,0,0	181	149	0.000156689	0.010549502	0.875,0.839,0.868	1.0,1.0,1.0	-0.139	A3SS	19	3	17	0	Nalm_6
38725	ENSG00000132716.19	DCAF8	chr1	-	160220458	160220691	160220458	160220564	160222650	160222781	38725	3,8,2	4,0,2	4,1,4	0,0,0	276	149	9.95E-05	0.007209871	0.288,1.0,0.351	1.0,1.0,1.0	-0.454	A3SS	3	2	4	0	Nalm_6
38726	ENSG00000132716.19	DCAF8	chr1	-	160220458	160220699	160220458	160220564	160222650	160222781	38726	3,8,2	4,0,2	4,1,5	0,0,0	284	149	9.01E-05	0.006650583	0.282,1.0,0.344	1.0,1.0,1.0	-0.458	A3SS	3	2	4	0	Nalm_6
38817	ENSG00000057252.13	SOAT1	chr1	+	179350276	179350431	179350295	179350431	179348843	179348942	38817	23,24,12	120,73,74	13,2,3	222,203,150	168	149	2.53E-13	1.11E-10	0.145,0.226,0.126	0.049,0.009,0.017	0.141	A3SS	23	74	3	203	Nalm_6
38825	ENSG00000112182.15	BACH2	chr6	-	90131264	90131461	90131264	90131458	90206568	90206681	38825	4,5,3	27,21,17	0,0,0	12,6,11	152	149	1.96E-05	0.0018917	0.127,0.189,0.147	0.0,0.0,0.0	0.154	A3SS	4	21	0	11	Nalm_6
38829	ENSG00000112182.15	BACH2	chr6	-	90206568	90206713	90206568	90206681	90252512	90252590	38829	55,64,35	240,283,132	77,81,93	132,169,219	181	149	4.01E-07	6.65E-05	0.159,0.157,0.179	0.324,0.283,0.259	-0.124	A3SS	55	240	81	169	Nalm_6
38849	ENSG00000204745.4	ENSG00000204745	chr2	+	87144018	87144233	87144031	87144233	87140826	87141005	38849	2,0,0	2,4,7	2,2,4	1,0,0	162	149	9.53E-10	2.49E-07	0.479,0.0,0.0	0.648,1.0,1.0	-0.723	A3SS	0	4	2	0	Nalm_6
38961	ENSG00000263001.8	GTF2I	chr7	+	74677815	74678007	74677835	74678007	74658030	74658068	38961	3,1,2	0,1,2	0,1,0	3,0,1	169	149	0.000106918	0.007650296	1.0,0.469,0.469	0.0,1.0,0.0	0.313	A3SS	2	1	0	1	Nalm_6
38966	ENSG00000263001.8	GTF2I	chr7	+	74718860	74718941	74718878	74718941	74716893	74716950	38966	186,184,99	368,329,187	38,21,45	425,419,414	167	149	0	0	0.311,0.333,0.321	0.074,0.043,0.088	0.253	A3SS	184	329	38	419	Nalm_6
39006	ENSG00000186063.13	AIDA	chr1	-	222694209	222694283	222694209	222694263	222703147	222703217	39006	13,11,5	275,293,163	4,6,4	389,331,333	169	149	0.000612201	0.031113546	0.04,0.032,0.026	0.009,0.016,0.01	0.021	A3SS	11	275	4	333	Nalm_6
39025	ENSG00000128159.12	TUBGCP6	chr22	-	50222453	50222592	50222453	50222554	50224140	50224256	39025	72,58,49	16,11,7	71,83,88	2,11,3	187	149	0.000686021	0.033819763	0.782,0.808,0.848	0.966,0.857,0.959	-0.115	A3SS	58	11	83	3	Nalm_6
39036	ENSG00000113368.12	LMNB1	chr5	+	126777360	126777867	126777601	126777867	126777152	126777244	39036	6,15,1	2,4,2	12,4,3	0,0,0	390	149	3.66E-08	7.58E-06	0.534,0.589,0.16	1.0,1.0,1.0	-0.572	A3SS	6	2	4	0	Nalm_6
39074	ENSG00000204859.13	ZBTB48	chr1	+	6586594	6586787	6586694	6586787	6582057	6582299	39074	5,6,5	0,0,0	2,8,5	2,0,3	249	149	0.002144152	0.082338079	1.0,1.0,1.0	0.374,1.0,0.499	0.376	A3SS	5	0	5	2	Nalm_6
39075	ENSG00000204859.13	ZBTB48	chr1	+	6586576	6586787	6586594	6586787	6585918	6586030	39075	6,5,0	3,6,5	0,0,0	1,2,6	167	149	5.48E-06	0.000643342	0.641,0.426,0.0	0.0,0.0,0.0	0.356	A3SS	5	5	0	2	Nalm_6
39083	ENSG00000204859.13	ZBTB48	chr1	+	6588277	6588442	6588281	6588442	6588059	6588196	39083	49,39,28	14,5,2	45,66,54	4,1,3	153	149	0.001310613	0.056153027	0.773,0.884,0.932	0.916,0.985,0.946	-0.086	A3SS	39	5	54	3	Nalm_6
39117	ENSG00000285417.1	ENSG00000285417	chr1	+	206051741	206052001	206051852	206052001	206041565	206041678	39117	20,15,5	13,4,0	12,9,23	1,1,0	260	149	0.000143807	0.009822532	0.469,0.682,1.0	0.873,0.838,1.0	-0.187	A3SS	15	4	12	1	Nalm_6
39179	ENSG00000229320.3	KRT8P12	chr3	+	160567542	160568199	160568177	160568199	160566006	160566153	39179	26,23,17	0,0,1	25,24,24	3,1,3	784	149	0.000115822	0.008147174	1.0,1.0,0.764	0.613,0.82,0.603	0.243	A3SS	23	0	24	3	Nalm_6
39241	ENSG00000143222.12	UFC1	chr1	+	161157598	161157693	161157616	161157693	161156949	161157017	39241	1,3,3	4,2,0	0,1,0	11,7,4	167	149	1.33E-05	0.001365698	0.182,0.572,1.0	0.0,0.113,0.0	0.547	A3SS	3	2	0	7	Nalm_6
39249	ENSG00000135655.16	USP15	chr12	+	62389604	62389699	62389633	62389699	62389430	62389514	39249	123,169,71	8,10,2	206,163,129	1,0,0	178	149	1.66E-06	0.000226569	0.928,0.934,0.967	0.994,1.0,1.0	-0.055	A3SS	123	8	163	0	Nalm_6
39251	ENSG00000135655.16	USP15	chr12	+	62389782	62389873	62389796	62389873	62389604	62389699	39251	5,5,6	99,148,67	4,2,0	174,119,127	163	149	0.002712903	0.097501769	0.044,0.03,0.076	0.021,0.015,0.0	0.038	A3SS	5	99	2	127	Nalm_6
39252	ENSG00000135655.16	USP15	chr12	+	62392255	62392387	62392271	62392387	62391815	62391886	39252	5,7,1	67,112,73	23,6,17	158,100,92	165	149	0.001098932	0.048707138	0.063,0.053,0.012	0.116,0.051,0.143	-0.061	A3SS	5	73	17	100	Nalm_6
39263	ENSG00000186517.14	ARHGAP30	chr1	-	161056387	161056532	161056387	161056528	161059613	161059716	39263	176,153,89	4,3,2	106,138,141	13,18,10	153	149	4.39E-07	7.16E-05	0.977,0.98,0.977	0.888,0.882,0.932	0.077	A3SS	153	3	138	13	Nalm_6
39331	ENSG00000163807.6	KIAA1143	chr3	-	44753344	44753607	44753344	44753578	44754223	44754368	39331	18,14,10	3,4,1	24,27,10	0,0,0	178	149	6.26E-05	0.004962071	0.834,0.746,0.893	1.0,1.0,1.0	-0.176	A3SS	14	3	24	0	Nalm_6
39373	ENSG00000161912.18	ADCY10P1	chr6	+	41139709	41140069	41139855	41140069	41134556	41134729	39373	0,1,2	5,1,3	12,3,5	4,1,2	295	149	6.52E-05	0.005114072	0.0,0.336,0.252	0.602,0.602,0.558	-0.391	A3SS	1	3	5	2	Nalm_6
39438	ENSG00000124839.13	RAB17	chr2	-	237575386	237575508	237575386	237575480	237577256	237579570	39438	4,2,1	0,0,1	1,3,3	4,27,14	177	149	7.14E-08	1.41E-05	1.0,1.0,0.457	0.174,0.086,0.153	0.681	A3SS	2	0	3	14	Nalm_6
39443	ENSG00000027869.12	SH2D2A	chr1	-	156816005	156816112	156816005	156816094	156816674	156816848	39443	27,10,4	12,9,3	0,0,0	6,12,6	167	149	4.48E-13	1.90E-10	0.667,0.498,0.543	0.0,0.0,0.0	0.569	A3SS	10	9	0	6	Nalm_6
39500	ENSG00000143742.14	SRP9	chr1	+	225789019	225789093	225789033	225789093	225783299	225783368	39500	7,5,8	1,0,2	6,2,4	7,9,4	163	149	6.57E-06	0.000742201	0.865,1.0,0.785	0.439,0.169,0.478	0.521	A3SS	7	1	4	7	Nalm_6
39529	ENSG00000171453.20	POLR1C	chr6	+	43520284	43520427	43520315	43520427	43520065	43520185	39529	21,15,14	0,0,0	17,16,17	2,4,1	180	149	0.000961159	0.04392254	1.0,1.0,1.0	0.876,0.768,0.934	0.141	A3SS	15	0	17	2	Nalm_6
39633	ENSG00000110514.19	MADD	chr11	+	47285403	47285590	47285477	47285590	47284940	47285194	39633	20,22,24	0,0,0	13,25,35	3,1,3	223	149	0.001738067	0.069615253	1.0,1.0,1.0	0.743,0.944,0.886	0.142	A3SS	22	0	25	3	Nalm_6
39635	ENSG00000110514.19	MADD	chr11	+	47285408	47285590	47285477	47285590	47284940	47285194	39635	19,21,23	0,0,0	11,27,35	3,1,3	218	149	0.001978726	0.077455191	1.0,1.0,1.0	0.715,0.949,0.889	0.149	A3SS	21	0	27	3	Nalm_6
39661	ENSG00000163374.20	YY1AP1	chr1	-	155660739	155660933	155660739	155660913	155661306	155661423	39661	53,44,22	362,318,210	3,4,2	349,359,301	169	149	0	0	0.114,0.109,0.085	0.008,0.01,0.006	0.095	A3SS	44	318	3	349	Nalm_6
39755	ENSG00000118513.20	MYB	chr6	+	135187812	135187905	135187833	135187905	135186017	135186020	39755	123,123,68	225,920,421,095	133,100,76	339,928,852,137	170	149	6.39E-05	0.005036408	0.046,0.05,0.052	0.033,0.029,0.03	0.019	A3SS	123	2042	100	2885	Nalm_6
39767	ENSG00000118513.20	MYB	chr6	+	135202388	135202669	135202413	135202669	135201638	135201749	39767	0,1,0	4,10,3	0,4,2	6,3,3	174	149	0.001631719	0.067104563	0.0,0.079,0.0	0.0,0.533,0.363	-0.272	A3SS	0	4	2	3	Nalm_6
39775	ENSG00000170949.18	ZNF160	chr19	-	53085808	53086128	53085808	53086109	53086261	53086321	39775	3,10,2	4,3,1	2,0,0	5,6,7	168	149	1.37E-06	0.000191807	0.399,0.747,0.639	0.262,0.0,0.0	0.508	A3SS	3	3	0	6	Nalm_6
39787	ENSG00000081721.12	DUSP12	chr1	+	161751357	161751781	161751667	161751781	161749785	161750145	39787	25,25,5	78,60,31	43,31,24	61,64,35	459	149	0.002385595	0.08907365	0.094,0.119,0.05	0.186,0.136,0.182	-0.08	A3SS	25	60	31	61	Nalm_6
39805	ENSG00000112984.12	KIF20A	chr5	+	138184238	138184404	138184294	138184404	138183961	138184105	39805	251,165,116	11,12,2	298,234,283	0,0,0	205	149	2.26E-08	4.84E-06	0.943,0.909,0.977	1.0,1.0,1.0	-0.057	A3SS	165	11	283	0	Nalm_6
39860	ENSG00000142102.16	PGGHG	chr11	+	290867	291113	291001	291113	290677	290781	39860	9,19,16	2,2,2	5,4,11	0,0,1	283	149	0.002134667	0.082149246	0.703,0.833,0.808	1.0,1.0,0.853	-0.17	A3SS	16	2	5	0	Nalm_6
39863	ENSG00000142102.16	PGGHG	chr11	+	290906	291113	291001	291113	290677	290781	39863	9,15,14	2,2,2	5,4,11	0,0,1	244	149	0.001900561	0.075054974	0.733,0.821,0.81	1.0,1.0,0.87	-0.169	A3SS	14	2	5	0	Nalm_6
39865	ENSG00000142102.16	PGGHG	chr11	+	290918	291113	291001	291113	290677	290781	39865	9,15,13	2,2,2	7,4,11	0,0,1	232	149	0.001910457	0.075241142	0.743,0.828,0.807	1.0,1.0,0.876	-0.166	A3SS	13	2	7	0	Nalm_6
39938	ENSG00000131584.19	ACAP3	chr1	-	1298012	1298128	1298012	1298113	1298369	1298421	39938	8,19,6	46,52,32	2,5,9	35,76,70	164	149	0.001138987	0.050167953	0.136,0.249,0.146	0.049,0.056,0.105	0.107	A3SS	8	46	5	70	Nalm_6
39939	ENSG00000131584.19	ACAP3	chr1	-	1299830	1300026	1299830	1299905	1300157	1300202	39939	20,4,9	0,1,0	8,9,8	2,3,1	270	149	0.000513814	0.027165305	1.0,0.688,1.0	0.688,0.623,0.815	0.187	A3SS	9	0	8	2	Nalm_6
39943	ENSG00000131584.19	ACAP3	chr1	-	1299972	1300262	1299972	1300068	1300508	1300692	39943	7,10,5	3,2,0	1,12,4	0,0,0	343	149	0.002636352	0.095625581	0.503,0.685,1.0	1.0,1.0,1.0	-0.271	A3SS	7	2	4	0	Nalm_6
39944	ENSG00000131584.19	ACAP3	chr1	-	1299972	1300376	1299972	1300068	1300508	1300692	39944	5,8,2	3,2,0	1,12,5	0,0,0	457	149	0.000412945	0.022878323	0.352,0.566,1.0	1.0,1.0,1.0	-0.361	A3SS	5	2	5	0	Nalm_6
39959	ENSG00000131584.19	ACAP3	chr1	-	1300508	1300930	1300508	1300902	1301987	1302046	39959	9,6,1	4,0,2	4,4,3	0,0,0	177	149	0.002130253	0.082068735	0.654,1.0,0.296	1.0,1.0,1.0	-0.35	A3SS	6	2	4	0	Nalm_6
40077	ENSG00000198887.9	SMC5	chr9	+	70319311	70319586	70319499	70319586	70318793	70318963	40077	6,2,0	3,6,1	3,1,1	0,0,1	337	149	7.46E-05	0.005702908	0.469,0.128,0.0	1.0,1.0,0.307	-0.57	A3SS	2	3	1	0	Nalm_6
40136	ENSG00000011454.18	RABGAP1	chr9	+	122972121	122972286	122972158	122972286	122957148	122957209	40136	3,6,1	0,1,0	0,0,0	2,1,1	186	149	7.99E-15	4.09E-12	1.0,0.828,1.0	0.0,0.0,0.0	0.943	A3SS	3	0	0	1	Nalm_6
40143	ENSG00000011454.18	RABGAP1	chr9	+	122998575	122998631	122998596	122998631	122997258	122997361	40143	8,7,8	38,47,76	2,0,1	49,64,109	170	149	1.54E-07	2.79E-05	0.156,0.115,0.084	0.035,0.0,0.008	0.104	A3SS	8	47	1	64	Nalm_6
40224	ENSG00000143515.19	ATP8B2	chr1	+	154344879	154345154	154344953	154345154	154344640	154344785	40224	3,0,0	10,2,12	2,1,1	0,0,2	223	149	0.000373408	0.021101289	0.167,0.0,0.0	1.0,1.0,0.25	-0.694	A3SS	0	10	1	0	Nalm_6
40226	ENSG00000143515.19	ATP8B2	chr1	+	154344953	154345154	154344970	154345154	154344640	154344785	40226	18,6,14	172,121,146	6,1,8	158,216,336	166	149	2.15E-06	0.000286296	0.086,0.043,0.079	0.033,0.004,0.021	0.05	A3SS	14	146	6	216	Nalm_6
40394	ENSG00000117360.13	PRPF3	chr1	+	150330400	150330498	150330474	150330498	150328319	150328466	40394	18,12,4	0,0,0	23,13,11	0,1,6	223	149	0.001208133	0.052590964	1.0,1.0,1.0	1.0,0.897,0.551	0.184	A3SS	12	0	13	1	Nalm_6
40461	ENSG00000196367.14	TRRAP	chr7	+	98983239	98983459	98983263	98983459	98981768	98981960	40461	45,66,52	298,280,237	8,8,19	307,247,415	173	149	0	0	0.115,0.169,0.159	0.022,0.027,0.038	0.119	A3SS	52	280	8	307	Nalm_6
40520	ENSG00000171161.13	ZNF672	chr1	+	248847012	248847285	248847174	248847285	248845565	248845662	40520	121,111,113	8,7,6	127,147,186	1,3,2	311	149	8.67E-05	0.006467116	0.879,0.884,0.9	0.984,0.959,0.978	-0.086	A3SS	113	7	147	2	Nalm_6
40571	ENSG00000196954.14	CASP4	chr11	-	104954746	104955001	104954746	104954998	104968518	104968728	40571	70,64,18	1,0,0	70,67,26	4,6,2	152	149	0.000453702	0.0245402	0.986,1.0,1.0	0.945,0.916,0.927	0.066	A3SS	64	0	67	4	Nalm_6
40675	ENSG00000075702.19	WDR62	chr19	+	36093869	36094164	36094030	36094164	36092688	36092811	40675	3,3,1	120,108,75	4,14,12	156,121,183	310	149	0.002453575	0.090813107	0.012,0.013,0.006	0.012,0.053,0.031	-0.022	A3SS	3	108	12	156	Nalm_6
40689	ENSG00000164024.12	METAP1	chr4	+	99043248	99043319	99043305	99043319	99041042	99041126	40689	710,573,405	24,35,15	763,579,681	9,8,8	206	149	2.44E-08	5.17E-06	0.955,0.922,0.951	0.984,0.981,0.984	-0.04	A3SS	573	24	681	8	Nalm_6
40699	ENSG00000285292.1	ABCF2-H2BE1	chr7	-	151214878	151215099	151214878	151215082	151215603	151215732	40699	12,12,3	494,296,136	0,2,0	387,355,238	166	149	0.000781281	0.037480349	0.021,0.035,0.019	0.0,0.005,0.0	0.023	A3SS	12	296	0	355	Nalm_6
40740	ENSG00000103995.14	CEP152	chr15	-	48752248	48752483	48752248	48752469	48755902	48756553	40740	4,17,6	89,131,72	7,1,4	172,111,131	163	149	0.000521576	0.027496126	0.039,0.106,0.071	0.036,0.008,0.027	0.048	A3SS	6	89	4	131	Nalm_6
40784	ENSG00000153560.12	UBP1	chr3	-	33404334	33404644	33404334	33404384	33409235	33409346	40784	0,6,1	1,0,0	3,0,4	4,1,0	409	149	0.000955178	0.043766734	0.0,1.0,1.0	0.215,0.0,1.0	0.262	A3SS	1	0	3	1	Nalm_6
40911	ENSG00000285645.1	ENSG00000285645	chr9	-	35812959	35813156	35812959	35813145	35813265	35813338	40911	11,24,3	82,47,14	0,0,1	82,99,35	160	149	6.95E-13	2.84E-10	0.111,0.322,0.166	0.0,0.0,0.026	0.191	A3SS	11	47	0	82	Nalm_6
40986	ENSG00000121481.11	RNF2	chr1	+	185091564	185091735	185091578	185091735	185087551	185087640	40986	74,92,28	252,265,80	15,12,16	320,279,199	163	149	0	0	0.212,0.241,0.242	0.041,0.038,0.068	0.183	A3SS	74	252	15	279	Nalm_6
41026	ENSG00000105397.14	TYK2	chr19	-	10361769	10361955	10361769	10361836	10362077	10362183	41026	338,297,240	14,15,11	285,374,521	1,12,11	268	149	0.002099846	0.081118321	0.931,0.917,0.924	0.994,0.945,0.963	-0.043	A3SS	297	14	374	11	Nalm_6
41080	ENSG00000136937.13	NCBP1	chr9	+	97658535	97658743	97658689	97658743	97656010	97656085	41080	121,106,75	6,9,4	170,123,139	1,1,5	303	149	0.000563204	0.029211412	0.908,0.853,0.902	0.988,0.984,0.932	-0.08	A3SS	106	6	139	1	Nalm_6
41088	ENSG00000116213.16	WRAP73	chr1	-	3632022	3632338	3632022	3632317	3633397	3633503	41088	86,56,58	25,18,10	55,96,59	0,3,4	170	149	4.00E-10	1.11E-07	0.751,0.732,0.836	1.0,0.966,0.928	-0.192	A3SS	58	18	59	3	Nalm_6
41093	ENSG00000187961.15	KLHL17	chr1	+	962285	962471	962313	962471	961825	962047	41093	2,2,3	0,0,1	1,5,6	5,1,1	177	149	0.000179142	0.011758837	1.0,1.0,0.716	0.144,0.808,0.835	0.31	A3SS	2	0	5	1	Nalm_6
41106	ENSG00000135837.16	CEP350	chr1	+	180024418	180024582	180024430	180024582	180022697	180022848	41106	115,107,56	31,64,24	200,110,86	21,27,16	161	149	3.81E-05	0.003300051	0.774,0.607,0.683	0.898,0.79,0.833	-0.152	A3SS	107	31	110	21	Nalm_6
41228	ENSG00000174197.18	MGA	chr15	+	41739905	41740203	41740056	41740203	41736180	41736698	41228	50,29,8	20,18,6	68,48,55	4,10,6	300	149	9.01E-06	0.000978928	0.554,0.445,0.398	0.894,0.704,0.82	-0.34	A3SS	29	18	55	6	Nalm_6
41313	ENSG00000144554.13	FANCD2	chr3	+	10047883	10048051	10047916	10048051	10046579	10046723	41313	12,15,17	138,179,159	1,0,0	205,233,361	182	149	2.15E-14	1.05E-11	0.066,0.064,0.08	0.004,0.0,0.0	0.069	A3SS	15	159	0	233	Nalm_6
41346	ENSG00000144554.13	FANCD2	chr3	+	10092115	10092252	10092180	10092252	10088827	10088950	41346	6,4,1	1,2,3	9,16,11	3,0,0	214	149	0.002580566	0.09403463	0.807,0.582,0.188	0.676,1.0,1.0	-0.366	A3SS	4	2	11	0	Nalm_6
41378	ENSG00000135968.22	GCC2	chr2	+	108486498	108486648	108486510	108486648	108485830	108485908	41378	44,59,40	18,36,24	1,1,2	93,68,57	161	149	0	0	0.693,0.603,0.607	0.01,0.013,0.031	0.616	A3SS	44	24	1	68	Nalm_6
41386	ENSG00000206561.14	COLQ	chr3	-	15455898	15456019	15455898	15455985	15456459	15461024	41386	12,7,2	0,0,0	12,6,11	2,1,3	183	149	0.000674004	0.033297	1.0,1.0,1.0	0.83,0.83,0.749	0.197	A3SS	7	0	11	2	Nalm_6
41484	ENSG00000263956.8	NBPF11	chr1	-	148135671	148136037	148135671	148135813	148137710	148137809	41484	8,8,5	0,0,0	9,11,19	5,1,8	373	149	1.32E-08	2.91E-06	1.0,1.0,1.0	0.418,0.815,0.487	0.427	A3SS	8	0	11	5	Nalm_6
41539	ENSG00000163312.11	HELQ	chr4	-	83436846	83437110	83436846	83437097	83439862	83440008	41539	4,7,9	44,50,31	1,2,1	82,38,60	162	149	4.91E-06	0.000588712	0.077,0.114,0.211	0.011,0.046,0.015	0.11	A3SS	7	44	1	60	Nalm_6
41540	ENSG00000163312.11	HELQ	chr4	-	83446834	83447028	83446834	83446986	83448782	83448961	41540	2,12,6	0,0,1	0,1,3	4,0,2	191	149	0.000118922	0.008340332	1.0,1.0,0.824	0.0,1.0,0.539	0.428	A3SS	6	0	1	2	Nalm_6
41542	ENSG00000163312.11	HELQ	chr4	-	83446834	83447035	83446834	83447028	83448782	83448961	41542	18,37,17	2,12,6	32,36,29	0,1,3	156	149	2.13E-05	0.002016842	0.896,0.747,0.73	1.0,0.972,0.902	-0.167	A3SS	18	6	32	1	Nalm_6
41561	ENSG00000112079.9	STK38	chr6	-	36498362	36498503	36498362	36498486	36506582	36506644	41561	17,15,24	27,23,23	35,21,27	14,9,11	166	149	3.53E-05	0.003120043	0.361,0.369,0.484	0.692,0.677,0.688	-0.281	A3SS	17	23	27	11	Nalm_6
41562	ENSG00000112079.9	STK38	chr6	-	36498362	36498519	36498362	36498486	36506582	36506644	41562	14,10,19	27,23,23	35,23,27	14,9,11	182	149	5.26E-07	8.28E-05	0.298,0.263,0.403	0.672,0.677,0.668	-0.351	A3SS	14	23	27	11	Nalm_6
41758	ENSG00000066027.12	PPP2R5A	chr1	+	212345789	212345933	212345802	212345933	212342187	212342280	41758	16,11,6	38,50,38	2,2,10	94,92,168	162	149	2.32E-08	4.95E-06	0.279,0.168,0.127	0.019,0.02,0.052	0.161	A3SS	11	38	2	94	Nalm_6
41903	ENSG00000121940.17	CLCC1	chr1	-	108962308	108962481	108962308	108962469	108963360	108963527	41903	7,1,1	35,35,12	0,1,0	38,42,26	161	149	0.001090559	0.04839109	0.156,0.026,0.072	0.0,0.022,0.0	0.077	A3SS	1	35	0	38	Nalm_6
42017	ENSG00000127946.17	HIP1	chr7	-	75563187	75563281	75563187	75563263	75568198	75568256	42017	1,7,5	42,49,39	2,0,0	40,59,98	167	149	0.000100043	0.007238923	0.021,0.113,0.103	0.043,0.0,0.0	0.065	A3SS	5	42	0	59	Nalm_6
42029	ENSG00000227372.12	TP73-AS1	chr1	-	3738074	3738513	3738074	3738481	3740232	3740387	42029	10,3,9	3,2,1	9,5,23	0,0,0	181	149	0.000715136	0.034986707	0.733,0.553,0.881	1.0,1.0,1.0	-0.278	A3SS	9	2	9	0	Nalm_6
42031	ENSG00000227372.12	TP73-AS1	chr1	-	3739979	3740402	3739979	3740387	3742803	3742983	42031	4,4,2	17,44,30	1,0,0	27,26,63	164	149	0.000441395	0.024040038	0.176,0.076,0.057	0.033,0.0,0.0	0.092	A3SS	4	30	0	27	Nalm_6
42039	ENSG00000117543.22	DPH5	chr1	-	100992636	100992754	100992636	100992740	100995109	100995149	42039	34,17,24	34,40,22	0,0,0	123,101,123	163	149	0	0	0.478,0.28,0.499	0.0,0.0,0.0	0.419	A3SS	24	34	0	123	Nalm_6
42108	ENSG00000158417.11	EIF5B	chr2	+	99360213	99360361	99360273	99360361	99337388	99337589	42108	140,207,27	0,19,0	397,191,75	0,5,1	209	149	0.000105114	0.007544094	1.0,0.886,1.0	1.0,0.965,0.982	-0.02	A3SS	140	0	191	1	Nalm_6
42111	ENSG00000158417.11	EIF5B	chr2	+	99360242	99360361	99360273	99360361	99337388	99337589	42111	84,120,13	0,19,0	242,107,42	0,5,1	180	149	0.000263891	0.01609623	1.0,0.839,1.0	1.0,0.947,0.972	-0.027	A3SS	84	0	107	1	Nalm_6
42133	ENSG00000118705.17	RPN2	chr20	+	37229834	37230059	37229953	37230059	37228677	37228744	42133	16,18,7	2,0,0	14,14,14	1,5,4	268	149	0.000294443	0.017491909	0.816,1.0,1.0	0.886,0.609,0.661	0.22	A3SS	16	0	14	4	Nalm_6
42146	ENSG00000122435.11	TRMT13	chr1	+	100140844	100141019	100140851	100141019	100140407	100140514	42146	13,21,9	24,42,21	9,5,2	91,43,23	156	149	2.51E-07	4.34E-05	0.341,0.323,0.29	0.086,0.1,0.077	0.23	A3SS	13	24	5	43	Nalm_6
42148	ENSG00000122435.11	TRMT13	chr1	+	100140844	100141019	100140966	100141019	100140407	100140514	42148	39,61,33	0,5,3	61,36,38	17,15,16	271	149	2.77E-07	4.77E-05	1.0,0.87,0.858	0.664,0.569,0.566	0.31	A3SS	39	3	38	16	Nalm_6
42151	ENSG00000122435.11	TRMT13	chr1	+	100140851	100141019	100140966	100141019	100140407	100140514	42151	53,82,47	0,5,3	149,74,59	17,15,16	264	149	2.99E-05	0.002692349	1.0,0.902,0.898	0.832,0.736,0.675	0.186	A3SS	53	3	74	16	Nalm_6
42153	ENSG00000122435.11	TRMT13	chr1	+	100140864	100141019	100140966	100141019	100140407	100140514	42153	29,40,27	0,5,3	58,31,39	17,15,16	251	149	2.27E-05	0.002127571	1.0,0.826,0.842	0.669,0.551,0.591	0.286	A3SS	29	3	39	16	Nalm_6
42174	ENSG00000283761.1	ENSG00000283761	chr1	+	100015284	100015420	100015301	100015420	100011364	100011533	42174	3,8,7	57,73,28	3,0,1	103,59,88	166	149	1.23E-05	0.001272647	0.045,0.09,0.183	0.025,0.0,0.01	0.094	A3SS	7	57	1	88	Nalm_6
42211	ENSG00000221829.10	FANCG	chr9	-	35076449	35076870	35076449	35076583	35076970	35077101	42211	333,278,220	0,0,1	307,343,341	6,6,5	436	149	0.000198045	0.012763527	1.0,1.0,0.987	0.946,0.951,0.959	0.044	A3SS	278	0	341	6	Nalm_6
42220	ENSG00000135972.9	MRPS9	chr2	+	105099648	105099900	105099669	105099900	105097154	105097324	42220	12,5,10	263,179,90	0,1,0	198,213,152	170	149	2.04E-06	0.000273437	0.038,0.024,0.089	0.0,0.004,0.0	0.049	A3SS	10	179	0	198	Nalm_6
42342	ENSG00000141258.13	SGSM2	chr17	+	2372585	2372786	2372755	2372786	2372342	2372488	42342	3,4,7	0,2,0	0,3,2	2,1,1	319	149	0.00054288	0.02831497	1.0,0.483,1.0	0.0,0.584,0.483	0.472	A3SS	4	0	2	1	Nalm_6
42346	ENSG00000141258.13	SGSM2	chr17	+	2372624	2372786	2372755	2372786	2372342	2372488	42346	17,20,9	0,2,0	1,2,2	2,1,1	280	149	0.001079305	0.048048096	1.0,0.842,1.0	0.21,0.516,0.516	0.533	A3SS	17	0	2	1	Nalm_6
42348	ENSG00000141258.13	SGSM2	chr17	+	2372624	2373081	2372952	2373081	2372342	2372488	42348	15,20,5	46,64,40	4,3,4	66,123,82	477	149	4.85E-09	1.15E-06	0.092,0.089,0.038	0.019,0.008,0.015	0.059	A3SS	15	46	4	82	Nalm_6
42349	ENSG00000141258.13	SGSM2	chr17	+	2372636	2372786	2372755	2372786	2372342	2372488	42349	3,4,8	0,2,0	0,2,2	2,1,1	268	149	0.000452406	0.024526379	1.0,0.527,1.0	0.0,0.527,0.527	0.491	A3SS	4	0	2	1	Nalm_6
42385	ENSG00000134748.13	PRPF38A	chr1	+	52414731	52414859	52414740	52414859	52414620	52414647	42385	35,9,8	112,77,51	6,5,6	5,3,4	158	149	1.18E-05	0.001227339	0.228,0.099,0.129	0.531,0.611,0.586	-0.424	A3SS	9	77	6	4	Nalm_6
42387	ENSG00000134748.13	PRPF38A	chr1	+	52414731	52414859	52414761	52414859	52414620	52414647	42387	82,49,19	464,349,218	31,23,25	551,473,512	179	149	4.70E-10	1.27E-07	0.128,0.105,0.068	0.045,0.039,0.039	0.059	A3SS	49	349	25	512	Nalm_6
42389	ENSG00000134748.13	PRPF38A	chr1	+	52414740	52414859	52414761	52414859	52414620	52414647	42389	159,117,62	464,349,218	30,21,23	551,473,512	170	149	0	0	0.231,0.227,0.2	0.046,0.037,0.038	0.179	A3SS	117	349	23	512	Nalm_6
42390	ENSG00000134748.13	PRPF38A	chr1	+	52414749	52414859	52414761	52414859	52414620	52414647	42390	40,38,9	464,349,218	25,16,19	551,473,512	161	149	6.30E-05	0.004979524	0.074,0.092,0.037	0.04,0.03,0.033	0.033	A3SS	38	349	19	512	Nalm_6
42412	ENSG00000054267.22	ARID4B	chr1	-	235176747	235176903	235176747	235176870	235177799	235177913	42412	5,5,6	0,1,0	16,2,5	3,0,3	182	149	0.002786446	0.099587976	1.0,0.804,1.0	0.814,1.0,0.577	0.138	A3SS	5	0	5	3	Nalm_6
42454	ENSG00000055044.11	NOP58	chr2	+	202297357	202297513	202297378	202297513	202295673	202295837	42454	31,33,12	535,601,253	19,6,4	959,582,450	170	149	1.81E-09	4.63E-07	0.048,0.046,0.04	0.017,0.009,0.008	0.033	A3SS	31	535	6	582	Nalm_6
42458	ENSG00000055044.11	NOP58	chr2	+	202299682	202300137	202300013	202300137	202297844	202297906	42458	1,2,2	1,4,0	6,5,1	1,1,0	480	149	0.000306602	0.01800244	0.237,0.134,1.0	0.651,0.608,1.0	-0.296	A3SS	2	1	5	1	Nalm_6
42462	ENSG00000055044.11	NOP58	chr2	+	202299718	202300137	202300013	202300137	202297844	202297906	42462	1,2,3	1,4,0	10,7,1	1,1,0	444	149	0.001301531	0.055831581	0.251,0.144,1.0	0.77,0.701,1.0	-0.359	A3SS	2	1	7	1	Nalm_6
42493	ENSG00000183814.16	LIN9	chr1	-	226297718	226297832	226297718	226297813	226301172	226301205	42493	15,13,5	53,95,25	6,5,5	130,84,60	168	149	0.0001565	0.010546799	0.201,0.108,0.151	0.039,0.05,0.069	0.101	A3SS	13	53	5	84	Nalm_6
42511	ENSG00000169359.16	SLC33A1	chr3	-	155827957	155828391	155827957	155828377	155829687	155829903	42511	6,8,5	86,80,52	0,0,0	154,119,120	163	149	1.63E-07	2.94E-05	0.06,0.084,0.081	0.0,0.0,0.0	0.075	A3SS	6	80	0	120	Nalm_6
42542	ENSG00000242588.6	ENSG00000242588	chr7	+	128577952	128578033	128577963	128578033	128574750	128574791	42542	70,94,50	60,86,56	149,127,142	2,2,4	160	149	0	0	0.521,0.504,0.454	0.986,0.983,0.971	-0.487	A3SS	70	60	142	2	Nalm_6
42574	ENSG00000100099.21	HPS4	chr22	-	26465454	26465764	26465454	26465551	26466050	26466104	42574	269,255,268	246,203,129	379,357,562	430,528,509	362	149	0.001928131	0.075852699	0.31,0.341,0.461	0.266,0.218,0.312	0.105	A3SS	268	203	379	509	Nalm_6
42575	ENSG00000100099.21	HPS4	chr22	-	26465454	26465586	26465454	26465551	26466225	26468623	42575	222,227,232	1,043,974,719	309,305,484	82,510,921,288	184	149	0.002006144	0.078225228	0.147,0.159,0.207	0.233,0.184,0.233	-0.046	A3SS	227	974	309	1092	Nalm_6
42576	ENSG00000100099.21	HPS4	chr22	-	26465454	26465764	26465454	26465551	26466225	26468623	42576	272,255,268	1,043,974,719	376,358,561	82,510,921,288	362	149	0.001060099	0.047312256	0.097,0.097,0.133	0.158,0.119,0.152	-0.034	A3SS	268	974	376	1092	Nalm_6
42602	ENSG00000167992.14	VWCE	chr11	-	61268921	61269079	61268921	61269018	61271694	61271760	42602	9,15,5	1,3,0	13,13,8	8,8,3	210	149	0.001708596	0.068859941	0.865,0.78,1.0	0.536,0.536,0.654	0.306	A3SS	9	1	13	8	Nalm_6
42615	ENSG00000100077.16	GRK3	chr22	+	25718226	25718381	25718244	25718381	25714407	25714570	42615	3,6,3	64,57,55	3,0,0	80,74,96	167	149	0.001564071	0.065079718	0.04,0.086,0.046	0.032,0.0,0.0	0.047	A3SS	3	57	0	80	Nalm_6
42725	ENSG00000121741.17	ZMYM2	chr13	+	19993643	19993919	19993825	19993919	19993062	19993564	42725	41,62,21	75,92,32	56,66,75	44,56,59	331	149	8.08E-05	0.006095202	0.197,0.233,0.228	0.364,0.347,0.364	-0.139	A3SS	41	75	66	56	Nalm_6
42739	ENSG00000100852.14	ARHGAP5	chr14	+	32117139	32117287	32117142	32117287	32116747	32116823	42739	13,10,2	0,0,0	15,7,11	10,0,0	152	149	0.000500634	0.026650447	1.0,1.0,1.0	0.595,1.0,1.0	0.135	A3SS	10	0	11	0	Nalm_6
42771	ENSG00000162517.13	PEF1	chr1	-	31630339	31630750	31630339	31630714	31632494	31632638	42771	0,0,0	8,4,3	3,2,0	0,2,2	185	149	0.00270116	0.097228005	0.0,0.0,0.0	1.0,0.446,0.0	-0.482	A3SS	0	4	2	2	Nalm_6
42794	ENSG00000171988.20	JMJD1C	chr10	-	63192938	63193151	63192938	63193091	63193344	63193649	42794	83,119,73	5,15,4	125,89,115	1,0,0	209	149	1.15E-08	2.57E-06	0.922,0.85,0.929	0.989,1.0,1.0	-0.096	A3SS	83	5	115	0	Nalm_6
42803	ENSG00000171608.17	PIK3CD	chr1	+	9710104	9710596	9710423	9710596	9651731	9651802	42803	19,34,17	16,13,4	37,29,43	40,55,54	468	149	0.001498744	0.063179592	0.274,0.454,0.575	0.227,0.144,0.202	0.243	A3SS	19	13	37	54	Nalm_6
42901	ENSG00000134186.12	PRPF38B	chr1	+	108693182	108693642	108693571	108693642	108692340	108692867	42901	8,11,6	0,4,2	6,5,3	1,0,0	538	149	0.000139939	0.009602993	1.0,0.432,0.454	0.624,1.0,1.0	-0.246	A3SS	8	2	5	0	Nalm_6
42926	ENSG00000112343.11	TRIM38	chr6	+	25971818	25972099	25971868	25972099	25963048	25963282	42926	2,4,1	0,5,0	0,1,2	2,3,5	199	149	0.001674387	0.06818496	1.0,0.375,1.0	0.0,0.2,0.23	0.648	A3SS	2	0	1	3	Nalm_6
42929	ENSG00000112343.11	TRIM38	chr6	+	25971818	25972099	25971922	25972099	25969324	25969420	42929	4,14,3	19,26,9	9,12,7	3,3,4	253	149	6.56E-06	0.000742201	0.11,0.241,0.164	0.639,0.702,0.508	-0.445	A3SS	4	19	9	3	Nalm_6
42931	ENSG00000112343.11	TRIM38	chr6	+	25971868	25972099	25971922	25972099	25969324	25969420	42931	378,347,173	19,26,9	477,435,474	3,3,4	203	149	5.53E-13	2.29E-10	0.936,0.907,0.934	0.992,0.991,0.989	-0.065	A3SS	347	19	474	3	Nalm_6
42956	ENSG00000130787.14	HIP1R	chr12	+	122855697	122855903	122855815	122855903	122855550	122855612	42956	1,4,0	17,15,4	0,1,6	1,0,0	267	149	0.000129539	0.008995728	0.032,0.13,0.0	0.0,1.0,1.0	-0.613	A3SS	1	15	1	0	Nalm_6
42959	ENSG00000130787.14	HIP1R	chr12	+	122855815	122855903	122855830	122855903	122855550	122855612	42959	27,19,8	108,89,78	2,9,3	79,90,147	164	149	2.31E-07	4.05E-05	0.185,0.162,0.085	0.022,0.083,0.018	0.103	A3SS	19	89	3	90	Nalm_6
43090	ENSG00000142864.15	SERBP1	chr1	-	67424883	67424986	67424883	67424959	67425082	67425223	43090	328,309,173	771,685,362	245,230,229	151,413,201,281	176	149	0	0	0.265,0.276,0.288	0.12,0.129,0.131	0.15	A3SS	309	685	230	1320	Nalm_6
43106	ENSG00000172046.20	USP19	chr3	-	49112283	49112402	49112283	49112393	49112488	49112629	43106	114,137,92	19,10,8	109,139,143	1,0,4	158	149	4.18E-09	9.99E-07	0.85,0.928,0.916	0.99,1.0,0.971	-0.089	A3SS	114	10	139	1	Nalm_6
43345	ENSG00000241679.2	ENSG00000241679	chr3	+	143131556	143131893	143131717	143131893	143123361	143123576	43345	3,15,3	1,1,0	1,2,0	0,2,2	310	149	7.41E-05	0.005685299	0.59,0.878,1.0	1.0,0.325,0.0	0.381	A3SS	3	1	1	2	Nalm_6
43347	ENSG00000103253.19	HAGHL	chr16	+	728793	728868	728796	728868	728571	728604	43347	65,24,6	2,2,0	13,34,21	4,3,5	152	149	0.002629544	0.095427608	0.97,0.922,1.0	0.761,0.917,0.805	0.136	A3SS	24	2	21	4	Nalm_6
43364	ENSG00000131378.14	RFTN1	chr3	-	16323375	16323472	16323375	16323457	16326772	16326876	43364	11,3,4	146,94,85	7,1,2	180,197,235	164	149	0.002184089	0.083415462	0.064,0.028,0.041	0.034,0.005,0.008	0.029	A3SS	4	94	2	197	Nalm_6
43368	ENSG00000114346.14	ECT2	chr3	+	172762397	172762546	172762415	172762546	172761609	172761683	43368	49,42,35	89,146,127	0,1,0	240,170,218	167	149	0	0	0.329,0.204,0.197	0.0,0.005,0.0	0.242	A3SS	42	127	0	218	Nalm_6
43415	ENSG00000163584.18	RPL22L1	chr3	-	170868012	170868213	170868012	170868134	170868297	170868390	43415	20,22,7	593,562,167	21,19,30	73,144,53	228	149	1.89E-15	1.05E-12	0.022,0.025,0.027	0.158,0.079,0.27	-0.144	A3SS	20	562	21	73	Nalm_6
43481	ENSG00000230124.8	ACBD6	chr1	-	180273337	180273408	180273337	180273398	180273936	180274112	43481	1,7,4	16,8,8	0,0,0	28,17,12	159	149	4.83E-07	7.71E-05	0.055,0.451,0.319	0.0,0.0,0.0	0.275	A3SS	4	8	0	17	Nalm_6
43492	ENSG00000230124.8	ACBD6	chr1	-	180286982	180287406	180286982	180287402	180288269	180288517	43492	7,3,0	11,13,12	0,2,0	11,4,16	153	149	0.00228464	0.086357414	0.383,0.183,0.0	0.0,0.327,0.0	0.08	A3SS	3	12	0	11	Nalm_6
43503	ENSG00000161618.10	ALDH16A1	chr19	+	49461618	49462036	49461887	49462036	49460821	49460899	43503	77,56,52	3,2,5	70,138,123	0,1,2	418	149	0.000601106	0.03072639	0.901,0.909,0.788	1.0,0.98,0.956	-0.113	A3SS	56	3	123	1	Nalm_6
43560	ENSG00000108883.13	EFTUD2	chr17	-	44852408	44852582	44852408	44852562	44853516	44854356	43560	4,2,4	16,3,5	0,0,0	7,7,6	169	149	1.61E-06	0.000219802	0.181,0.37,0.414	0.0,0.0,0.0	0.322	A3SS	4	5	0	7	Nalm_6
43588	ENSG00000125107.19	CNOT1	chr16	-	58539767	58539917	58539767	58539907	58541500	58541620	43588	8,10,7	5,19,7	8,10,7	0,0,0	159	149	2.99E-11	1.01E-08	0.6,0.33,0.484	1.0,1.0,1.0	-0.529	A3SS	8	7	8	0	Nalm_6
43589	ENSG00000125107.19	CNOT1	chr16	-	58539767	58539959	58539767	58539907	58541500	58541620	43589	645,584,526	5,19,7	625,684,985	0,0,0	201	149	0.000959662	0.043882516	0.99,0.958,0.982	1.0,1.0,1.0	-0.023	A3SS	584	7	684	0	Nalm_6
43713	ENSG00000007968.7	E2F2	chr1	-	23520912	23521101	23520912	23521065	23521836	23522056	43713	2,4,5	6,5,8	0,0,0	11,14,17	185	149	7.28E-08	1.42E-05	0.212,0.392,0.335	0.0,0.0,0.0	0.313	A3SS	4	6	0	14	Nalm_6
43715	ENSG00000007968.7	E2F2	chr1	-	23520912	23521071	23520912	23521069	23521836	23522056	43715	572,524,421	2,4,10	7,219,341,148	18,25,21	151	149	0.002105872	0.081217974	0.996,0.992,0.976	0.975,0.974,0.982	0.011	A3SS	524	4	934	21	Nalm_6
43716	ENSG00000007968.7	E2F2	chr1	-	23520912	23521101	23520912	23521069	23521836	23522056	43716	2,4,5	2,4,10	0,0,0	18,25,21	181	149	6.63E-09	1.53E-06	0.452,0.452,0.292	0.0,0.0,0.0	0.399	A3SS	4	4	0	21	Nalm_6
43872	ENSG00000010803.16	SCMH1	chr1	-	41113282	41113553	41113282	41113526	41116921	41117010	43872	22,19,25	238,192,179	12,11,10	231,300,384	176	149	1.05E-06	0.000152571	0.073,0.077,0.106	0.042,0.03,0.022	0.054	A3SS	22	192	11	300	Nalm_6
43968	ENSG00000259529.2	ENSG00000259529	chr14	+	24151130	24151379	24151208	24151379	24150597	24150888	43968	70,42,52	3,3,5	66,53,101	0,0,0	227	149	5.60E-05	0.004527518	0.939,0.902,0.872	1.0,1.0,1.0	-0.096	A3SS	52	3	66	0	Nalm_6
43972	ENSG00000259529.2	ENSG00000259529	chr14	+	24151181	24151379	24151208	24151379	24150597	24150888	43972	4,2,3	3,3,5	1,1,4	0,0,0	176	149	4.63E-10	1.26E-07	0.53,0.361,0.337	1.0,1.0,1.0	-0.591	A3SS	3	3	1	0	Nalm_6
43974	ENSG00000259529.2	ENSG00000259529	chr14	+	24151181	24151670	24151484	24151670	24150597	24150888	43974	6,9,5	2,4,0	8,7,7	0,1,1	452	149	0.001280932	0.055081629	0.497,0.426,1.0	1.0,0.698,0.698	-0.158	A3SS	6	2	7	1	Nalm_6
44005	ENSG00000182179.13	UBA7	chr3	-	49810242	49810601	49810242	49810532	49810751	49810832	44005	13,14,5	8,3,2	48,44,68	0,1,6	218	149	2.26E-05	0.002123241	0.526,0.761,0.631	1.0,0.968,0.886	-0.312	A3SS	13	3	48	1	Nalm_6
44006	ENSG00000182179.13	UBA7	chr3	-	49810242	49810672	49810242	49810532	49810751	49810832	44006	89,96,67	8,3,2	148,135,310	0,1,6	289	149	0.001710154	0.068859941	0.852,0.943,0.945	1.0,0.986,0.964	-0.07	A3SS	89	3	148	1	Nalm_6
44019	ENSG00000182179.13	UBA7	chr3	-	49810751	49811158	49810751	49811080	49811272	49811455	44019	9,3,7	22,8,11	9,17,20	0,3,2	227	149	3.66E-11	1.20E-08	0.212,0.198,0.295	1.0,0.788,0.868	-0.65	A3SS	7	11	17	2	Nalm_6
44021	ENSG00000182179.13	UBA7	chr3	-	49810983	49811091	49810983	49811080	49811272	49811455	44021	41,21,28	22,8,11	61,73,121	0,3,2	160	149	0	0	0.634,0.71,0.703	1.0,0.958,0.983	-0.298	A3SS	28	11	73	2	Nalm_6
44036	ENSG00000182179.13	UBA7	chr3	-	49812087	49812558	49812087	49812543	49813061	49813168	44036	3,1,3	13,13,10	4,10,12	0,8,11	164	149	0.000190479	0.01235387	0.173,0.065,0.214	1.0,0.532,0.498	-0.526	A3SS	3	13	10	8	Nalm_6
44038	ENSG00000182179.13	UBA7	chr3	-	49812302	49812738	49812302	49812543	49813061	49813168	44038	63,71,74	13,13,10	125,158,207	0,8,11	344	149	5.87E-07	9.07E-05	0.677,0.703,0.762	1.0,0.895,0.891	-0.215	A3SS	71	13	158	8	Nalm_6
44066	ENSG00000119778.15	ATAD2B	chr2	-	23754646	23754798	23754646	23754774	23757417	23758101	44066	9,10,7	39,58,34	4,2,3	76,59,73	173	149	2.66E-05	0.00242802	0.166,0.129,0.151	0.043,0.028,0.034	0.114	A3SS	9	39	3	73	Nalm_6
44118	ENSG00000122483.18	CCDC18	chr1	+	93217721	93217869	93217737	93217869	93216635	93216746	44118	4,8,7	37,42,18	4,1,2	100,44,53	165	149	5.83E-05	0.00466191	0.089,0.147,0.26	0.035,0.02,0.033	0.136	A3SS	7	37	2	53	Nalm_6
44183	ENSG00000129071.10	MBD4	chr3	-	129433657	129434136	129433657	129434133	129436460	129437308	44183	173,256,96	8,10,5	295,259,138	2,2,5	152	149	0.000779794	0.037475707	0.955,0.962,0.95	0.993,0.992,0.964	-0.027	A3SS	173	8	259	2	Nalm_6
44225	ENSG00000114982.19	KANSL3	chr2	-	96619671	96619774	96619671	96619762	96627921	96627942	44225	21,13,21	0,2,2	21,16,22	10,7,8	161	149	2.43E-05	0.002250995	1.0,0.857,0.907	0.66,0.679,0.718	0.236	A3SS	21	2	21	8	Nalm_6
44226	ENSG00000114982.19	KANSL3	chr2	-	96619671	96619776	96619671	96619762	96627921	96627942	44226	26,19,25	0,2,2	21,16,22	10,7,8	163	149	1.95E-06	0.000262085	1.0,0.897,0.92	0.657,0.676,0.715	0.256	A3SS	25	2	21	8	Nalm_6
44228	ENSG00000114982.19	KANSL3	chr2	-	96619671	96619776	96619671	96619762	96631311	96631543	44228	88,81,81	132,116,85	21,17,25	193,185,345	163	149	0	0	0.379,0.39,0.466	0.09,0.077,0.062	0.335	A3SS	81	116	21	193	Nalm_6
44229	ENSG00000114982.19	KANSL3	chr2	-	96619671	96619776	96619671	96619762	96636920	96637228	44229	28,17,22	4,0,0	21,16,22	4,5,9	163	149	0.000169318	0.01119716	0.865,1.0,1.0	0.828,0.745,0.691	0.2	A3SS	22	0	21	5	Nalm_6
44237	ENSG00000114982.19	KANSL3	chr2	-	96631311	96631543	96631311	96631520	96636920	96637228	44237	78,47,32	8,6,2	61,66,94	0,0,2	172	149	5.42E-06	0.000639986	0.894,0.872,0.933	1.0,1.0,0.976	-0.092	A3SS	47	6	66	0	Nalm_6
44238	ENSG00000114982.19	KANSL3	chr2	-	96631311	96631578	96631311	96631520	96636920	96637228	44238	0,2,0	8,6,2	1,2,5	0,0,2	207	149	1.32E-08	2.91E-06	0.0,0.194,0.0	1.0,1.0,0.643	-0.816	A3SS	0	6	2	0	Nalm_6
44468	ENSG00000120899.18	PTK2B	chr8	+	27430057	27430155	27430092	27430155	27422303	27422383	44468	15,15,11	440,346,308	3,4,5	289,280,399	184	149	0.000228733	0.014373376	0.027,0.034,0.028	0.008,0.011,0.01	0.02	A3SS	15	346	4	289	Nalm_6
44523	ENSG00000116584.21	ARHGEF2	chr1	-	155950828	155951268	155950828	155951086	155951482	155951533	44523	6,0,1	2,1,2	3,2,12	2,0,0	331	149	0.000339713	0.019524908	0.575,0.0,0.184	0.403,1.0,1.0	-0.548	A3SS	1	2	3	0	Nalm_6
44539	ENSG00000151466.12	SCLT1	chr4	-	128946006	128946164	128946006	128946152	128948495	128948570	44539	2,7,0	30,62,22	1,0,0	91,67,38	161	149	0.002779781	0.09945034	0.058,0.095,0.0	0.01,0.0,0.0	0.048	A3SS	2	30	0	67	Nalm_6
44540	ENSG00000151466.12	SCLT1	chr4	-	128959599	128959796	128959599	128959777	128965226	128965318	44540	0,9,1	29,52,24	0,0,0	93,41,42	168	149	0.000620902	0.031400021	0.0,0.133,0.036	0.0,0.0,0.0	0.056	A3SS	1	29	0	42	Nalm_6
44699	ENSG00000078061.14	ARAF	chrX	+	47566623	47566780	47566638	47566780	47565251	47565350	44699	11,14,3	253,230,79	1,4,2	261,228,129	164	149	5.82E-05	0.00466191	0.038,0.052,0.033	0.003,0.016,0.014	0.03	A3SS	11	230	2	228	Nalm_6
44737	ENSG00000103512.16	NOMO1	chr16	+	14875017	14875204	14875035	14875204	14872233	14872329	44737	20,14,11	106,99,85	1,3,3	132,132,149	167	149	1.63E-11	5.72E-09	0.144,0.112,0.104	0.007,0.02,0.018	0.105	A3SS	14	99	3	132	Nalm_6
44807	ENSG00000107518.18	ATRNL1	chr10	+	115461944	115462016	115461974	115462016	115426249	115426302	44807	6,11,11	0,2,0	9,13,16	2,3,4	179	149	0.001460008	0.061804667	1.0,0.821,1.0	0.789,0.783,0.769	0.16	A3SS	11	0	13	3	Nalm_6
44832	ENSG00000186501.15	TMEM222	chr1	+	27333938	27334054	27333957	27334054	27332069	27332101	44832	4,7,3	149,103,48	1,0,0	128,147,90	168	149	0.001664162	0.06790481	0.023,0.057,0.053	0.007,0.0,0.0	0.042	A3SS	4	103	0	128	Nalm_6
44913	ENSG00000172006.12	ZNF554	chr19	+	2832302	2832494	2832305	2832494	2827616	2827743	44913	19,19,14	0,1,0	26,23,36	2,7,0	152	149	0.00188256	0.074516072	1.0,0.949,1.0	0.927,0.763,1.0	0.086	A3SS	19	0	26	2	Nalm_6
44924	ENSG00000146433.10	TMEM181	chr6	+	158629370	158629819	158629723	158629819	158625702	158625754	44924	1,3,4	0,2,3	4,2,3	0,0,1	502	149	0.000109051	0.007771419	1.0,0.308,0.284	1.0,1.0,0.471	-0.293	A3SS	3	2	3	0	Nalm_6
44981	ENSG00000097046.13	CDC7	chr1	+	91501636	91501831	91501653	91501831	91500850	91500948	44981	17,14,5	50,55,35	2,0,0	40,22,30	166	149	2.07E-08	4.44E-06	0.234,0.186,0.114	0.043,0.0,0.0	0.164	A3SS	14	50	0	30	Nalm_6
44987	ENSG00000097046.13	CDC7	chr1	+	91501636	91501831	91501653	91501831	91501137	91501303	44987	3,6,4	6,14,2	1,0,0	5,3,5	166	149	1.85E-05	0.001803693	0.31,0.278,0.642	0.152,0.0,0.0	0.359	A3SS	4	6	0	5	Nalm_6
45017	ENSG00000004975.12	DVL2	chr17	-	7227654	7227783	7227654	7227702	7227976	7228384	45017	261,185,168	25,9,3	306,351,532	1,5,5	230	149	6.07E-09	1.42E-06	0.871,0.93,0.973	0.995,0.978,0.986	-0.062	A3SS	185	9	351	5	Nalm_6
45040	ENSG00000156802.13	ATAD2	chr8	-	123347091	123347332	123347091	123347277	123348182	123348273	45040	1,2,1	1,3,2	2,2,2	2,0,0	204	149	0.000647953	0.032434405	0.422,0.327,0.268	0.422,1.0,1.0	-0.468	A3SS	1	2	2	0	Nalm_6
45139	ENSG00000167483.19	NIBAN3	chr19	+	17551785	17553645	17553414	17553645	17549454	17549527	45139	18,021,867,626	9,12,5	316,937,791,577	0,0,0	1778	149	6.10E-10	1.63E-07	0.944,0.929,0.913	1.0,1.0,1.0	-0.071	A3SS	1802	9	3169	0	Nalm_6
45142	ENSG00000167483.19	NIBAN3	chr19	+	17553414	17553613	17553433	17553613	17549454	17549527	45142	9,12,5	6,7,2	0,0,0	5,7,5	168	149	1.91E-11	6.61E-09	0.571,0.603,0.689	0.0,0.0,0.0	0.621	A3SS	9	6	0	5	Nalm_6
45153	ENSG00000117139.18	KDM5B	chr1	-	202773117	202773315	202773117	202773284	202774612	202774735	45153	30,47,17	0,1,0	37,55,31	1,5,5	180	149	0.000266049	0.016173655	1.0,0.975,1.0	0.968,0.901,0.837	0.09	A3SS	30	0	37	5	Nalm_6
45256	ENSG00000031003.11	FAM13B	chr5	-	137948954	137949184	137948954	137949111	137952627	137952709	45256	148,222,107	4,13,4	313,174,140	0,0,0	222	149	5.23E-07	8.25E-05	0.961,0.92,0.947	1.0,1.0,1.0	-0.057	A3SS	148	4	174	0	Nalm_6
45372	ENSG00000111670.16	GNPTAB	chr12	-	101770405	101770708	101770405	101770576	101770995	101771157	45372	4,6,0	1,0,4	13,5,6	0,0,0	281	149	0.001984287	0.077544064	0.68,1.0,0.0	1.0,1.0,1.0	-0.44	A3SS	4	1	6	0	Nalm_6
45482	ENSG00000106070.20	GRB10	chr7	-	50614769	50614891	50614769	50614880	50616209	50616347	45482	13,11,11	166,174,257	5,3,6	177,191,333	160	149	0.000323459	0.018804467	0.068,0.056,0.038	0.026,0.014,0.017	0.035	A3SS	11	174	5	191	Nalm_6
45618	ENSG00000153107.13	ANAPC1	chr2	-	111821238	111821453	111821238	111821440	111822421	111822600	45618	168,115,134	1,5,9	159,173,281	0,3,0	162	149	0.001652861	0.067714108	0.994,0.955,0.932	1.0,0.981,1.0	-0.033	A3SS	134	5	173	0	Nalm_6
45620	ENSG00000153107.13	ANAPC1	chr2	-	111821238	111821465	111821238	111821453	111822421	111822600	45620	13,9,10	168,115,134	3,3,5	159,173,281	161	149	7.82E-06	0.000865215	0.067,0.068,0.065	0.017,0.016,0.016	0.05	A3SS	10	134	3	173	Nalm_6
45675	ENSG00000166685.13	COG1	chr17	+	73202999	73203146	73203023	73203146	73201108	73201900	45675	111,83,53	31,41,8	117,67,100	2,0,0	173	149	0	0	0.755,0.636,0.851	0.981,1.0,1.0	-0.246	A3SS	83	31	100	0	Nalm_6
45707	ENSG00000140470.15	ADAMTS17	chr15	-	100155179	100155412	100155179	100155320	100199317	100199423	45707	4,6,0	22,15,13	0,1,1	21,31,28	241	149	0.000472614	0.025405505	0.101,0.198,0.0	0.0,0.02,0.022	0.086	A3SS	4	15	1	28	Nalm_6
45747	ENSG00000105063.19	PPP6R1	chr19	-	55240944	55241376	55240944	55241079	55241476	55241639	45747	40,28,19	5,6,2	29,32,48	0,4,0	446	149	0.002687005	0.096915876	0.728,0.609,0.76	1.0,0.728,1.0	-0.21	A3SS	28	5	32	0	Nalm_6
45763	ENSG00000196781.16	TLE1	chr9	-	81634096	81634301	81634096	81634298	81652213	81652288	45763	73,44,49	2,0,0	126,151,206	10,8,9	152	149	0.000298963	0.017715731	0.973,1.0,1.0	0.925,0.949,0.957	0.047	A3SS	49	0	151	9	Nalm_6
45817	ENSG00000127586.17	CHTF18	chr16	+	794033	794192	794053	794192	793143	793274	45817	102,118,75	108,111,80	7,14,13	131,289,345	169	149	0	0	0.454,0.484,0.453	0.045,0.041,0.032	0.424	A3SS	102	108	13	289	Nalm_6
45860	ENSG00000156136.10	DCK	chr4	+	71023546	71023706	71023558	71023706	71022366	71022560	45860	18,17,4	348,465,383	4,8,6	397,552,649	161	149	0.000186332	0.012163054	0.046,0.033,0.01	0.009,0.013,0.008	0.02	A3SS	17	383	6	552	Nalm_6
45888	ENSG00000148660.21	CAMK2G	chr10	-	73872988	73873083	73872988	73873059	73874396	73874591	45888	169,123,92	5,3,1	140,124,141	11,9,9	173	149	0.000712721	0.034927907	0.967,0.972,0.988	0.916,0.922,0.931	0.053	A3SS	123	3	140	9	Nalm_6
45902	ENSG00000143793.13	C1orf35	chr1	-	228101734	228102195	228101734	228102183	228102309	228102560	45902	5,2,0	7,9,1	1,1,6	0,0,0	161	149	2.29E-11	7.81E-09	0.398,0.171,0.0	1.0,1.0,1.0	-0.81	A3SS	2	7	1	0	Nalm_6
45903	ENSG00000143793.13	C1orf35	chr1	-	228101884	228102183	228101884	228102165	228102309	228102560	45903	13,22,3	97,74,57	8,4,2	120,142,93	167	149	1.25E-05	0.001292008	0.107,0.21,0.045	0.056,0.025,0.019	0.087	A3SS	13	74	4	120	Nalm_6
45936	ENSG00000135870.12	RC3H1	chr1	-	173963972	173964187	173963972	173964124	173964838	173965120	45936	179,141,60	25,27,6	273,150,187	18,13,10	212	149	0.00042018	0.023207196	0.834,0.786,0.875	0.914,0.89,0.929	-0.079	A3SS	141	25	187	13	Nalm_6
46005	ENSG00000116001.17	TIA1	chr2	-	70225327	70225412	70225327	70225393	70227734	70227839	46005	0,6,4	22,33,26	0,2,0	34,26,39	168	149	0.001061258	0.047334121	0.0,0.139,0.12	0.0,0.064,0.0	0.065	A3SS	4	26	0	34	Nalm_6
46007	ENSG00000116001.17	TIA1	chr2	-	70225327	70225568	70225327	70225412	70227734	70227839	46007	4,4,2	0,6,4	5,6,8	0,2,0	305	149	0.000649266	0.032434405	1.0,0.246,0.196	1.0,0.594,1.0	-0.384	A3SS	4	4	6	0	Nalm_6
46035	ENSG00000138074.15	SLC5A6	chr2	-	27203778	27204027	27203778	27203926	27204460	27204672	46035	5,7,3	4,0,2	4,5,2	1,0,0	250	149	0.000758293	0.036691849	0.427,1.0,0.472	0.704,1.0,1.0	-0.268	A3SS	5	2	4	0	Nalm_6
46083	ENSG00000146463.12	ZMYM4	chr1	+	35407986	35408052	35408007	35408052	35405372	35405468	46083	38,28,13	204,171,120	1,0,0	255,214,211	170	149	0	0	0.14,0.126,0.087	0.003,0.0,0.0	0.117	A3SS	28	171	0	214	Nalm_6
46092	ENSG00000138018.19	SELENOI	chr2	+	26384958	26385134	26385050	26385134	26383298	26383347	46092	324,256,174	8,22,13	384,284,309	4,7,7	241	149	3.73E-05	0.00325008	0.962,0.878,0.892	0.983,0.962,0.965	-0.059	A3SS	256	13	309	7	Nalm_6
46093	ENSG00000138018.19	SELENOI	chr2	+	26384961	26385134	26385050	26385134	26383298	26383347	46093	64,41,39	8,22,13	70,43,70	4,7,7	238	149	0.002274085	0.086108282	0.834,0.538,0.653	0.916,0.794,0.862	-0.182	A3SS	41	13	70	7	Nalm_6
46320	ENSG00000071894.17	CPSF1	chr8	-	144398301	144398662	144398301	144398635	144398778	144398868	46320	45,31,28	0,0,3	31,37,47	5,4,5	176	149	0.00065259	0.032534691	1.0,1.0,0.888	0.84,0.887,0.888	0.091	A3SS	31	0	37	5	Nalm_6
46341	ENSG00000168970.22	JMJD7-PLA2G4B	chr15	+	41834893	41834991	41834969	41834991	41828116	41828188	46341	14,8,7	4,6,0	21,15,9	0,0,0	225	149	3.14E-06	0.00039871	0.699,0.469,1.0	1.0,1.0,1.0	-0.277	A3SS	8	4	15	0	Nalm_6
46352	ENSG00000168970.22	JMJD7-PLA2G4B	chr15	+	41836814	41837219	41837067	41837219	41836474	41836551	46352	10,13,13	4,3,0	6,12,13	0,0,0	402	149	2.24E-05	0.002108585	0.481,0.616,1.0	1.0,1.0,1.0	-0.301	A3SS	13	3	12	0	Nalm_6
46363	ENSG00000168970.22	JMJD7-PLA2G4B	chr15	+	41844887	41845320	41845202	41845320	41844470	41844607	46363	3,3,1	1,2,1	3,3,5	0,2,0	464	149	0.002669107	0.09651655	0.491,0.325,0.243	1.0,0.325,1.0	-0.422	A3SS	3	1	3	0	Nalm_6
46375	ENSG00000101019.22	UQCC1	chr20	-	35346311	35346789	35346311	35346423	35347163	35347272	46375	240,281,145	27,18,22	52,33,78	1,0,0	515	149	3.39E-09	8.28E-07	0.72,0.819,0.656	0.938,1.0,1.0	-0.248	A3SS	240	22	52	0	Nalm_6
46376	ENSG00000101019.22	UQCC1	chr20	-	35346311	35346805	35346311	35346423	35347163	35347272	46376	236,280,146	27,18,22	52,33,78	1,0,0	531	149	3.07E-09	7.55E-07	0.71,0.814,0.651	0.936,1.0,1.0	-0.254	A3SS	236	22	52	0	Nalm_6
46466	ENSG00000197958.13	RPL12	chr9	-	127449109	127449521	127449109	127449377	127449609	127451405	46466	19,7,5	3,0,3	15,7,7	0,1,0	293	149	0.001705957	0.068859941	0.763,1.0,0.459	1.0,0.781,1.0	-0.186	A3SS	7	3	7	0	Nalm_6
46484	ENSG00000143437.21	ARNT	chr1	-	150834537	150834664	150834537	150834640	150836279	150836499	46484	20,16,15	256,227,217	4,8,12	185,272,323	173	149	0.000512247	0.027125711	0.063,0.057,0.056	0.018,0.025,0.031	0.034	A3SS	16	227	8	272	Nalm_6
46491	ENSG00000143437.21	ARNT	chr1	-	150852761	150852840	150852761	150852837	150858348	150858460	46491	7,3,3	0,0,1	2,1,1	3,1,1	152	149	3.65E-05	0.003190279	1.0,1.0,0.746	0.395,0.495,0.495	0.454	A3SS	3	0	1	1	Nalm_6
46557	ENSG00000164068.16	RNF123	chr3	+	49698041	49698137	49698051	49698137	49697884	49697939	46557	9,5,3	63,58,44	2,2,2	66,84,147	159	149	0.000151592	0.010276865	0.118,0.075,0.06	0.028,0.022,0.013	0.063	A3SS	5	58	2	84	Nalm_6
46661	ENSG00000197386.14	HTT	chr4	+	3202976	3203066	3202981	3203066	3199731	3199939	46661	15,11,10	0,1,0	11,17,27	4,5,3	154	149	4.94E-05	0.004083707	1.0,0.914,1.0	0.727,0.767,0.897	0.174	A3SS	11	0	17	4	Nalm_6
46782	ENSG00000151553.15	FHIP2A	chr10	+	114861190	114861334	114861230	114861334	114860790	114860889	46782	4,8,4	61,54,45	0,1,2	74,72,94	189	149	4.03E-05	0.003481227	0.049,0.105,0.065	0.0,0.011,0.016	0.064	A3SS	4	54	1	74	Nalm_6
46796	ENSG00000163565.20	IFI16	chr1	+	159015802	159015987	159015877	159015987	159014680	159014945	46796	62,72,32	6,16,4	65,42,28	6,0,1	224	149	0.00238278	0.08907365	0.873,0.75,0.842	0.878,1.0,0.949	-0.121	A3SS	62	6	42	1	Nalm_6
46949	ENSG00000116580.20	GON4L	chr1	-	155751959	155752587	155751959	155752258	155753203	155753414	46949	117,77,56	4,4,1	87,63,74	0,0,0	478	149	0.00032494	0.018828923	0.901,0.857,0.946	1.0,1.0,1.0	-0.099	A3SS	77	4	74	0	Nalm_6
47065	ENSG00000157911.11	PEX10	chr1	-	2406719	2406952	2406719	2406895	2408451	2408858	47065	9,3,4	37,47,43	0,4,2	52,56,67	206	149	0.002385244	0.08907365	0.15,0.044,0.063	0.0,0.049,0.021	0.062	A3SS	4	43	2	56	Nalm_6
47093	ENSG00000198793.13	MTOR	chr1	-	11212311	11212486	11212311	11212474	11212795	11212908	47093	22,8,10	163,179,130	0,4,2	190,196,268	161	149	3.56E-10	9.92E-08	0.111,0.04,0.066	0.0,0.019,0.007	0.064	A3SS	10	163	2	196	Nalm_6
47094	ENSG00000198793.13	MTOR	chr1	-	11216147	11216222	11216147	11216219	11228667	11228918	47094	1,3,8	1,0,0	8,3,8	4,1,3	152	149	0.000397765	0.0222114	0.495,1.0,1.0	0.662,0.746,0.723	0.121	A3SS	3	0	8	3	Nalm_6
47103	ENSG00000215908.10	CROCCP2	chr1	-	16620120	16620600	16620120	16620245	16625774	16626005	47103	3,8,0	18,11,4	0,0,1	10,18,11	504	149	0.000522998	0.027530021	0.047,0.177,0.0	0.0,0.0,0.026	0.066	A3SS	3	11	0	11	Nalm_6
47170	ENSG00000116478.12	HDAC1	chr1	+	32332660	32332749	32332703	32332749	32332089	32332242	47170	33,34,2	3,1,0	25,36,10	3,5,9	192	149	0.002221264	0.084334086	0.895,0.963,1.0	0.866,0.848,0.463	0.227	A3SS	33	1	25	5	Nalm_6
47208	ENSG00000273432.1	ENSG00000273432	chr7	-	43972629	43972716	43972629	43972691	43973209	43973323	47208	5,5,5	30,30,14	1,0,0	13,15,12	174	149	3.56E-05	0.003134878	0.125,0.125,0.234	0.062,0.0,0.0	0.141	A3SS	5	30	0	13	Nalm_6
47279	ENSG00000175274.19	TP53I11	chr11	-	44935560	44935686	44935560	44935662	44936802	44936899	47279	25,40,2	490,386,94	3,1,7	203,254,321	173	149	1.18E-08	2.61E-06	0.042,0.082,0.018	0.013,0.003,0.018	0.036	A3SS	25	386	3	254	Nalm_6
47280	ENSG00000175274.19	TP53I11	chr11	-	44939113	44939276	44939113	44939190	44941002	44941077	47280	50,35,8	20,7,2	17,26,31	2,1,1	235	149	2.75E-05	0.002501256	0.613,0.76,0.717	0.843,0.943,0.952	-0.216	A3SS	35	7	26	1	Nalm_6
47281	ENSG00000175274.19	TP53I11	chr11	-	44939113	44939310	44939113	44939190	44941002	44941077	47281	76,45,12	20,7,2	23,28,42	2,1,1	269	149	4.59E-05	0.003859299	0.678,0.781,0.769	0.864,0.939,0.959	-0.178	A3SS	45	7	28	1	Nalm_6
47296	ENSG00000136536.15	MARCHF7	chr2	+	159715532	159715766	159715680	159715766	159714556	159714598	47296	2,3,1	28,31,6	3,12,4	15,19,6	297	149	0.00033569	0.019356667	0.035,0.046,0.077	0.091,0.241,0.251	-0.142	A3SS	2	28	4	15	Nalm_6
47405	ENSG00000177084.18	POLE	chr12	-	132676093	132676241	132676093	132676184	132676545	132676653	47405	46,57,46	6,21,6	54,63,81	0,2,8	206	149	0.000103961	0.007476552	0.847,0.663,0.847	1.0,0.958,0.88	-0.16	A3SS	46	6	63	2	Nalm_6
47426	ENSG00000231074.10	HCG18	chr6	-	30326008	30326207	30326008	30326092	30326353	30327150	47426	8,2,4	0,4,2	6,5,3	0,1,0	264	149	0.000539925	0.028249296	1.0,0.22,0.53	1.0,0.738,1.0	-0.329	A3SS	4	2	5	0	Nalm_6
47510	ENSG00000132003.10	ZSWIM4	chr19	+	13804774	13805148	13804791	13805148	13799719	13799921	47510	8,6,5	16,19,20	1,1,4	9,33,36	166	149	0.000425848	0.023453502	0.31,0.221,0.183	0.091,0.026,0.091	0.169	A3SS	6	19	1	33	Nalm_6
47565	ENSG00000143851.16	PTPN7	chr1	-	202153724	202153850	202153724	202153835	202154185	202154323	47565	13,18,12	237,161,127	2,3,1	69,76,59	164	149	0.000997435	0.045056026	0.047,0.092,0.079	0.026,0.035,0.015	0.047	A3SS	13	161	2	69	Nalm_6
47569	ENSG00000143851.16	PTPN7	chr1	-	202158117	202158324	202158117	202158301	202159280	202159991	47569	19,13,11	253,153,78	0,2,3	60,61,62	172	149	0.000285162	0.017069629	0.061,0.069,0.109	0.0,0.028,0.04	0.057	A3SS	13	153	2	61	Nalm_6
47583	ENSG00000145348.17	TBCK	chr4	-	106260436	106260534	106260436	106260510	106262097	106262212	47583	2,7,4	40,46,35	1,1,0	43,35,79	173	149	0.000131293	0.009082656	0.041,0.116,0.09	0.02,0.024,0.0	0.068	A3SS	4	40	1	43	Nalm_6
47584	ENSG00000145348.17	TBCK	chr4	-	106260436	106260534	106260436	106260510	106295093	106295166	47584	1,3,1	1,0,1	1,1,0	2,2,3	173	149	9.49E-06	0.001023763	0.463,1.0,0.463	0.301,0.301,0.0	0.441	A3SS	1	1	1	2	Nalm_6
47612	ENSG00000249839.1	ENSG00000249839	chr15	-	43681061	43681264	43681061	43681223	43681687	43681789	47612	4,2,1	4,2,0	0,1,0	3,1,8	190	149	0.000168823	0.011185348	0.44,0.44,1.0	0.0,0.44,0.0	0.48	A3SS	2	2	0	3	Nalm_6
47613	ENSG00000010256.11	UQCRC1	chr3	-	48600481	48600789	48600481	48600780	48600974	48601118	47613	22,12,8	4,2,1	4,4,11	0,0,0	158	149	0.000759433	0.036721835	0.838,0.85,0.883	1.0,1.0,1.0	-0.143	A3SS	12	2	4	0	Nalm_6
47615	ENSG00000010256.11	UQCRC1	chr3	-	48600481	48600815	48600481	48600789	48600974	48601118	47615	69,33,38	12,7,4	47,59,73	0,0,0	175	149	4.58E-10	1.25E-07	0.83,0.801,0.89	1.0,1.0,1.0	-0.16	A3SS	38	7	59	0	Nalm_6
47617	ENSG00000010256.11	UQCRC1	chr3	-	48600679	48600840	48600679	48600789	48600974	48601118	47617	408,216,176	12,7,4	321,410,366	0,0,0	200	149	2.07E-05	0.001979354	0.962,0.958,0.97	1.0,1.0,1.0	-0.037	A3SS	216	7	366	0	Nalm_6
47696	ENSG00000078674.19	PCM1	chr8	+	18006225	18006397	18006250	18006397	17993482	17993619	47696	0,0,3	13,33,18	5,3,3	17,6,18	174	149	0.000472495	0.025405505	0.0,0.0,0.125	0.201,0.3,0.125	-0.167	A3SS	0	18	3	17	Nalm_6
47699	ENSG00000078674.19	PCM1	chr8	+	18006250	18006397	18006262	18006397	17993482	17993619	47699	14,33,18	67,104,93	17,7,19	146,93,114	161	149	0.00172026	0.069097767	0.162,0.227,0.152	0.097,0.065,0.134	0.082	A3SS	18	93	17	114	Nalm_6
47731	ENSG00000133067.18	LGR6	chr1	+	202236516	202236664	202236535	202236664	202235921	202235993	47731	1,3,1	1,2,0	0,1,0	1,0,1	168	149	0.001299953	0.055797745	0.47,0.571,1.0	0.0,1.0,0.0	0.347	A3SS	1	1	0	1	Nalm_6
47734	ENSG00000133067.18	LGR6	chr1	+	202308966	202309176	202309050	202309176	202305683	202305749	47734	0,0,1	5,5,1	0,5,4	2,6,7	233	149	0.000303768	0.017895472	0.0,0.0,0.39	0.0,0.348,0.268	-0.075	A3SS	0	5	4	6	Nalm_6
47768	ENSG00000142583.18	SLC2A5	chr1	-	9040902	9040998	9040902	9040979	9041784	9041937	47768	2,2,0	0,1,1	1,1,0	2,1,2	168	149	0.000496555	0.026473219	1.0,0.639,0.0	0.307,0.47,0.0	0.287	A3SS	2	1	1	2	Nalm_6
47931	ENSG00000101246.20	ARFRP1	chr20	-	63701829	63701898	63701829	63701895	63702135	63706053	47931	4,4,2	0,1,0	6,7,5	7,5,8	152	149	1.45E-06	0.000201193	1.0,0.797,1.0	0.457,0.578,0.38	0.461	A3SS	4	0	6	7	Nalm_6
48012	ENSG00000008838.21	MED24	chr17	-	40020272	40020617	40020272	40020482	40021954	40022054	48012	0,0,1	6,14,2	3,1,3	5,2,2	284	149	0.000247438	0.015277198	0.0,0.0,0.208	0.239,0.208,0.44	-0.226	A3SS	0	6	3	2	Nalm_6
48026	ENSG00000067248.11	DHX29	chr5	-	55270411	55270505	55270411	55270487	55270577	55270706	48026	8,18,7	59,54,40	7,4,5	83,57,84	167	149	0.000589596	0.030203531	0.108,0.229,0.135	0.07,0.059,0.05	0.098	A3SS	8	54	5	83	Nalm_6
48027	ENSG00000067248.11	DHX29	chr5	-	55277105	55277234	55277105	55277222	55281371	55281515	48027	2,6,6	3,6,1	7,7,4	0,0,0	161	149	1.98E-07	3.52E-05	0.382,0.481,0.847	1.0,1.0,1.0	-0.43	A3SS	6	3	7	0	Nalm_6
48096	ENSG00000114786.16	ABHD14A-ACY1	chr3	+	51985236	51985465	51985360	51985465	51984060	51984158	48096	0,2,0	2,2,1	4,8,2	4,5,7	273	149	0.002148659	0.082418514	0.0,0.353,0.0	0.353,0.466,0.135	-0.2	A3SS	0	2	4	5	Nalm_6
48194	ENSG00000175322.12	ZNF519	chr18	-	14057456	14057542	14057456	14057515	14077328	14077526	48194	0,0,1	2,2,1	4,2,1	3,2,3	176	149	0.000268773	0.01630955	0.0,0.0,0.458	0.53,0.458,0.22	-0.25	A3SS	0	2	2	3	Nalm_6
48200	ENSG00000102796.12	DHRS12	chr13	-	51777059	51777353	51777059	51777121	51790010	51790092	48200	2,8,2	5,9,8	10,8,9	3,1,6	381	149	0.001740737	0.069682705	0.135,0.258,0.089	0.566,0.758,0.37	-0.404	A3SS	2	8	9	3	Nalm_6
48251	ENSG00000196549.13	MME	chr3	+	155156952	155157069	155156979	155157069	155148549	155148653	48251	1,0,0	21,23,5	2,3,4	25,20,9	176	149	0.000441355	0.024040038	0.039,0.0,0.0	0.063,0.113,0.273	-0.137	A3SS	0	21	3	20	Nalm_6
48335	ENSG00000088205.13	DDX18	chr2	+	117824996	117825101	117824999	117825101	117824568	117824708	48335	4,3,2	7,3,2	6,8,8	0,0,0	152	149	1.90E-10	5.52E-08	0.359,0.495,0.495	1.0,1.0,1.0	-0.55	A3SS	3	3	8	0	Nalm_6
48415	ENSG00000011021.23	CLCN6	chr1	+	11837342	11837499	11837376	11837499	11836998	11837156	48415	148,140,70	29,24,12	157,140,145	16,14,9	183	149	0.001223298	0.053152949	0.806,0.826,0.826	0.889,0.891,0.929	-0.084	A3SS	140	24	145	14	Nalm_6
48420	ENSG00000011021.23	CLCN6	chr1	+	11843703	11844073	11843733	11844073	11841054	11841207	48420	6,4,1	2,4,0	4,5,1	1,0,0	179	149	0.000957177	0.043797194	0.714,0.454,1.0	0.769,1.0,1.0	-0.2	A3SS	4	2	4	0	Nalm_6
48468	ENSG00000006025.12	OSBPL7	chr17	-	47810593	47810798	47810593	47810672	47813265	47813403	48468	1,2,1	5,2,1	1,2,9	0,0,0	275	149	7.33E-12	2.74E-09	0.098,0.351,0.351	1.0,1.0,1.0	-0.733	A3SS	1	2	2	0	Nalm_6
48596	ENSG00000143554.14	SLC27A3	chr1	+	153779095	153779211	153779113	153779211	153778845	153778885	48596	5,4,2	10,14,12	2,2,0	20,18,24	167	149	0.002353891	0.088372781	0.308,0.203,0.129	0.082,0.09,0.0	0.156	A3SS	4	12	2	20	Nalm_6
48709	ENSG00000070814.22	TCOF1	chr5	+	150375600	150375909	150375720	150375909	150374953	150375163	48709	15,8,4	1,0,0	19,11,7	2,0,6	269	149	0.000564145	0.029238771	0.893,1.0,1.0	0.84,1.0,0.393	0.22	A3SS	8	0	11	2	Nalm_6
48750	ENSG00000180229.12	HERC2P3	chr15	-	20438354	20438473	20438354	20438391	20438591	20438822	48750	1,1,3	1,0,0	0,1,0	2,0,2	231	149	3.87E-07	6.46E-05	0.392,1.0,1.0	0.0,1.0,0.0	0.464	A3SS	1	0	0	2	Nalm_6
48751	ENSG00000180229.12	HERC2P3	chr15	-	20438354	20438485	20438354	20438391	20438591	20438822	48751	3,3,4	1,0,0	0,1,1	2,0,2	243	149	8.41E-06	0.000926047	0.648,1.0,1.0	0.0,1.0,0.235	0.471	A3SS	3	0	1	2	Nalm_6
48754	ENSG00000180229.12	HERC2P3	chr15	-	20438587	20439065	20438587	20438822	20439507	20439655	48754	16,13,7	3,2,1	21,15,26	0,0,0	392	149	4.58E-05	0.003859299	0.67,0.712,0.727	1.0,1.0,1.0	-0.297	A3SS	13	2	21	0	Nalm_6
48856	ENSG00000104814.13	MAP4K1	chr19	-	38617283	38617687	38617283	38617444	38617796	38617969	48856	26,14,16	4,0,2	11,23,34	0,0,0	392	149	0.001329679	0.056900927	0.712,1.0,0.753	1.0,1.0,1.0	-0.178	A3SS	16	2	23	0	Nalm_6
48857	ENSG00000104814.13	MAP4K1	chr19	-	38617283	38617705	38617283	38617444	38617796	38617969	48857	24,14,18	4,0,2	11,23,28	0,0,0	410	149	0.001150003	0.050558642	0.686,1.0,0.766	1.0,1.0,1.0	-0.183	A3SS	18	2	23	0	Nalm_6
48880	ENSG00000092621.13	PHGDH	chr1	+	119735106	119735321	119735294	119735321	119734633	119734766	48880	88,97,99	359,457,393	13,11,25	88,211,351,597	337	149	0	0	0.098,0.086,0.1	0.006,0.004,0.007	0.089	A3SS	97	393	13	1135	Nalm_6
48885	ENSG00000240065.8	PSMB9	chr6	+	32844569	32844870	32844822	32844870	32844135	32844274	48885	7,10,4	2,0,0	5,14,17	4,3,6	402	149	0.000587078	0.030124071	0.565,1.0,1.0	0.317,0.634,0.512	0.367	A3SS	7	0	14	4	Nalm_6
48886	ENSG00000240065.8	PSMB9	chr6	+	32844644	32844870	32844822	32844870	32844135	32844274	48886	11,13,6	2,0,0	7,27,32	4,3,6	327	149	0.000883508	0.041118325	0.715,1.0,1.0	0.444,0.804,0.708	0.253	A3SS	11	0	27	4	Nalm_6
48904	ENSG00000162736.17	NCSTN	chr1	+	160355872	160356347	160356259	160356347	160355684	160355757	48904	52,60,25	0,5,2	54,27,50	0,1,0	536	149	0.00168795	0.068531718	1.0,0.769,0.777	1.0,0.882,1.0	-0.112	A3SS	52	2	50	0	Nalm_6
48917	ENSG00000131788.16	PIAS3	chr1	-	145850723	145851153	145850723	145851132	145853503	145853664	48917	144,110,83	11,9,4	125,160,205	0,2,2	170	149	4.96E-07	7.90E-05	0.92,0.915,0.948	1.0,0.986,0.989	-0.064	A3SS	110	9	160	2	Nalm_6
48927	ENSG00000136450.13	SRSF1	chr17	-	58005371	58005617	58005371	58005600	58005800	58005973	48927	69,39,18	17,451,303,703	1,2,0	200,516,791,318	166	149	2.00E-15	1.10E-12	0.034,0.026,0.022	0.0,0.001,0.0	0.027	A3SS	39	1303	1	1679	Nalm_6
49071	ENSG00000165416.15	SUGT1	chr13	+	52661388	52661570	52661477	52661570	52659178	52659249	49071	2,3,4	13,12,8	10,12,6	12,4,2	238	149	0.000227126	0.014297819	0.088,0.135,0.238	0.343,0.653,0.653	-0.396	A3SS	3	12	10	4	Nalm_6
49072	ENSG00000165416.15	SUGT1	chr13	+	52661474	52661570	52661477	52661570	52659178	52659249	49072	67,62,38	13,12,8	98,108,53	12,4,2	152	149	0.000618308	0.031311367	0.835,0.835,0.823	0.889,0.964,0.963	-0.108	A3SS	62	12	98	4	Nalm_6
49133	ENSG00000163714.18	U2SURP	chr3	+	143034866	143034975	143034909	143034975	143033270	143033350	49133	31,44,28	2,7,4	36,41,36	1,2,0	192	149	0.000608809	0.031008021	0.923,0.83,0.845	0.965,0.941,1.0	-0.103	A3SS	31	4	36	1	Nalm_6
49140	ENSG00000163714.18	U2SURP	chr3	+	143053675	143053782	143053678	143053782	143050938	143051049	49140	450,737,236	0,0,0	625,358,235	92,69,42	152	149	0	0	1.0,1.0,1.0	0.869,0.836,0.846	0.15	A3SS	450	0	358	69	Nalm_6
49141	ENSG00000163714.18	U2SURP	chr3	+	143053675	143053782	143053682	143053782	143050938	143051049	49141	459,766,240	0,0,0	687,387,249	34,15,17	156	149	5.00E-15	2.66E-12	1.0,1.0,1.0	0.951,0.961,0.933	0.052	A3SS	459	0	387	17	Nalm_6
49142	ENSG00000163714.18	U2SURP	chr3	+	143053678	143053782	143053682	143053782	143050938	143051049	49142	9,29,4	0,0,0	154,98,56	34,15,17	153	149	7.54E-08	1.47E-05	1.0,1.0,1.0	0.815,0.864,0.762	0.186	A3SS	9	0	98	17	Nalm_6
49485	ENSG00000198198.17	SZT2	chr1	+	43415060	43415213	43415081	43415213	43404403	43404550	49485	6,8,4	46,41,31	1,3,0	43,62,90	170	149	6.16E-06	0.000707154	0.103,0.146,0.102	0.02,0.041,0.0	0.097	A3SS	6	41	1	62	Nalm_6
49535	ENSG00000198198.17	SZT2	chr1	+	43450046	43450171	43450142	43450171	43448611	43448728	49535	43,31,17	6,3,2	55,30,33	0,0,0	245	149	4.34E-06	0.00053193	0.813,0.863,0.838	1.0,1.0,1.0	-0.162	A3SS	31	3	33	0	Nalm_6
49537	ENSG00000198198.17	SZT2	chr1	+	43450070	43450171	43450142	43450171	43448611	43448728	49537	42,29,13	6,3,2	51,30,30	0,0,0	221	149	4.67E-06	0.00056725	0.825,0.867,0.814	1.0,1.0,1.0	-0.165	A3SS	29	3	30	0	Nalm_6
49538	ENSG00000198198.17	SZT2	chr1	+	43450102	43450171	43450142	43450171	43448611	43448728	49538	107,102,47	6,3,2	95,120,123	0,0,0	189	149	0.001733928	0.069488847	0.934,0.964,0.949	1.0,1.0,1.0	-0.051	A3SS	102	3	120	0	Nalm_6
49588	ENSG00000100697.15	DICER1	chr14	-	95129471	95129650	95129471	95129632	95130057	95130192	49588	8,10,9	101,108,70	3,0,8	169,138,195	167	149	1.44E-05	0.001463463	0.066,0.076,0.103	0.016,0.0,0.035	0.065	A3SS	9	101	3	169	Nalm_6
49611	ENSG00000184903.10	IMMP2L	chr7	-	111521312	111521470	111521312	111521449	111561850	111562492	49611	3,4,3	39,46,8	0,0,0	61,19,25	170	149	0.00034122	0.019595599	0.063,0.071,0.247	0.0,0.0,0.0	0.127	A3SS	3	39	0	25	Nalm_6
49619	ENSG00000161203.14	AP2M1	chr3	+	184181695	184181996	184181911	184181996	184181084	184181226	49619	1,280,957,479	20,18,6	11,381,197,900	10,9,5	365	149	0.002372224	0.088825231	0.963,0.956,0.97	0.979,0.982,0.987	-0.02	A3SS	957	18	1138	9	Nalm_6
49708	ENSG00000066135.13	KDM4A	chr1	+	43666938	43667021	43666953	43667021	43666451	43666555	49708	26,14,8	189,186,215	9,2,6	185,191,262	164	149	3.52E-05	0.003117283	0.111,0.064,0.033	0.042,0.009,0.02	0.046	A3SS	14	189	6	191	Nalm_6
49794	ENSG00000076513.17	ANKRD13A	chr12	+	110011990	110012137	110012004	110012137	109999429	109999784	49794	35,57,41	172,202,114	24,34,16	210,311,232	163	149	5.49E-09	1.29E-06	0.157,0.205,0.247	0.095,0.091,0.059	0.121	A3SS	41	172	24	232	Nalm_6
49902	ENSG00000038358.15	EDC4	chr16	+	67875654	67875837	67875737	67875837	67873051	67873343	49902	3,2,1	6,4,2	0,0,1	3,11,10	232	149	0.000711341	0.034897659	0.243,0.243,0.243	0.0,0.0,0.06	0.223	A3SS	2	4	0	10	Nalm_6
50021	ENSG00000163644.15	PPM1K	chr4	-	88274425	88274491	88274425	88274454	88277142	88277567	50021	3,6,5	0,0,1	3,4,2	4,0,2	186	149	0.000577249	0.029743456	1.0,1.0,0.8	0.375,1.0,0.445	0.327	A3SS	5	0	3	2	Nalm_6
50022	ENSG00000163644.15	PPM1K	chr4	-	88274425	88274531	88274425	88274454	88277142	88277567	50022	10,6,6	0,0,1	8,3,7	4,0,2	226	149	0.000869474	0.040545257	1.0,1.0,0.798	0.569,1.0,0.698	0.177	A3SS	6	0	7	2	Nalm_6
50057	ENSG00000204634.13	TBC1D8	chr2	-	101035801	101036168	101035801	101035965	101037531	101037708	50057	52,58,45	1,0,0	80,74,93	7,5,7	352	149	2.16E-06	0.000286296	0.957,1.0,1.0	0.829,0.862,0.849	0.139	A3SS	52	0	80	7	Nalm_6
50065	ENSG00000005175.10	RPAP3	chr12	-	47670106	47670236	47670106	47670224	47679492	47679594	50065	15,11,5	5,2,4	26,14,15	0,2,0	161	149	2.58E-05	0.002370565	0.735,0.836,0.536	1.0,0.866,1.0	-0.253	A3SS	11	4	15	0	Nalm_6
50066	ENSG00000005175.10	RPAP3	chr12	-	47670106	47670297	47670106	47670224	47679492	47679594	50066	17,21,5	5,2,4	40,22,17	0,2,0	222	149	2.44E-05	0.002250995	0.695,0.876,0.456	1.0,0.881,1.0	-0.285	A3SS	17	4	22	0	Nalm_6
50067	ENSG00000005175.10	RPAP3	chr12	-	47670106	47670345	47670106	47670224	47679492	47679594	50067	92,110,42	5,2,4	168,124,102	0,2,0	270	149	0.000427426	0.023495744	0.91,0.968,0.853	1.0,0.972,1.0	-0.08	A3SS	92	4	124	0	Nalm_6
50141	ENSG00000123472.12	ATPAF1	chr1	-	46643193	46643316	46643193	46643301	46645160	46645256	50141	13,9,6	105,86,72	5,2,5	105,125,140	164	149	0.000362228	0.020617859	0.101,0.087,0.07	0.041,0.014,0.031	0.057	A3SS	9	86	5	125	Nalm_6
50153	ENSG00000114841.18	DNAH1	chr3	+	52364832	52365019	52364877	52365019	52364637	52364724	50153	9,25,12	5,0,4	13,13,34	0,0,0	194	149	1.45E-05	0.001463463	0.58,1.0,0.697	1.0,1.0,1.0	-0.241	A3SS	12	4	13	0	Nalm_6
50198	ENSG00000188807.13	TMEM201	chr1	+	9611218	9611340	9611224	9611340	9611014	9611073	50198	1,0,1	0,1,0	3,6,2	2,1,5	155	149	0.002418191	0.089872241	1.0,0.0,1.0	0.59,0.852,0.278	0.093	A3SS	1	0	3	2	Nalm_6
50404	ENSG00000090661.12	CERS4	chr19	+	8250772	8251171	8251114	8251171	8210705	8210862	50404	23,44,14	2,4,1	28,35,34	0,0,1	491	149	0.000223425	0.01410728	0.777,0.769,0.809	1.0,1.0,0.912	-0.186	A3SS	23	2	34	0	Nalm_6
50408	ENSG00000090661.12	CERS4	chr19	+	8250849	8251171	8251114	8251171	8210705	8210862	50408	23,42,14	2,4,1	26,35,30	0,0,1	414	149	0.000355846	0.020303608	0.805,0.791,0.834	1.0,1.0,0.915	-0.162	A3SS	23	2	30	0	Nalm_6
50413	ENSG00000090661.12	CERS4	chr19	+	8251109	8251249	8251114	8251249	8210705	8210862	50413	2,6,2	2,4,1	6,5,8	0,0,1	154	149	3.00E-05	0.00270087	0.492,0.592,0.659	1.0,1.0,0.886	-0.381	A3SS	2	2	6	0	Nalm_6
50417	ENSG00000090661.12	CERS4	chr19	+	8255803	8255879	8255821	8255879	8255606	8255725	50417	1,1,1	106,115,73	3,8,4	80,113,106	167	149	0.002199161	0.083764826	0.008,0.008,0.012	0.032,0.059,0.033	-0.032	A3SS	1	106	4	106	Nalm_6
50460	ENSG00000244560.7	ENSG00000244560	chr7	+	149293354	149293492	149293376	149293492	149292210	149292308	50460	7,2,4	16,18,10	0,3,2	15,32,43	171	149	0.000825129	0.03899174	0.276,0.088,0.258	0.0,0.076,0.039	0.169	A3SS	4	16	2	32	Nalm_6
50618	ENSG00000214114.9	MYCBP	chr1	-	38866879	38867009	38866879	38866999	38873058	38873090	50618	23,18,5	3,9,1	31,25,26	0,0,4	159	149	0.000550285	0.028644117	0.878,0.652,0.824	1.0,1.0,0.859	-0.168	A3SS	18	3	26	0	Nalm_6
50634	ENSG00000126705.15	AHDC1	chr1	-	27558304	27558500	27558304	27558483	27558705	27558883	50634	15,4,0	6,2,1	0,0,0	1,2,4	166	149	5.82E-07	9.02E-05	0.692,0.642,0.0	0.0,0.0,0.0	0.445	A3SS	4	2	0	2	Nalm_6
50636	ENSG00000126705.15	AHDC1	chr1	-	27558304	27558530	27558304	27558500	27558705	27558883	50636	245,165,154	15,4,0	233,345,397	0,0,0	179	149	0.000111604	0.007929358	0.931,0.972,1.0	1.0,1.0,1.0	-0.032	A3SS	165	4	345	0	Nalm_6
50704	ENSG00000143774.17	GUK1	chr1	+	228148357	228148539	228148370	228148539	228147620	228147699	50704	30,7,3	350,169,63	1,0,0	182,285,138	162	149	5.00E-10	1.35E-07	0.073,0.037,0.042	0.005,0.0,0.0	0.049	A3SS	7	169	0	182	Nalm_6
50711	ENSG00000078246.17	TULP3	chr12	+	2885262	2885534	2885282	2885534	2877222	2877282	50711	12,12,1	82,68,15	0,1,1	95,71,49	169	149	1.31E-08	2.88E-06	0.114,0.135,0.056	0.0,0.012,0.018	0.092	A3SS	12	68	1	71	Nalm_6
51009	ENSG00000144426.19	NBEAL1	chr2	+	203056410	203056504	203056426	203056504	203049813	203049975	51009	5,1,3	4,13,2	0,1,0	6,14,10	165	149	1.92E-05	0.001863928	0.53,0.065,0.575	0.0,0.061,0.0	0.37	A3SS	3	4	0	10	Nalm_6
51114	ENSG00000158850.15	B4GALT3	chr1	-	161171965	161172089	161171965	161172064	161172226	161172410	51114	232,196,98	19,24,11	237,225,178	9,11,12	174	149	0.002298934	0.086793517	0.913,0.875,0.884	0.958,0.946,0.927	-0.053	A3SS	196	19	225	11	Nalm_6
51169	ENSG00000115307.17	AUP1	chr2	-	74526940	74527363	74526940	74527059	74527735	74527856	51169	147,156,44	3,9,0	139,126,52	0,0,0	453	149	4.37E-05	0.003732512	0.942,0.851,1.0	1.0,1.0,1.0	-0.069	A3SS	147	3	126	0	Nalm_6
51229	ENSG00000145912.9	NHP2	chr5	-	178149462	178149858	178149462	178149838	178150887	178150993	51229	23,6,2	706,399,91	0,0,0	553,492,246	169	149	0.002461085	0.090995795	0.028,0.013,0.019	0.0,0.0,0.0	0.02	A3SS	6	399	0	492	Nalm_6
51312	ENSG00000144354.14	CDCA7	chr2	+	173363796	173363895	173363817	173363895	173363225	173363462	51312	62,67,48	147,415,211,076	32,37,75	173,916,742,014	170	149	0.000318601	0.01856819	0.036,0.037,0.038	0.016,0.019,0.032	0.015	A3SS	62	1474	37	1739	Nalm_6
51342	ENSG00000137955.16	RABGGTB	chr1	+	75792180	75792250	75792196	75792250	75791460	75791571	51342	313,304,99	85,118,28	395,380,268	92,64,48	165	149	0.000291634	0.017383456	0.769,0.699,0.761	0.795,0.843,0.834	-0.081	A3SS	304	85	380	64	Nalm_6
51377	ENSG00000187741.15	FANCA	chr16	-	89767140	89767200	89767140	89767188	89769836	89770024	51377	12,13,21	4,4,7	26,22,32	0,0,0	161	149	4.40E-09	1.04E-06	0.735,0.75,0.735	1.0,1.0,1.0	-0.26	A3SS	13	4	26	0	Nalm_6
51396	ENSG00000187741.15	FANCA	chr16	-	89814519	89814635	89814519	89814609	89815876	89816647	51396	19,24,17	1,0,0	25,19,36	4,3,3	175	149	0.000315219	0.018416587	0.942,1.0,1.0	0.842,0.844,0.911	0.115	A3SS	19	0	25	3	Nalm_6
51408	ENSG00000116221.15	MRPL37	chr1	+	54220610	54220930	54220677	54220930	54216140	54216344	51408	2,0,3	1,3,1	5,2,1	0,1,0	216	149	8.75E-05	0.00651386	0.58,0.0,0.674	1.0,0.58,1.0	-0.442	A3SS	2	1	2	0	Nalm_6
51553	ENSG00000187514.17	PTMA	chr2	+	231712447	231712856	231712803	231712856	231711889	231711983	51553	868,828,152	10,48,2	30,882,687,815	28,36,8	505	149	1.61E-05	0.001613174	0.962,0.836,0.957	0.97,0.957,0.968	-0.047	A3SS	828	10	2687	28	Nalm_6
51555	ENSG00000187514.17	PTMA	chr2	+	231712475	231712856	231712803	231712856	231711889	231711983	51555	575,612,120	10,48,2	26,662,445,731	28,36,8	477	149	1.86E-06	0.000250849	0.947,0.799,0.949	0.967,0.955,0.966	-0.064	A3SS	575	10	2445	28	Nalm_6
51563	ENSG00000187514.17	PTMA	chr2	+	231712842	231713013	231712926	231713013	231712451	231712516	51563	0,0,0	1,2,2	7,0,2	0,1,1	233	149	5.13E-06	0.000612688	0.0,0.0,0.0	1.0,0.0,0.561	-0.52	A3SS	0	2	2	1	Nalm_6
51662	ENSG00000146278.11	PNRC1	chr6	+	89082545	89082735	89082550	89082735	89080750	89081434	51662	3,1,0	0,0,2	0,2,0	2,1,3	154	149	0.000925736	0.04260674	1.0,1.0,0.0	0.0,0.659,0.0	0.447	A3SS	1	0	0	2	Nalm_6
51681	ENSG00000030419.17	IKZF2	chr2	-	213021992	213022142	213021992	213022130	213049712	213049880	51681	8,10,7	141,299,271	3,1,3	191,179,226	161	149	0.002596383	0.094515279	0.05,0.03,0.023	0.014,0.005,0.012	0.024	A3SS	8	271	3	191	Nalm_6
51772	ENSG00000184465.16	WDR27	chr6	-	169665134	169665556	169665134	169665540	169667135	169668776	51772	11,19,6	3,5,0	8,11,14	0,0,0	165	149	7.05E-05	0.005440477	0.768,0.774,1.0	1.0,1.0,1.0	-0.153	A3SS	11	3	11	0	Nalm_6
51794	ENSG00000116044.16	NFE2L2	chr2	-	177231713	177232030	177231713	177232008	177232391	177232583	51794	11,19,10	264,217,150	2,1,5	279,219,175	171	149	3.58E-07	6.02E-05	0.035,0.071,0.055	0.006,0.004,0.024	0.042	A3SS	11	217	2	219	Nalm_6
51824	ENSG00000143669.15	LYST	chr1	-	235751209	235751378	235751209	235751362	235752004	235752171	51824	0,0,0	8,7,8	2,5,2	8,8,20	165	149	2.38E-05	0.00221128	0.0,0.0,0.0	0.184,0.361,0.083	-0.209	A3SS	0	8	2	8	Nalm_6
51882	ENSG00000214826.5	DDX12P	chr12	-	9421387	9421519	9421387	9421491	9421817	9421890	51882	6,10,13	43,54,40	3,7,5	59,78,102	177	149	0.000260849	0.015965792	0.105,0.135,0.215	0.041,0.07,0.04	0.101	A3SS	10	43	5	78	Nalm_6
51883	ENSG00000214826.5	DDX12P	chr12	-	9421387	9421546	9421387	9421491	9421817	9421890	51883	17,18,27	43,54,40	7,6,9	59,78,102	204	149	7.28E-09	1.67E-06	0.224,0.196,0.33	0.08,0.053,0.061	0.185	A3SS	18	43	7	78	Nalm_6
51884	ENSG00000214826.5	DDX12P	chr12	-	9421387	9421731	9421387	9421491	9421817	9421890	51884	3,10,17	43,54,40	5,6,6	59,78,102	389	149	0.000666699	0.033051639	0.026,0.066,0.14	0.031,0.029,0.022	0.05	A3SS	10	43	6	78	Nalm_6
51953	ENSG00000059588.10	TARBP1	chr1	-	234429415	234429677	234429415	234429555	234430086	234430301	51953	165,169,83	7,18,8	218,128,153	7,2,7	271	149	0.002538254	0.092854411	0.928,0.838,0.851	0.945,0.972,0.923	-0.074	A3SS	165	8	153	7	Nalm_6
51958	ENSG00000059588.10	TARBP1	chr1	-	234448479	234448579	234448479	234448576	234450427	234450566	51958	94,97,47	115,119,85	112,71,90	103,59,62	152	149	0.001226017	0.053205684	0.445,0.444,0.352	0.516,0.541,0.587	-0.134	A3SS	94	115	90	62	Nalm_6
52054	ENSG00000102580.15	DNAJC3	chr13	+	95757624	95757796	95757643	95757796	95725177	95725252	52054	19,23,9	64,66,45	10,11,5	249,173,111	168	149	1.19E-11	4.24E-09	0.208,0.236,0.151	0.034,0.053,0.038	0.157	A3SS	19	64	10	173	Nalm_6
52075	ENSG00000162885.14	B3GALNT2	chr1	-	235489167	235489255	235489167	235489245	235494680	235494828	52075	18,15,8	6,0,2	6,9,9	0,0,0	159	149	0.000168485	0.011183928	0.738,1.0,0.789	1.0,1.0,1.0	-0.158	A3SS	15	2	9	0	Nalm_6
52077	ENSG00000162885.14	B3GALNT2	chr1	-	235489167	235489352	235489167	235489245	235494680	235494828	52077	33,33,12	6,0,2	12,25,36	0,0,0	256	149	0.000241888	0.015000006	0.762,1.0,0.777	1.0,1.0,1.0	-0.154	A3SS	33	2	25	0	Nalm_6
52078	ENSG00000162885.14	B3GALNT2	chr1	-	235489167	235489268	235489167	235489255	235494680	235494828	52078	139,114,83	9,6,5	112,136,182	1,1,0	162	149	5.53E-06	0.000645395	0.934,0.946,0.939	0.99,0.992,1.0	-0.054	A3SS	114	6	136	1	Nalm_6
52079	ENSG00000162885.14	B3GALNT2	chr1	-	235489167	235489352	235489167	235489255	235494680	235494828	52079	24,24,9	9,6,5	7,17,27	1,1,0	246	149	1.80E-06	0.000243244	0.618,0.708,0.522	0.809,0.911,1.0	-0.291	A3SS	24	6	17	1	Nalm_6
52171	ENSG00000116604.19	MEF2D	chr1	-	156479585	156479860	156479585	156479739	156480833	156480971	52171	3,0,2	0,1,0	0,0,1	1,2,0	270	149	2.81E-05	0.002550037	1.0,0.0,1.0	0.0,0.0,1.0	0.333	A3SS	2	0	0	1	Nalm_6
52218	ENSG00000153827.14	TRIP12	chr2	-	229792972	229793145	229792972	229793130	229795178	229795330	52218	238,240,173	158,124,80	377,362,436	51,48,61	164	149	0	0	0.578,0.637,0.663	0.87,0.873,0.867	-0.244	A3SS	238	124	377	51	Nalm_6
52219	ENSG00000153827.14	TRIP12	chr2	-	229792972	229793175	229792972	229793130	229795178	229795330	52219	3,8,1	158,124,80	7,3,16	51,48,61	194	149	1.01E-05	0.001084252	0.014,0.047,0.01	0.095,0.046,0.168	-0.079	A3SS	3	124	7	51	Nalm_6
52222	ENSG00000153827.14	TRIP12	chr2	-	229805729	229805904	229805729	229805802	229807704	229807864	52222	327,257,152	25,9,11	330,263,325	3,11,6	251	149	0.000105997	0.007599766	0.886,0.944,0.891	0.985,0.934,0.97	-0.056	A3SS	257	11	325	6	Nalm_6
52243	ENSG00000110066.15	KMT5B	chr11	-	68179469	68179830	68179469	68179616	68180131	68180200	52243	1,6,2	0,0,0	8,3,1	0,3,2	363	149	0.000170423	0.01124919	1.0,1.0,1.0	1.0,0.291,0.17	0.513	A3SS	2	0	3	2	Nalm_6
52311	ENSG00000084463.8	WBP11	chr12	-	14788950	14789097	14788950	14789013	14790455	14790749	52311	373,296,125	0,0,0	416,308,222	0,18,9	233	149	2.90E-06	0.000368859	1.0,1.0,1.0	1.0,0.916,0.94	0.048	A3SS	296	0	308	9	Nalm_6
52397	ENSG00000115524.17	SF3B1	chr2	-	197402948	197403059	197402948	197403035	197403584	197403764	52397	85,96,45	10,781,226,662	88,58,70	168,212,881,423	173	149	0.000760752	0.036760488	0.064,0.063,0.055	0.043,0.037,0.041	0.02	A3SS	85	1078	70	1423	Nalm_6
52437	ENSG00000196418.13	ZNF124	chr1	-	247159686	247159859	247159686	247159813	247171847	247172020	52437	30,20,14	94,88,29	9,10,12	126,80,75	195	149	4.46E-05	0.003787043	0.196,0.148,0.269	0.052,0.087,0.109	0.122	A3SS	20	88	10	80	Nalm_6
52477	ENSG00000162923.17	WDR26	chr1	-	224418259	224418398	224418259	224418372	224419517	224419615	52477	37,39,37	0,0,1	50,30,67	4,2,4	175	149	0.001550018	0.064685352	1.0,1.0,0.969	0.914,0.927,0.934	0.065	A3SS	37	0	50	4	Nalm_6
52479	ENSG00000162923.17	WDR26	chr1	-	224418259	224418457	224418259	224418372	224419517	224419615	52479	55,56,46	0,0,1	72,41,89	4,2,4	234	149	0.001608006	0.066555259	1.0,1.0,0.967	0.92,0.929,0.934	0.061	A3SS	55	0	72	4	Nalm_6
52485	ENSG00000076043.11	REXO2	chr11	+	114447777	114447852	114447825	114447852	114445978	114446087	52485	17,25,6	141,106,47	11,6,7	115,148,102	197	149	0.000508464	0.026985991	0.084,0.151,0.088	0.067,0.03,0.049	0.059	A3SS	17	106	7	115	Nalm_6
52495	ENSG00000116350.18	SRSF4	chr1	-	29160311	29160795	29160311	29160517	29165889	29166064	52495	19,20,12	24,57,33	42,42,36	45,39,50	427	149	0.002511303	0.092273409	0.216,0.109,0.113	0.246,0.273,0.201	-0.094	A3SS	19	33	42	45	Nalm_6
52497	ENSG00000116350.18	SRSF4	chr1	-	29166728	29166912	29166728	29166866	29168502	29168596	52497	43,48,25	1,5,2	55,45,53	0,1,0	195	149	0.00279627	0.099888585	0.97,0.88,0.905	1.0,0.972,1.0	-0.072	A3SS	43	2	53	0	Nalm_6
52551	ENSG00000107951.15	MTPAP	chr10	-	30336802	30336997	30336802	30336936	30340225	30340450	52551	10,11,2	0,0,2	11,6,12	3,5,6	210	149	0.000842115	0.039477281	1.0,1.0,0.415	0.722,0.46,0.587	0.215	A3SS	10	0	11	5	Nalm_6
52552	ENSG00000107951.15	MTPAP	chr10	-	30336802	30337027	30336802	30336936	30340225	30340450	52552	216,165,125	0,0,2	164,186,179	3,5,6	240	149	0.00247627	0.091319361	1.0,1.0,0.975	0.971,0.958,0.949	0.032	A3SS	165	0	179	5	Nalm_6
52553	ENSG00000107951.15	MTPAP	chr10	-	30336802	30337031	30336802	30336936	30340225	30340450	52553	20,14,12	0,0,2	17,11,17	3,5,6	244	149	2.51E-05	0.002317153	1.0,1.0,0.786	0.776,0.573,0.634	0.268	A3SS	14	0	17	5	Nalm_6
52640	ENSG00000104643.10	MTMR9	chr8	+	11319669	11319838	11319686	11319838	11316672	11316893	52640	5,13,7	58,58,40	5,2,0	97,81,81	166	149	2.89E-06	0.00036832	0.072,0.167,0.136	0.044,0.022,0.0	0.103	A3SS	7	58	2	81	Nalm_6
52671	ENSG00000010626.15	LRRC23	chr12	+	6882179	6882327	6882195	6882327	6873681	6873781	52671	9,9,2	11,15,13	4,3,2	22,28,31	165	149	0.001358397	0.057954448	0.425,0.351,0.122	0.141,0.088,0.055	0.205	A3SS	9	13	3	28	Nalm_6
52681	ENSG00000204152.14	TIMM23B	chr10	+	49970108	49970458	49970158	49970458	49958369	49958480	52681	9,5,8	1,0,6	4,11,12	0,0,0	199	149	0.000489345	0.026187557	0.871,1.0,0.5	1.0,1.0,1.0	-0.21	A3SS	8	1	11	0	Nalm_6
52791	ENSG00000081320.11	STK17B	chr2	-	196139619	196139820	196139619	196139799	196141248	196141297	52791	7,13,6	232,276,173	0,1,0	241,260,277	170	149	4.65E-05	0.003893107	0.026,0.04,0.03	0.0,0.003,0.0	0.031	A3SS	7	232	0	260	Nalm_6
52827	ENSG00000134313.17	KIDINS220	chr2	-	8725559	8726020	8725559	8725599	8726886	8726943	52827	0,1,2	2,5,1	6,9,12	6,3,3	570	149	0.000331872	0.019183475	0.0,0.05,0.343	0.207,0.44,0.511	-0.255	A3SS	1	2	9	3	Nalm_6
52855	ENSG00000197136.5	PCNX3	chr11	+	65622205	65622299	65622223	65622299	65620830	65620966	52855	80,48,35	60,30,19	58,39,69	6,8,9	167	149	1.22E-10	3.67E-08	0.543,0.588,0.622	0.896,0.813,0.872	-0.276	A3SS	48	30	58	8	Nalm_6
52858	ENSG00000197136.5	PCNX3	chr11	+	65622223	65622299	65622244	65622299	65620830	65620966	52858	91,40,28	85,64,35	19,18,21	75,98,93	170	149	8.91E-11	2.79E-08	0.484,0.354,0.412	0.182,0.139,0.165	0.255	A3SS	40	64	19	93	Nalm_6
52869	ENSG00000197136.5	PCNX3	chr11	+	65625626	65626054	65625903	65626054	65625404	65625510	52869	33,34,12	2,2,2	32,25,33	0,1,0	426	149	0.002261419	0.085766495	0.852,0.856,0.677	1.0,0.897,1.0	-0.171	A3SS	33	2	32	0	Nalm_6
52896	ENSG00000197136.5	PCNX3	chr11	+	65634078	65634356	65634125	65634356	65630562	65630604	52896	18,13,6	185,142,93	28,26,26	105,142,204	196	149	0.000794275	0.037939509	0.069,0.065,0.047	0.169,0.122,0.088	-0.066	A3SS	13	142	26	142	Nalm_6
52936	ENSG00000121892.15	PDS5A	chr4	-	39910243	39910356	39910243	39910338	39913610	39913726	52936	13,22,23	144,161,118	3,2,13	290,301,494	167	149	3.33E-16	1.98E-13	0.075,0.109,0.148	0.009,0.006,0.023	0.098	A3SS	22	144	3	301	Nalm_6
53057	ENSG00000134324.12	LPIN1	chr2	+	11771351	11771679	11771371	11771679	11767762	11767858	53057	6,9,1	65,61,36	0,0,0	90,82,66	169	149	2.57E-06	0.000334111	0.075,0.115,0.024	0.0,0.0,0.0	0.071	A3SS	6	61	0	82	Nalm_6
53105	ENSG00000171307.19	ZDHHC16	chr10	+	97455616	97455757	97455659	97455757	97454713	97454799	53105	30,18,10	65,48,26	16,19,16	111,118,104	192	149	1.98E-05	0.00190235	0.264,0.225,0.23	0.101,0.111,0.107	0.133	A3SS	18	48	16	111	Nalm_6
53107	ENSG00000171307.19	ZDHHC16	chr10	+	97455616	97455783	97455713	97455783	97454713	97454799	53107	122,63,33	8,7,2	95,76,71	27,19,11	246	149	8.93E-05	0.006622525	0.902,0.845,0.909	0.681,0.708,0.796	0.157	A3SS	63	7	76	19	Nalm_6
53108	ENSG00000171307.19	ZDHHC16	chr10	+	97455616	97456044	97455973	97456044	97454713	97454799	53108	74,42,16	0,0,0	63,35,39	2,12,3	506	149	1.93E-07	3.43E-05	1.0,1.0,1.0	0.903,0.462,0.793	0.281	A3SS	42	0	39	3	Nalm_6
53109	ENSG00000144567.11	RETREG2	chr2	+	219180109	219180245	219180166	219180245	219179732	219179763	53109	277,217,196	7,24,19	257,345,445	0,0,1	206	149	1.11E-16	6.65E-14	0.966,0.867,0.882	1.0,1.0,0.997	-0.094	A3SS	217	19	345	0	Nalm_6
53130	ENSG00000174799.11	CEP135	chr4	+	56009712	56009903	56009734	56009903	56008326	56008382	53130	10,29,9	16,21,14	1,0,0	118,68,37	171	149	0	0	0.353,0.546,0.359	0.007,0.0,0.0	0.417	A3SS	10	16	0	68	Nalm_6
53142	ENSG00000196365.12	LONP1	chr19	-	5704108	5704255	5704108	5704218	5705771	5705992	53142	0,3,0	3,8,9	2,7,2	7,8,4	186	149	0.002525824	0.092566395	0.0,0.231,0.0	0.186,0.412,0.286	-0.218	A3SS	0	8	2	7	Nalm_6
53191	ENSG00000177455.15	CD19	chr16	+	28936279	28936600	28936511	28936600	28935443	28935554	53191	32,27,16	6,2,3	18,23,32	0,0,0	381	149	2.95E-07	5.03E-05	0.676,0.841,0.676	1.0,1.0,1.0	-0.269	A3SS	27	3	23	0	Nalm_6
53214	ENSG00000178295.15	GEN1	chr2	+	17759911	17760104	17759931	17760104	17754159	17754345	53214	29,32,19	0,0,1	3,0,2	9,4,5	169	149	0	0	1.0,1.0,0.944	0.227,0.0,0.261	0.819	A3SS	29	0	2	5	Nalm_6
53216	ENSG00000178295.15	GEN1	chr2	+	17770995	17771287	17771195	17771287	17766578	17766689	53216	18,36,9	5,1,1	39,9,19	0,0,0	349	149	0.000190053	0.012348006	0.606,0.939,0.793	1.0,1.0,1.0	-0.221	A3SS	18	1	19	0	Nalm_6
53264	ENSG00000269891.2	ARHGAP19-SLIT1	chr10	-	97265859	97266146	97265859	97266125	97292571	97292637	53264	19,12,7	137,134,81	4,1,5	112,118,140	170	149	1.11E-05	0.001173611	0.108,0.073,0.07	0.03,0.007,0.03	0.061	A3SS	12	134	4	118	Nalm_6
53357	ENSG00000100023.20	PPIL2	chr22	+	21670956	21671059	21670996	21671059	21670565	21670611	53357	28,36,15	269,234,94	8,11,28	270,220,191	189	149	0.001517695	0.063864238	0.076,0.108,0.112	0.023,0.038,0.104	0.044	A3SS	28	234	11	220	Nalm_6
53391	ENSG00000223960.8	CHROMR	chr2	+	178431042	178431164	178431046	178431164	178430769	178430889	53391	0,1,0	18,11,4	4,2,2	12,15,24	153	149	0.001494015	0.063056143	0.0,0.081,0.0	0.245,0.115,0.075	-0.118	A3SS	0	11	2	15	Nalm_6
53401	ENSG00000160714.10	UBE2Q1	chr1	-	154551770	154552072	154551770	154551819	154552403	154552820	53401	44,37,13	6,2,1	57,47,32	3,0,0	402	149	0.002327251	0.087578146	0.731,0.873,0.828	0.876,1.0,1.0	-0.148	A3SS	37	2	47	0	Nalm_6
53415	ENSG00000143970.18	ASXL2	chr2	-	25856702	25856965	25856702	25856839	25878165	25878487	53415	3,0,2	0,1,0	2,0,5	3,1,3	275	149	0.000535989	0.028088361	1.0,0.0,1.0	0.265,0.0,0.475	0.42	A3SS	2	0	2	3	Nalm_6
53419	ENSG00000084731.15	KIF3C	chr2	-	25929304	25929477	25929304	25929434	25929954	25930063	53419	130,118,27	5,6,4	99,143,131	0,0,0	192	149	1.96E-05	0.00189254	0.953,0.939,0.84	1.0,1.0,1.0	-0.089	A3SS	118	5	131	0	Nalm_6
53420	ENSG00000084731.15	KIF3C	chr2	-	25929304	25929562	25929304	25929434	25929954	25930063	53420	7,11,6	5,6,4	17,14,13	0,0,0	277	149	5.60E-11	1.81E-08	0.43,0.497,0.447	1.0,1.0,1.0	-0.542	A3SS	7	5	14	0	Nalm_6
53425	ENSG00000084693.16	AGBL5	chr2	+	27052912	27053173	27053007	27053173	27051680	27051793	53425	71,59,38	0,0,0	72,100,88	7,4,1	244	149	0.000265472	0.016164744	1.0,1.0,1.0	0.863,0.939,0.982	0.072	A3SS	59	0	88	4	Nalm_6
53493	ENSG00000135476.12	ESPL1	chr12	+	53274789	53275010	53274816	53275010	53272720	53272857	53493	27,25,18	139,97,102	0,2,2	147,132,254	176	149	0	0	0.141,0.179,0.13	0.0,0.013,0.007	0.143	A3SS	25	102	2	147	Nalm_6
53548	ENSG00000160766.15	GBAP1	chr1	-	155218455	155218501	155218455	155218479	155218847	155218923	53548	1,1,0	16,17,15	3,2,3	18,6,19	171	149	0.002654835	0.096147989	0.052,0.049,0.0	0.127,0.225,0.121	-0.124	A3SS	1	16	3	18	Nalm_6
53572	ENSG00000141452.10	RMC1	chr18	+	23527713	23527901	23527794	23527901	23526636	23526765	53572	7,7,2	82,53,64	2,0,2	82,101,95	230	149	0.000474444	0.025447914	0.052,0.079,0.02	0.016,0.0,0.013	0.041	A3SS	7	64	2	95	Nalm_6
53788	ENSG00000121716.21	PILRB	chr7	+	100356575	100356883	100356753	100356883	100355142	100355240	53788	19,8,5	1,3,3	10,15,13	0,2,0	327	149	0.000580173	0.029872362	0.896,0.549,0.432	1.0,0.774,1.0	-0.299	A3SS	8	3	13	0	Nalm_6
53792	ENSG00000121716.21	PILRB	chr7	+	100356677	100356883	100356753	100356883	100355142	100355240	53792	16,9,4	1,3,3	10,15,13	0,2,0	225	149	0.000602755	0.030766185	0.914,0.665,0.469	1.0,0.832,1.0	-0.261	A3SS	9	3	13	0	Nalm_6
53795	ENSG00000121716.21	PILRB	chr7	+	100356689	100356883	100356753	100356883	100355142	100355240	53795	16,8,4	1,3,3	12,15,13	0,2,0	213	149	0.000524099	0.027567458	0.918,0.651,0.483	1.0,0.84,1.0	-0.263	A3SS	8	3	13	0	Nalm_6
53801	ENSG00000121716.21	PILRB	chr7	+	100358219	100358366	100358226	100358366	100356749	100356883	53801	104,80,43	26,46,19	127,145,167	0,0,0	156	149	0	0	0.793,0.624,0.684	1.0,1.0,1.0	-0.3	A3SS	80	26	145	0	Nalm_6
53802	ENSG00000121716.21	PILRB	chr7	+	100358219	100358366	100358230	100358366	100356749	100356883	53802	109,88,45	9,9,11	132,149,171	1,2,1	160	149	3.35E-10	9.40E-08	0.919,0.901,0.792	0.992,0.986,0.994	-0.12	A3SS	88	9	149	1	Nalm_6
53811	ENSG00000121716.21	PILRB	chr7	+	100358219	100358366	100358226	100358366	100356749	100356938	53811	7,5,2	14,7,5	14,12,8	0,0,0	156	149	6.33E-15	3.31E-12	0.323,0.406,0.276	1.0,1.0,1.0	-0.665	A3SS	5	7	12	0	Nalm_6
53882	ENSG00000179583.20	CIITA	chr16	+	10901780	10902184	10901797	10902184	10901513	10901558	53882	11,5,2	22,19,20	0,0,0	8,28,38	166	149	3.54E-08	7.39E-06	0.31,0.191,0.082	0.0,0.0,0.0	0.194	A3SS	5	20	0	28	Nalm_6
53942	ENSG00000198815.9	FOXJ3	chr1	-	42194889	42195019	42194889	42195016	42199101	42199230	53942	18,5,6	0,0,0	11,10,7	0,5,2	152	149	0.000443921	0.02415903	1.0,1.0,1.0	1.0,0.662,0.774	0.188	A3SS	6	0	10	2	Nalm_6
53945	ENSG00000198815.9	FOXJ3	chr1	-	42278347	42278784	42278347	42278672	42311049	42311110	53945	77,57,28	471,414,151	93,58,101	376,263,329	261	149	0.000270604	0.016378493	0.085,0.073,0.096	0.124,0.112,0.149	-0.044	A3SS	57	414	93	329	Nalm_6
54012	ENSG00000115970.19	THADA	chr2	-	43577021	43577261	43577021	43577242	43578512	43578607	54012	14,11,6	92,83,72	2,0,1	146,109,151	168	149	1.02E-10	3.16E-08	0.119,0.105,0.069	0.012,0.0,0.006	0.092	A3SS	11	83	1	146	Nalm_6
54042	ENSG00000132964.12	CDK8	chr13	+	26393381	26393510	26393396	26393510	26385210	26385342	54042	8,8,3	0,0,1	8,13,10	3,3,3	164	149	0.000222128	0.014058268	1.0,1.0,0.732	0.708,0.797,0.752	0.158	A3SS	8	0	10	3	Nalm_6
54045	ENSG00000132964.12	CDK8	chr13	+	26397138	26397225	26397152	26397225	26396284	26396354	54045	7,9,2	47,63,56	0,0,0	109,86,113	163	149	9.05E-08	1.72E-05	0.12,0.116,0.032	0.0,0.0,0.0	0.089	A3SS	7	56	0	109	Nalm_6
54097	ENSG00000151665.13	PIGF	chr2	-	46588074	46588179	46588074	46588126	46592474	46592583	54097	5,4,1	3,7,6	7,9,11	0,4,3	202	149	0.001663078	0.06790481	0.551,0.297,0.109	1.0,0.624,0.73	-0.466	A3SS	4	6	9	3	Nalm_6
54163	ENSG00000178852.16	EFCAB13	chr17	+	47324434	47324523	47324453	47324523	47324024	47324099	54163	4,3,0	4,4,1	0,0,0	2,3,3	168	149	3.89E-05	0.003359772	0.47,0.399,0.0	0.0,0.0,0.0	0.29	A3SS	3	4	0	3	Nalm_6
54499	ENSG00000065154.12	OAT	chr10	-	124407280	124407416	124407280	124407405	124408541	124408637	54499	2,1,1	1,1,4	3,4,6	2,0,0	160	149	0.000293312	0.017439352	0.651,0.482,0.189	0.583,1.0,1.0	-0.42	A3SS	1	1	4	0	Nalm_6
54500	ENSG00000065154.12	OAT	chr10	-	124407280	124407476	124407280	124407405	124408541	124408637	54500	8,3,3	1,1,4	9,1,13	2,0,0	220	149	0.000230808	0.014452372	0.844,0.67,0.337	0.753,1.0,1.0	-0.301	A3SS	3	1	9	0	Nalm_6
54501	ENSG00000065154.12	OAT	chr10	-	124407280	124407476	124407280	124407416	124408541	124408637	54501	6,2,3	0,0,1	9,1,11	3,4,2	209	149	8.04E-05	0.006072247	1.0,1.0,0.681	0.681,0.151,0.797	0.351	A3SS	3	0	9	3	Nalm_6
54574	ENSG00000198380.13	GFPT1	chr2	-	69382923	69383083	69382923	69383007	69387064	69387250	54574	1,1,0	4,2,2	4,3,2	3,0,0	225	149	2.40E-06	0.000312505	0.142,0.249,0.0	0.469,1.0,1.0	-0.693	A3SS	1	2	3	0	Nalm_6
54610	ENSG00000187862.13	TTC24	chr1	+	156583321	156583450	156583337	156583450	156583041	156583170	54610	1,8,8	2,2,1	0,0,1	3,1,10	165	149	1.52E-08	3.32E-06	0.311,0.783,0.878	0.0,0.0,0.083	0.63	A3SS	8	2	0	3	Nalm_6
54619	ENSG00000169062.15	UPF3A	chr13	+	114286258	114286400	114286261	114286400	114282836	114282943	54619	2,6,3	0,0,0	2,3,3	3,2,1	152	149	4.66E-05	0.003893911	1.0,1.0,1.0	0.395,0.595,0.746	0.421	A3SS	3	0	3	2	Nalm_6
54684	ENSG00000204084.13	INPP5B	chr1	-	37878187	37878492	37878187	37878323	37880084	37880194	54684	16,12,15	200,184,130	32,23,34	119,148,199	318	149	4.95E-05	0.004084846	0.036,0.03,0.051	0.112,0.068,0.074	-0.046	A3SS	15	184	32	148	Nalm_6
54738	ENSG00000187815.10	ZFP69	chr1	+	40479182	40479488	40479332	40479488	40477629	40477894	54738	9,13,8	16,9,4	5,7,4	26,18,22	299	149	0.000390038	0.021848934	0.219,0.419,0.499	0.087,0.162,0.083	0.268	A3SS	9	9	5	22	Nalm_6
54743	ENSG00000187815.10	ZFP69	chr1	+	40479209	40479488	40479332	40479488	40477629	40477894	54743	13,4,15	16,9,4	8,1,4	26,18,22	272	149	0.00079137	0.037877523	0.308,0.196,0.673	0.144,0.03,0.091	0.304	A3SS	13	9	4	22	Nalm_6
54781	ENSG00000112983.18	BRD8	chr5	-	138166517	138166645	138166517	138166610	138167933	138168078	54781	30,39,59	11,13,18	39,40,72	4,4,13	184	149	0.002448748	0.090763275	0.688,0.708,0.726	0.888,0.89,0.818	-0.158	A3SS	39	13	40	4	Nalm_6
54807	ENSG00000198960.11	ARMCX6	chrX	-	101615117	101615760	101615117	101615467	101616671	101616766	54807	52,43,29	4,3,0	70,64,30	0,0,1	442	149	0.001493988	0.063056143	0.814,0.829,1.0	1.0,1.0,0.91	-0.089	A3SS	43	3	64	0	Nalm_6
54834	ENSG00000116698.22	SMG7	chr1	+	183528870	183529014	183528921	183529014	183527955	183528027	54834	56,39,30	15,3,4	56,36,58	1,1,0	200	149	1.33E-07	2.42E-05	0.736,0.906,0.848	0.977,0.964,1.0	-0.15	A3SS	39	4	56	1	Nalm_6
54851	ENSG00000116698.22	SMG7	chr1	+	183544929	183545312	183545019	183545312	183544352	183544497	54851	597,437,177	16,11,3	876,532,395	1,4,3	239	149	7.47E-06	0.00083166	0.959,0.961,0.974	0.998,0.988,0.988	-0.027	A3SS	437	11	532	3	Nalm_6
54911	ENSG00000197622.13	CDC42SE1	chr1	-	151055015	151055224	151055015	151055126	151059478	151059773	54911	10,6,4	4,8,2	6,11,13	1,2,1	247	149	0.001573945	0.065413552	0.601,0.311,0.547	0.784,0.768,0.887	-0.327	A3SS	6	4	11	1	Nalm_6
54952	ENSG00000164118.13	CEP44	chr4	+	174297936	174298062	174297965	174298062	174283904	174284061	54952	10,12,5	29,27,14	1,2,6	49,28,31	178	149	4.65E-05	0.003893107	0.224,0.271,0.23	0.017,0.056,0.139	0.171	A3SS	10	27	2	31	Nalm_6
55002	ENSG00000162613.17	FUBP1	chr1	-	77964067	77964371	77964067	77964356	77964645	77964747	55002	33,17,12	12,561,375,464	4,0,1	22,171,368,856	164	149	0.001027841	0.04631115	0.023,0.011,0.023	0.002,0.0,0.001	0.018	A3SS	17	1256	1	1368	Nalm_6
55007	ENSG00000034510.6	TMSB10	chr2	+	84906270	84906671	84906365	84906671	84906002	84906117	55007	8,11,1	0,2,0	7,8,0	6,2,1	244	149	0.000301456	0.017803758	1.0,0.771,1.0	0.416,0.71,0.0	0.548	A3SS	8	0	7	2	Nalm_6
55015	ENSG00000135931.19	ARMC9	chr2	+	231214811	231215001	231214833	231215001	231208126	231208252	55015	5,1,2	2,0,0	1,1,0	0,2,2	171	149	0.000123064	0.008583641	0.685,1.0,1.0	1.0,0.303,0.0	0.461	A3SS	2	0	1	2	Nalm_6
55047	ENSG00000168883.20	USP39	chr2	+	85623605	85623778	85623625	85623778	85621484	85621579	55047	32,14,5	19,31,11	0,0,0	26,22,9	169	149	3.48E-12	1.33E-09	0.598,0.285,0.286	0.0,0.0,0.0	0.39	A3SS	14	19	0	22	Nalm_6
55048	ENSG00000168883.20	USP39	chr2	+	85623605	85623782	85623645	85623782	85621484	85621579	55048	61,41,16	649,497,258	23,25,18	490,550,444	189	149	0.000339193	0.01951092	0.069,0.061,0.047	0.036,0.035,0.031	0.025	A3SS	41	497	23	490	Nalm_6
55084	ENSG00000068654.17	POLR1A	chr2	-	86077892	86078284	86077892	86078232	86080815	86080978	55084	399,302,165	17,21,15	484,409,392	0,0,0	201	149	0	0	0.946,0.914,0.891	1.0,1.0,1.0	-0.083	A3SS	302	17	409	0	Nalm_6
55112	ENSG00000285793.1	ANAPC1P2	chr2	-	87049588	87049790	87049588	87049778	87052813	87052992	55112	11,4,14	1,4,2	2,1,6	7,2,14	161	149	4.84E-05	0.004023787	0.911,0.481,0.866	0.209,0.316,0.284	0.483	A3SS	11	2	2	7	Nalm_6
55114	ENSG00000285793.1	ANAPC1P2	chr2	-	87049588	87049815	87049588	87049778	87052813	87052992	55114	8,10,9	1,4,2	4,1,2	7,2,14	186	149	1.59E-06	0.000217713	0.865,0.667,0.783	0.314,0.286,0.103	0.537	A3SS	9	2	2	7	Nalm_6
55115	ENSG00000285793.1	ANAPC1P2	chr2	-	87049588	87049803	87049588	87049790	87052813	87052992	55115	90,85,96	11,4,14	65,100,206	2,1,6	162	149	1.84E-05	0.001797055	0.883,0.951,0.863	0.968,0.989,0.969	-0.076	A3SS	90	11	100	2	Nalm_6
55117	ENSG00000285793.1	ANAPC1P2	chr2	-	87049588	87049815	87049588	87049803	87052813	87052992	55117	8,10,9	90,85,96	4,1,2	65,100,206	161	149	5.89E-06	0.000680911	0.076,0.098,0.08	0.054,0.009,0.009	0.061	A3SS	9	90	2	100	Nalm_6
55246	ENSG00000214021.17	TTLL3	chr3	+	9818769	9818921	9818821	9818921	9817689	9817759	55246	1,9,4	0,0,2	2,3,5	1,7,5	201	149	4.70E-05	0.003923654	1.0,1.0,0.597	0.597,0.241,0.426	0.444	A3SS	4	0	3	5	Nalm_6
55248	ENSG00000214021.17	TTLL3	chr3	+	9818774	9818921	9818821	9818921	9817689	9817759	55248	3,8,2	0,0,2	2,3,6	1,7,5	196	149	0.000211646	0.013564922	1.0,1.0,0.432	0.603,0.246,0.477	0.369	A3SS	3	0	3	5	Nalm_6
55297	ENSG00000197070.14	ARRDC1	chr9	+	137613412	137613664	137613614	137613664	137612895	137613006	55297	26,21,21	0,2,0	22,35,42	0,5,3	351	149	0.00245275	0.090813107	1.0,0.817,1.0	1.0,0.748,0.856	0.071	A3SS	21	0	35	3	Nalm_6
55299	ENSG00000197070.14	ARRDC1	chr9	+	137613422	137613664	137613614	137613664	137612895	137613006	55299	23,17,18	0,2,0	13,25,28	0,5,3	341	149	0.001527162	0.064155478	1.0,0.788,1.0	1.0,0.686,0.803	0.1	A3SS	18	0	25	3	Nalm_6
55302	ENSG00000197070.14	ARRDC1	chr9	+	137613463	137613664	137613614	137613664	137612895	137613006	55302	18,11,10	0,2,0	5,13,17	0,5,3	300	149	0.001252129	0.0540403	1.0,0.732,1.0	1.0,0.564,0.738	0.143	A3SS	11	0	13	3	Nalm_6
55365	ENSG00000204469.13	PRRC2A	chr6	+	31623448	31623627	31623502	31623627	31622726	31622901	55365	5,2,7	1,0,3	3,0,0	3,16,7	203	149	3.89E-07	6.47E-05	0.786,1.0,0.631	0.423,0.0,0.0	0.665	A3SS	5	1	0	7	Nalm_6
55391	ENSG00000204469.13	PRRC2A	chr6	+	31629553	31629707	31629574	31629707	31629143	31629334	55391	31,24,5	16,0,0	24,13,20	0,0,0	170	149	5.73E-05	0.004600501	0.629,1.0,1.0	1.0,1.0,1.0	-0.124	A3SS	24	0	20	0	Nalm_6
55400	ENSG00000204469.13	PRRC2A	chr6	+	31634752	31634977	31634797	31634977	31634471	31634557	55400	977,682,474	106,56,65	8,278,381,268	8,4,5	194	149	0	0	0.876,0.903,0.849	0.988,0.994,0.995	-0.116	A3SS	682	65	838	5	Nalm_6
55455	ENSG00000134283.18	PPHLN1	chr12	+	42445945	42446290	42445972	42446290	42442640	42442741	55455	7,2,5	43,28,17	0,0,0	29,21,29	176	149	5.24E-06	0.000624163	0.121,0.057,0.199	0.0,0.0,0.0	0.126	A3SS	5	28	0	29	Nalm_6
55464	ENSG00000234684.8	SDCBP2-AS1	chr20	+	1350334	1350481	1350359	1350481	1325420	1325529	55464	1,0,0	1,2,1	2,1,2	0,2,0	174	149	1.07E-06	0.000154767	0.461,0.0,0.0	1.0,0.3,1.0	-0.613	A3SS	0	1	2	0	Nalm_6
55472	ENSG00000163249.13	CCNYL1	chr2	+	207750636	207751119	207750956	207751119	207742273	207742342	55472	22,33,7	5,6,3	21,10,18	0,2,0	469	149	0.000142351	0.009732476	0.583,0.636,0.426	1.0,0.614,1.0	-0.323	A3SS	22	5	18	0	Nalm_6
55493	ENSG00000166881.10	NEMP1	chr12	-	57063084	57063329	57063084	57063308	57064070	57064185	55493	3,0,1	5,3,2	1,1,0	0,0,1	170	149	0.00190242	0.075054974	0.345,0.0,0.305	1.0,1.0,0.0	-0.45	A3SS	1	3	1	0	Nalm_6
55585	ENSG00000144199.12	FAHD2B	chr2	-	97091862	97091988	97091862	97091985	97094700	97094882	55585	24,17,8	0,1,0	21,32,27	0,6,4	152	149	0.000492284	0.026324887	1.0,0.943,1.0	1.0,0.839,0.869	0.078	A3SS	17	0	27	4	Nalm_6
55640	ENSG00000068903.21	SIRT2	chr19	-	38881431	38881733	38881431	38881486	38883626	38883756	55640	21,24,7	2,4,0	12,24,21	1,0,0	396	149	0.001664626	0.06790481	0.798,0.693,1.0	0.819,1.0,1.0	-0.109	A3SS	21	2	21	0	Nalm_6
55685	ENSG00000133316.16	WDR74	chr11	-	62833617	62833966	62833617	62833634	62834275	62834331	55685	124,57,25	3,4,2	97,75,31	0,0,0	481	149	0.000122497	0.008557135	0.928,0.815,0.795	1.0,1.0,1.0	-0.154	A3SS	57	3	75	0	Nalm_6
55733	ENSG00000166411.14	IDH3A	chr15	+	78163469	78163563	78163485	78163563	78162233	78162367	55733	3,2,0	7,4,5	2,6,1	0,2,0	165	149	2.02E-06	0.000271154	0.279,0.311,0.0	1.0,0.73,1.0	-0.713	A3SS	2	5	2	0	Nalm_6
55745	ENSG00000104375.17	STK3	chr8	-	98721073	98721163	98721073	98721160	98722742	98722969	55745	2,1,3	4,1,0	0,2,1	10,7,6	152	149	0.001187078	0.051855565	0.329,0.495,1.0	0.0,0.219,0.14	0.488	A3SS	2	1	1	7	Nalm_6
55795	ENSG00000149930.18	TAOK2	chr16	+	29983050	29983332	29983233	29983332	29982733	29982901	55795	87,52,40	4,8,0	84,71,88	0,3,0	332	149	0.000588092	0.030148353	0.907,0.745,1.0	1.0,0.914,1.0	-0.087	A3SS	52	4	84	0	Nalm_6
55798	ENSG00000149930.18	TAOK2	chr16	+	29983053	29983332	29983233	29983332	29982733	29982901	55798	90,56,42	4,8,0	83,79,90	0,3,0	329	149	0.000582661	0.029956837	0.911,0.76,1.0	1.0,0.923,1.0	-0.084	A3SS	56	4	83	0	Nalm_6
55801	ENSG00000149930.18	TAOK2	chr16	+	29983160	29983332	29983233	29983332	29982733	29982901	55801	84,51,41	4,8,0	83,71,88	0,3,0	222	149	0.000630616	0.031775298	0.934,0.811,1.0	1.0,0.941,1.0	-0.065	A3SS	51	4	83	0	Nalm_6
55813	ENSG00000136643.12	RPS6KC1	chr1	+	213167843	213167973	213167857	213167973	213129526	213129889	55813	2,1,2	3,0,2	0,0,1	3,1,17	163	149	0.000702841	0.034576655	0.379,1.0,0.478	0.0,0.0,0.051	0.602	A3SS	2	2	0	3	Nalm_6
55829	ENSG00000137802.14	MAPKBP1	chr15	+	41815258	41815740	41815623	41815740	41812918	41813101	55829	19,18,9	0,0,0	10,27,22	2,2,4	514	149	8.51E-07	0.000126363	1.0,1.0,1.0	0.592,0.796,0.615	0.332	A3SS	18	0	22	2	Nalm_6
55855	ENSG00000196502.13	SULT1A1	chr16	-	28608707	28609187	28608707	28608859	28609930	28610191	55855	77,37,29	104,101,48	75,44,89	70,55,66	477	149	0.000163675	0.010926195	0.188,0.103,0.159	0.251,0.2,0.296	-0.099	A3SS	37	101	75	66	Nalm_6
55901	ENSG00000216937.13	CCDC7	chr10	+	32583068	32583307	32583167	32583307	32567835	32567891	55901	6,11,9	1,0,3	2,1,3	1,2,4	248	149	0.001534891	0.064396207	0.783,1.0,0.643	0.546,0.231,0.311	0.446	A3SS	9	1	2	2	Nalm_6
55902	ENSG00000216937.13	CCDC7	chr10	+	32583033	32583307	32583068	32583307	32571858	32571893	55902	8,10,5	7,8,10	14,14,27	3,2,1	184	149	7.88E-07	0.000118071	0.481,0.503,0.288	0.791,0.85,0.956	-0.442	A3SS	8	8	14	2	Nalm_6
55904	ENSG00000216937.13	CCDC7	chr10	+	32583068	32583307	32583167	32583307	32571858	32571893	55904	7,8,10	4,1,1	3,2,1	4,3,8	248	149	6.06E-05	0.00482801	0.513,0.828,0.857	0.311,0.286,0.07	0.51	A3SS	8	1	2	4	Nalm_6
55916	ENSG00000149476.16	TKFC	chr11	+	61342380	61342495	61342460	61342495	61341822	61341912	55916	3,12,3	37,32,24	1,3,3	44,60,84	229	149	0.000169079	0.011191807	0.05,0.196,0.075	0.015,0.032,0.023	0.084	A3SS	3	32	3	60	Nalm_6
55956	ENSG00000123338.13	NCKAP1L	chr12	+	54520674	54520826	54520693	54520826	54519186	54519332	55956	25,28,16	698,636,420	5,17,9	755,722,766	168	149	2.34E-06	0.000305072	0.031,0.038,0.033	0.006,0.02,0.01	0.022	A3SS	25	636	9	755	Nalm_6
55958	ENSG00000123338.13	NCKAP1L	chr12	+	54531196	54531357	54531259	54531357	54528246	54528377	55958	23,14,13	410,391,319	36,35,30	308,367,507	212	149	0.00041046	0.022776329	0.038,0.025,0.028	0.076,0.063,0.04	-0.029	A3SS	14	391	35	367	Nalm_6
55972	ENSG00000184307.17	ZDHHC23	chr3	+	113948685	113948963	113948768	113948963	113948064	113948190	55972	25,21,12	2,0,2	14,23,19	9,7,5	232	149	0.000168672	0.011185348	0.889,1.0,0.794	0.5,0.678,0.709	0.265	A3SS	21	2	19	7	Nalm_6
55983	ENSG00000118900.15	UBN1	chr16	+	4852878	4853139	4852957	4853139	4847480	4848210	55983	266,194,137	15,13,12	292,375,351	5,11,7	228	149	5.39E-05	0.004385536	0.921,0.907,0.882	0.974,0.957,0.97	-0.064	A3SS	194	13	351	7	Nalm_6
56003	ENSG00000135596.18	MICAL1	chr6	-	109445415	109445901	109445415	109445875	109446135	109446772	56003	8,0,1	23,33,11	3,8,4	1,0,1	175	149	1.18E-11	4.23E-09	0.228,0.0,0.072	0.719,1.0,0.773	-0.731	A3SS	1	23	4	1	Nalm_6
56004	ENSG00000135596.18	MICAL1	chr6	-	109445770	109445875	109445770	109445862	109446135	109446772	56004	32,40,14	27,37,23	4,2,11	59,91,127	162	149	0	0	0.522,0.499,0.359	0.059,0.02,0.074	0.409	A3SS	32	27	4	91	Nalm_6
56006	ENSG00000135596.18	MICAL1	chr6	-	109445770	109445952	109445770	109445862	109446135	109446772	56006	22,10,10	27,37,23	8,20,24	59,91,127	239	149	0.001713755	0.068914805	0.337,0.144,0.213	0.078,0.121,0.105	0.13	A3SS	10	27	20	91	Nalm_6
56007	ENSG00000135596.18	MICAL1	chr6	-	109445770	109445962	109445770	109445862	109446135	109446772	56007	21,9,5	27,37,23	6,6,14	59,91,127	249	149	3.78E-05	0.003279796	0.318,0.127,0.115	0.057,0.038,0.062	0.134	A3SS	9	27	6	91	Nalm_6
56008	ENSG00000135596.18	MICAL1	chr6	-	109445770	109445952	109445770	109445875	109446135	109446772	56008	13,3,7	23,33,11	5,18,14	1,0,1	226	149	2.43E-14	1.18E-11	0.271,0.057,0.296	0.767,1.0,0.902	-0.682	A3SS	7	23	14	1	Nalm_6
56009	ENSG00000135596.18	MICAL1	chr6	-	109445770	109445962	109445770	109445875	109446135	109446772	56009	12,2,2	23,33,11	3,4,4	1,0,1	236	149	1.40E-07	2.56E-05	0.248,0.037,0.103	0.654,1.0,0.716	-0.661	A3SS	2	23	4	1	Nalm_6
56010	ENSG00000135596.18	MICAL1	chr6	-	109445770	109445952	109445770	109445901	109446135	109446772	56010	5,3,6	0,0,0	2,14,12	0,4,2	200	149	0.001630924	0.067104563	1.0,1.0,1.0	1.0,0.723,0.817	0.153	A3SS	5	0	12	2	Nalm_6
56012	ENSG00000135596.18	MICAL1	chr6	-	109445770	109445962	109445770	109445952	109446135	109446772	56012	4,2,0	5,3,5	0,0,0	2,14,10	159	149	0.00088184	0.041067723	0.428,0.385,0.0	0.0,0.0,0.0	0.271	A3SS	2	5	0	10	Nalm_6
56028	ENSG00000104408.11	EIF3E	chr8	-	108202982	108203159	108202982	108203117	108203400	108203503	56028	15,11,9	375,312,136	3,3,8	641,603,446	191	149	3.19E-06	0.000403394	0.03,0.027,0.049	0.004,0.004,0.014	0.028	A3SS	11	312	3	603	Nalm_6
56029	ENSG00000104408.11	EIF3E	chr8	-	108202982	108203282	108202982	108203117	108203400	108203503	56029	15,13,9	375,312,136	3,3,7	641,603,446	314	149	0.001560842	0.065079718	0.019,0.019,0.03	0.002,0.002,0.007	0.019	A3SS	13	312	3	603	Nalm_6
56161	ENSG00000109381.21	ELF2	chr4	-	139061864	139062057	139061864	139062024	139067683	139067770	56161	133,179,124	2,4,9	202,163,205	0,0,0	182	149	0.000649094	0.032434405	0.982,0.973,0.919	1.0,1.0,1.0	-0.042	A3SS	133	4	202	0	Nalm_6
56245	ENSG00000112118.20	MCM3	chr6	-	52281430	52281674	52281430	52281508	52282044	52282175	56245	23,39,19	15,7,11	22,25,41	0,3,4	315	149	0.000194917	0.012595461	0.42,0.725,0.45	1.0,0.798,0.829	-0.344	A3SS	23	11	25	3	Nalm_6
56306	ENSG00000115084.15	SLC35F5	chr2	-	113755453	113755930	113755453	113755544	113756369	113756642	56306	35,47,23	197,179,83	82,69,38	114,141,121	535	149	2.12E-06	0.000282899	0.047,0.068,0.072	0.167,0.12,0.08	-0.06	A3SS	35	179	69	121	Nalm_6
56527	ENSG00000139044.12	B4GALNT3	chr12	+	557607	557761	557612	557761	556546	556866	56527	9,9,4	0,1,0	4,5,20	2,3,2	154	149	0.000792252	0.037884254	1.0,0.897,1.0	0.659,0.617,0.906	0.238	A3SS	9	0	5	2	Nalm_6
56604	ENSG00000136709.12	WDR33	chr2	-	127789012	127789462	127789012	127789351	127811011	127811187	56604	0,5,1	2,0,0	0,0,1	4,3,1	260	149	0.000727863	0.035407523	0.0,1.0,1.0	0.0,0.0,0.364	0.545	A3SS	1	0	0	3	Nalm_6
56620	ENSG00000269609.6	C10orf95-AS1	chr10	+	102452065	102452187	102452089	102452187	102451398	102451555	56620	3,2,2	8,4,4	8,7,6	2,3,3	173	149	0.000522619	0.027530021	0.244,0.301,0.301	0.775,0.668,0.633	-0.41	A3SS	2	4	7	3	Nalm_6
56681	ENSG00000152102.18	FAM168B	chr2	-	131071854	131072295	131071854	131072254	131082576	131082657	56681	31,12,3	14,4,3	3,6,6	0,0,1	190	149	1.10E-05	0.00116594	0.635,0.702,0.44	1.0,1.0,0.825	-0.349	A3SS	12	4	6	0	Nalm_6
56721	ENSG00000169714.17	CNBP	chr3	-	129171445	129171759	129171445	129171538	129183775	129183922	56721	137,132,70	10,11,8	154,166,117	6,4,3	370	149	0.000942084	0.043302803	0.847,0.829,0.779	0.912,0.944,0.94	-0.114	A3SS	132	10	154	4	Nalm_6
56839	ENSG00000165417.12	GTF2A1	chr14	-	81216412	81216535	81216412	81216514	81220488	81220959	56839	11,6,6	167,183,63	5,3,4	354,252,185	170	149	0.000251678	0.015525417	0.055,0.028,0.077	0.012,0.01,0.019	0.04	A3SS	6	167	4	252	Nalm_6
56866	ENSG00000126777.18	KTN1	chr14	+	55612027	55612230	55612139	55612230	55580323	55580354	56866	4,2,1	0,3,0	0,1,0	2,3,1	261	149	6.16E-06	0.000707154	1.0,0.276,1.0	0.0,0.16,0.0	0.705	A3SS	2	0	0	2	Nalm_6
56876	ENSG00000126777.18	KTN1	chr14	+	55634512	55634658	55634525	55634658	55633234	55633341	56876	15,22,15	135,275,129	11,7,7	549,383,360	162	149	1.53E-10	4.52E-08	0.093,0.069,0.097	0.018,0.017,0.018	0.069	A3SS	15	135	7	383	Nalm_6
56877	ENSG00000126777.18	KTN1	chr14	+	55634512	55634658	55634529	55634658	55633234	55633341	56877	18,24,19	1,1,0	24,14,19	3,4,4	166	149	0.000185333	0.012142661	0.942,0.956,1.0	0.878,0.759,0.81	0.15	A3SS	19	1	19	4	Nalm_6
57056	ENSG00000092853.14	CLSPN	chr1	-	35746765	35746992	35746765	35746977	35747906	35748061	57056	119,125,113	15,24,20	167,148,212	10,3,1	164	149	1.93E-11	6.65E-09	0.878,0.826,0.837	0.938,0.978,0.995	-0.123	A3SS	119	20	167	3	Nalm_6
57248	ENSG00000153250.21	RBMS1	chr2	-	160367215	160367391	160367215	160367388	160407463	160407889	57248	32,17,5	2,1,1	39,20,16	8,7,8	152	149	0.000425981	0.023453502	0.94,0.943,0.831	0.827,0.737,0.662	0.163	A3SS	17	1	20	8	Nalm_6
57249	ENSG00000103978.16	TMEM87A	chr15	-	42217802	42217852	42217802	42217833	42218322	42218378	57249	2,9,4	98,131,81	0,1,2	163,158,127	168	149	0.001046453	0.046821502	0.018,0.057,0.042	0.0,0.006,0.014	0.032	A3SS	4	98	1	158	Nalm_6
57274	ENSG00000139746.16	RBM26	chr13	-	79370944	79371181	79370944	79371159	79371841	79371930	57274	7,7,4	24,21,6	1,0,0	40,12,19	171	149	3.81E-08	7.83E-06	0.203,0.225,0.367	0.021,0.0,0.0	0.258	A3SS	7	21	0	19	Nalm_6
57286	ENSG00000076555.16	ACACB	chr12	+	109258959	109259108	109258972	109259108	109258267	109258364	57286	2,3,2	10,14,9	0,1,0	7,14,37	162	149	0.000608006	0.030989481	0.155,0.165,0.17	0.0,0.062,0.0	0.143	A3SS	2	10	0	14	Nalm_6
57407	ENSG00000114648.12	KLHL18	chr3	+	47340556	47340676	47340571	47340676	47336534	47336757	57407	7,7,4	79,58,47	3,3,3	106,73,128	164	149	0.002513102	0.092276233	0.075,0.099,0.072	0.025,0.036,0.021	0.055	A3SS	7	58	3	106	Nalm_6
57427	ENSG00000138688.17	KIAA1109	chr4	+	122328103	122328357	122328198	122328357	122325229	122325320	57427	21,24,19	6,3,1	26,21,37	1,0,0	244	149	2.15E-05	0.002030952	0.681,0.83,0.921	0.941,1.0,1.0	-0.17	A3SS	21	3	26	0	Nalm_6
57563	ENSG00000145901.16	TNIP1	chr5	-	151032286	151032394	151032286	151032383	151033607	151033799	57563	8,1,2	47,46,19	0,1,2	43,74,65	160	149	0.000947655	0.043530562	0.137,0.02,0.089	0.0,0.012,0.028	0.069	A3SS	2	46	1	65	Nalm_6
57564	ENSG00000145901.16	TNIP1	chr5	-	151032286	151032400	151032286	151032394	151033607	151033799	57564	7,4,1	6,0,2	4,8,2	0,1,0	155	149	0.00046785	0.02518979	0.529,1.0,0.325	1.0,0.885,1.0	-0.344	A3SS	4	2	4	0	Nalm_6
57676	ENSG00000152409.9	JMY	chr5	+	79314256	79314851	79314379	79314851	79306374	79306461	57676	4,0,1	1,7,1	20,10,15	0,2,0	272	149	4.99E-07	7.92E-05	0.687,0.0,0.354	1.0,0.733,1.0	-0.564	A3SS	1	1	15	0	Nalm_6
57678	ENSG00000152409.9	JMY	chr5	+	79314256	79314851	79314369	79314851	79312402	79312498	57678	35,47,13	20,24,8	202,167,116	8,14,2	262	149	0	0	0.499,0.527,0.48	0.935,0.872,0.971	-0.424	A3SS	35	20	167	8	Nalm_6
57679	ENSG00000152409.9	JMY	chr5	+	79314256	79314851	79314379	79314851	79312402	79312498	57679	35,47,13	84,84,21	202,167,116	11,12,11	272	149	0	0	0.186,0.235,0.253	0.91,0.884,0.852	-0.657	A3SS	35	84	167	11	Nalm_6
57687	ENSG00000144815.17	NXPE3	chr3	+	101782655	101782780	101782659	101782780	101782109	101782290	57687	7,4,2	67,62,29	1,0,4	82,100,79	153	149	0.00182993	0.072787198	0.092,0.059,0.063	0.012,0.0,0.047	0.052	A3SS	4	62	1	82	Nalm_6
57739	ENSG00000146094.16	DOK3	chr5	-	177508232	177508572	177508232	177508539	177509474	177509657	57739	1,2,1	0,1,0	1,1,5	0,5,4	182	149	9.00E-05	0.006647337	1.0,0.621,1.0	1.0,0.141,0.506	0.325	A3SS	1	0	1	4	Nalm_6
57752	ENSG00000146094.16	DOK3	chr5	-	177509339	177509595	177509339	177509584	177510259	177510385	57752	63,66,42	15,11,1	24,53,86	0,0,5	160	149	4.46E-05	0.003787043	0.796,0.848,0.975	1.0,1.0,0.941	-0.107	A3SS	63	11	53	0	Nalm_6
57988	ENSG00000100644.17	HIF1A	chr14	+	61744687	61744813	61744704	61744813	61738086	61738373	57988	31,55,12	2,0,1	45,39,22	8,0,5	166	149	0.001588724	0.065911532	0.933,1.0,0.915	0.835,1.0,0.798	0.072	A3SS	31	1	39	5	Nalm_6
58002	ENSG00000176444.19	CLK2	chr1	-	155267993	155268186	155267993	155268146	155268292	155269363	58002	5,2,0	5,6,2	0,0,0	4,1,7	189	149	0.00021741	0.013863789	0.441,0.208,0.0	0.0,0.0,0.0	0.216	A3SS	2	5	0	4	Nalm_6
58003	ENSG00000176444.19	CLK2	chr1	-	155267993	155268197	155267993	155268146	155268292	155269363	58003	16,13,4	5,6,2	1,1,1	4,1,7	200	149	1.65E-05	0.001641903	0.704,0.617,0.598	0.157,0.427,0.096	0.413	A3SS	13	5	1	4	Nalm_6
58004	ENSG00000176444.19	CLK2	chr1	-	155267993	155268207	155267993	155268146	155268292	155269363	58004	4,1,4	5,6,2	0,0,0	4,1,7	210	149	4.09E-06	0.000503049	0.362,0.106,0.587	0.0,0.0,0.0	0.352	A3SS	4	5	0	4	Nalm_6
58007	ENSG00000176444.19	CLK2	chr1	-	155267993	155268207	155267993	155268197	155268292	155269363	58007	4,0,4	16,12,4	0,0,0	1,1,1	159	149	0.000229874	0.014417441	0.19,0.0,0.484	0.0,0.0,0.0	0.225	A3SS	4	12	0	1	Nalm_6
58137	ENSG00000064419.14	TNPO3	chr7	-	129005015	129005176	129005015	129005159	129014978	129015135	58137	29,20,15	147,107,84	0,0,1	220,172,228	166	149	0	0	0.15,0.144,0.138	0.0,0.0,0.004	0.143	A3SS	20	107	0	220	Nalm_6
58160	ENSG00000142327.13	RNPEPL1	chr2	+	240576534	240576727	240576638	240576727	240575501	240575610	58160	114,82,65	1,5,4	60,101,140	0,0,1	253	149	0.001958582	0.076836857	0.985,0.906,0.905	1.0,1.0,0.988	-0.064	A3SS	82	4	101	0	Nalm_6
58163	ENSG00000142327.13	RNPEPL1	chr2	+	240576567	240576765	240576638	240576765	240575501	240575610	58163	10,13,5	1,5,4	5,13,25	0,0,1	220	149	4.25E-06	0.000521059	0.871,0.638,0.458	1.0,1.0,0.944	-0.326	A3SS	10	4	13	0	Nalm_6
58165	ENSG00000142327.13	RNPEPL1	chr2	+	240576599	240576727	240576638	240576727	240575501	240575610	58165	8,11,3	1,5,4	3,11,20	0,0,1	188	149	5.51E-06	0.000644702	0.864,0.636,0.373	1.0,1.0,0.941	-0.356	A3SS	8	4	11	0	Nalm_6
58166	ENSG00000142327.13	RNPEPL1	chr2	+	240576607	240576727	240576638	240576727	240575501	240575610	58166	8,10,3	1,5,4	3,13,19	0,0,1	180	149	4.95E-06	0.000591551	0.869,0.623,0.383	1.0,1.0,0.94	-0.355	A3SS	8	4	13	0	Nalm_6
58191	ENSG00000169905.13	TOR1AIP2	chr1	-	179865435	179865869	179865435	179865854	179877238	179877373	58191	66,50,15	196,125,54	1,3,4	184,192,157	164	149	0	0	0.234,0.267,0.202	0.005,0.014,0.023	0.22	A3SS	50	125	3	184	Nalm_6
58268	ENSG00000197603.16	CPLANE1	chr5	-	37244374	37244603	37244374	37244483	37245478	37245598	58268	3,5,5	1,0,0	5,12,12	3,0,3	269	149	0.00220334	0.083878779	0.624,1.0,1.0	0.48,1.0,0.689	0.152	A3SS	5	0	12	3	Nalm_6
58299	ENSG00000169057.24	MECP2	chrX	-	154057742	154057860	154057742	154057842	154058398	154060358	58299	9,4,1	4,5,6	1,0,0	3,1,4	167	149	4.16E-05	0.003573001	0.667,0.416,0.129	0.229,0.0,0.0	0.328	A3SS	4	5	0	3	Nalm_6
58353	ENSG00000119969.15	HELLS	chr10	+	94546360	94546498	94546376	94546498	94545789	94545907	58353	87,88,25	174,157,49	32,38,25	191,164,116	165	149	3.47E-09	8.44E-07	0.311,0.336,0.315	0.131,0.173,0.163	0.165	A3SS	87	157	32	164	Nalm_6
58354	ENSG00000119969.15	HELLS	chr10	+	94546360	94546498	94546376	94546498	94545921	94545952	58354	57,67,14	317,313,104	31,38,31	384,286,256	165	149	0.000972826	0.044341024	0.14,0.162,0.108	0.068,0.107,0.099	0.045	A3SS	57	313	31	286	Nalm_6
58498	ENSG00000086015.23	MAST2	chr1	+	45882363	45882395	45882366	45882395	45829438	45829581	58498	190,122,57	4,0,2	192,175,194	7,10,11	152	149	0.001167292	0.051127987	0.979,1.0,0.965	0.964,0.945,0.945	0.03	A3SS	122	2	192	10	Nalm_6
58520	ENSG00000265681.8	RPL17	chr18	-	49491516	49491833	49491516	49491584	49492457	49492479	58520	12,161,076,384	86,53,4	12,981,355,889	21,45,8	398	149	6.29E-06	0.00071715	0.841,0.884,0.973	0.959,0.919,0.977	-0.052	A3SS	1076	53	1298	21	Nalm_6
58558	ENSG00000115020.17	PIKFYVE	chr2	+	208271482	208271691	208271510	208271691	208266362	208266415	58558	11,8,6	112,106,102	1,3,1	131,82,141	177	149	1.56E-05	0.001565006	0.076,0.06,0.047	0.006,0.03,0.006	0.047	A3SS	8	106	1	131	Nalm_6
58594	ENSG00000183963.19	SMTN	chr22	+	31099653	31099896	31099744	31099896	31099064	31099179	58594	4,11,3	84,71,44	1,3,3	83,144,82	240	149	0.000721039	0.035156701	0.029,0.088,0.041	0.007,0.013,0.022	0.039	A3SS	4	71	3	83	Nalm_6
58618	ENSG00000159958.7	TNFRSF13C	chr22	-	41926100	41926415	41926100	41926331	41926637	41926806	58618	4,8,4	68,60,20	24,26,17	88,108,53	233	149	0.000558571	0.029013703	0.036,0.079,0.113	0.149,0.133,0.17	-0.075	A3SS	4	60	24	88	Nalm_6
58638	ENSG00000079246.16	XRCC5	chr2	+	216117644	216117794	216117740	216117794	216116658	216116842	58638	18,24,7	2,6,0	17,21,15	0,0,1	245	149	0.000268767	0.01630955	0.846,0.709,1.0	1.0,1.0,0.901	-0.115	A3SS	18	2	17	0	Nalm_6
58660	ENSG00000183624.14	HMCES	chr3	+	129288835	129288997	129288853	129288997	129279709	129279915	58660	6,24,12	252,230,141	6,11,14	292,339,364	167	149	0.002476295	0.091319361	0.021,0.085,0.071	0.018,0.028,0.033	0.033	A3SS	12	230	11	339	Nalm_6
58714	ENSG00000214113.11	LYRM4	chr6	-	5103628	5103950	5103628	5103929	5108551	5109234	58714	5,8,1	3,3,1	0,0,2	7,7,6	170	149	2.10E-07	3.72E-05	0.594,0.7,0.467	0.0,0.0,0.226	0.512	A3SS	5	3	0	7	Nalm_6
58789	ENSG00000112851.15	ERBIN	chr5	+	66024284	66024373	66024316	66024373	66023289	66023364	58789	26,41,31	1,7,4	43,33,37	0,0,2	181	149	0.00011542	0.008143247	0.955,0.828,0.864	1.0,1.0,0.938	-0.097	A3SS	31	4	37	0	Nalm_6
58830	ENSG00000109618.13	SEPSECS	chr4	-	25156855	25156997	25156855	25156974	25158952	25160437	58830	33,72,30	21,15,3	12,9,18	74,61,87	172	149	0	0	0.577,0.806,0.897	0.123,0.113,0.152	0.631	A3SS	33	15	12	74	Nalm_6
58870	ENSG00000179406.9	LINC00174	chr7	-	66400922	66401027	66400922	66400980	66407289	66407364	58870	0,1,0	1,0,1	5,4,1	0,0,0	196	149	0.001014258	0.045757481	0.0,1.0,0.0	1.0,1.0,1.0	-0.667	A3SS	0	1	4	0	Nalm_6
58880	ENSG00000135899.19	SP110	chr2	-	230172843	230173027	230172843	230172959	230177537	230177680	58880	7,0,2	18,17,4	2,0,0	34,38,31	217	149	0.000445718	0.024238145	0.211,0.0,0.256	0.039,0.0,0.0	0.143	A3SS	2	17	0	34	Nalm_6
58970	ENSG00000183878.16	UTY	chrY	-	13399937	13400079	13399937	13400051	13410992	13411113	58970	1,1,1	1,1,1	1,0,1	3,4,3	177	149	0.002369058	0.088768676	0.457,0.457,0.457	0.219,0.0,0.219	0.311	A3SS	1	1	1	3	Nalm_6
59039	ENSG00000160219.12	GAB3	chrX	-	154695916	154696019	154695916	154696016	154697131	154697213	59039	52,53,43	0,1,1	54,60,102	5,3,5	152	149	0.002299548	0.086793517	1.0,0.981,0.977	0.914,0.951,0.952	0.047	A3SS	52	1	60	5	Nalm_6
59056	ENSG00000168385.18	SEPTIN2	chr2	+	241337679	241337711	241337686	241337711	241337475	241337516	59056	33,46,43	4,7,1	52,58,64	1,1,0	156	149	0.000160256	0.010728341	0.887,0.863,0.976	0.98,0.982,1.0	-0.079	A3SS	43	4	58	1	Nalm_6
59131	ENSG00000081692.13	JMJD4	chr1	-	227733906	227734083	227733906	227734032	227734650	227734816	59131	1,1,2	132,70,25	7,8,6	134,140,80	200	149	0.002166934	0.082894596	0.006,0.011,0.056	0.037,0.041,0.053	-0.019	A3SS	1	70	7	134	Nalm_6
59261	ENSG00000108021.20	TASOR2	chr10	+	5720259	5720668	5720543	5720668	5714134	5714207	59261	10,17,3	25,26,11	25,15,22	9,18,14	433	149	0.000992869	0.044964694	0.121,0.184,0.086	0.489,0.223,0.351	-0.224	A3SS	10	25	22	14	Nalm_6
59266	ENSG00000108021.20	TASOR2	chr10	+	5720259	5720611	5720543	5720611	5717658	5717750	59266	27,35,15	83,77,38	93,58,87	89,90,78	433	149	2.23E-06	0.000293589	0.101,0.135,0.12	0.264,0.182,0.277	-0.122	A3SS	27	77	87	89	Nalm_6
59282	ENSG00000114391.13	RPL24	chr3	-	101682041	101682509	101682041	101682492	101682770	101682907	59282	178,128,22	16,701,298,289	75,120,23	11,721,754,512	166	149	0.000244407	0.015116462	0.087,0.081,0.064	0.054,0.058,0.039	0.027	A3SS	128	1298	75	1172	Nalm_6
59312	ENSG00000162591.16	MEGF6	chr1	-	3514549	3514672	3514549	3514650	3515401	3515527	59312	13,8,6	1,3,3	8,8,13	0,0,1	171	149	0.000366363	0.020753305	0.919,0.699,0.635	1.0,1.0,0.919	-0.222	A3SS	8	3	8	0	Nalm_6
59347	ENSG00000164134.13	NAA15	chr4	+	139344163	139344339	139344185	139344339	139342825	139342960	59347	30,15,3	337,315,190	4,1,1	421,295,370	171	149	3.23E-10	9.10E-08	0.072,0.04,0.014	0.008,0.003,0.002	0.038	A3SS	15	315	1	370	Nalm_6
59397	ENSG00000150995.21	ITPR1	chr3	+	4680569	4680691	4680581	4680691	4676613	4676801	59397	5,9,5	5,0,3	12,8,11	0,0,0	161	149	1.99E-05	0.001908115	0.481,1.0,0.607	1.0,1.0,1.0	-0.304	A3SS	5	3	11	0	Nalm_6
59455	ENSG00000143499.14	SMYD2	chr1	+	214305167	214305250	214305194	214305250	214281221	214281427	59455	43,35,8	0,9,0	29,22,31	0,0,0	176	149	0.000721594	0.035156701	1.0,0.767,1.0	1.0,1.0,1.0	-0.078	A3SS	35	0	29	0	Nalm_6
59456	ENSG00000143499.14	SMYD2	chr1	+	214305191	214305250	214305194	214305250	214281221	214281427	59456	11,14,7	0,9,0	14,14,17	0,0,0	152	149	0.000709476	0.034854572	1.0,0.604,1.0	1.0,1.0,1.0	-0.132	A3SS	11	0	14	0	Nalm_6
59509	ENSG00000135341.18	MAP3K7	chr6	-	90560075	90560234	90560075	90560214	90561621	90561667	59509	66,82,49	40,43,18	41,16,19	196,159,180	169	149	0	0	0.593,0.627,0.706	0.156,0.081,0.085	0.535	A3SS	66	40	19	180	Nalm_6
59510	ENSG00000135341.18	MAP3K7	chr6	-	90560075	90560234	90560075	90560214	90586763	90587072	59510	9,5,8	1,4,1	11,3,12	0,0,1	169	149	0.001797927	0.071757189	0.888,0.524,0.876	1.0,1.0,0.914	-0.209	A3SS	8	1	11	0	Nalm_6
59513	ENSG00000075407.19	ZNF37A	chr10	+	38095357	38095612	38095537	38095612	38094930	38095224	59513	77,131,59	22,17,11	101,66,78	61,41,46	329	149	2.25E-07	3.96E-05	0.613,0.777,0.708	0.429,0.422,0.434	0.271	A3SS	77	17	78	46	Nalm_6
59514	ENSG00000075407.19	ZNF37A	chr10	+	38095391	38095559	38095537	38095559	38094930	38095224	59514	16,16,9	22,17,11	14,5,11	61,41,46	295	149	2.89E-06	0.00036832	0.269,0.322,0.292	0.104,0.058,0.108	0.204	A3SS	16	17	11	46	Nalm_6
59516	ENSG00000075407.19	ZNF37A	chr10	+	38114729	38114881	38114761	38114881	38096573	38096632	59516	8,7,2	4,2,1	3,7,9	0,0,0	181	149	1.68E-05	0.00166591	0.622,0.742,0.622	1.0,1.0,1.0	-0.338	A3SS	7	2	7	0	Nalm_6
59569	ENSG00000138399.18	FASTKD1	chr2	-	169531351	169531508	169531351	169531490	169537226	169537340	59569	20,31,16	68,62,26	3,2,2	143,113,119	167	149	0	0	0.208,0.308,0.354	0.018,0.016,0.015	0.274	A3SS	20	62	2	119	Nalm_6
59633	ENSG00000112237.13	CCNC	chr6	-	99550217	99550592	99550217	99550582	99550992	99551028	59633	8,11,2	6,3,0	2,4,6	0,0,0	159	149	1.13E-05	0.001193352	0.555,0.775,1.0	1.0,1.0,1.0	-0.223	A3SS	8	3	4	0	Nalm_6
59660	ENSG00000196547.15	MAN2A2	chr15	+	90905902	90906016	90905921	90906016	90905578	90905723	59660	12,25,13	4,8,3	17,14,35	3,1,1	168	149	0.002105117	0.081217974	0.727,0.735,0.794	0.834,0.925,0.969	-0.157	A3SS	13	4	17	1	Nalm_6
59744	ENSG00000112367.12	FIG4	chr6	+	109764998	109765161	109765012	109765161	109763936	109763982	59744	2,6,3	20,21,12	0,0,0	40,54,49	163	149	1.43E-06	0.000198467	0.084,0.207,0.186	0.0,0.0,0.0	0.159	A3SS	3	20	0	49	Nalm_6
59747	ENSG00000004809.14	SLC22A16	chr6	-	110431170	110431290	110431170	110431270	110435851	110435961	59747	2,1,0	35,39,26	2,4,9	48,38,46	169	149	0.001105207	0.048917383	0.048,0.022,0.0	0.035,0.085,0.147	-0.066	A3SS	1	35	4	46	Nalm_6
59756	ENSG00000004809.14	SLC22A16	chr6	-	110453527	110453695	110453527	110453607	110456899	110457017	59756	1,2,2	1,0,0	2,3,4	4,2,4	237	149	4.84E-05	0.004023787	0.386,1.0,1.0	0.239,0.485,0.386	0.425	A3SS	2	0	3	4	Nalm_6
59852	ENSG00000205339.10	IPO7	chr11	+	9433581	9433846	9433782	9433846	9430874	9431003	59852	563,539,274	72,76,31	694,526,650	0,2,0	350	149	0	0	0.769,0.751,0.79	1.0,0.991,1.0	-0.227	A3SS	539	72	650	0	Nalm_6
59854	ENSG00000205339.10	IPO7	chr11	+	9433707	9433846	9433782	9433846	9430874	9431003	59854	559,528,272	72,76,31	681,522,644	0,2,0	224	149	0	0	0.838,0.822,0.854	1.0,0.994,1.0	-0.16	A3SS	528	72	644	0	Nalm_6
59855	ENSG00000205339.10	IPO7	chr11	+	9433720	9433846	9433782	9433846	9430874	9431003	59855	539,498,255	72,76,31	652,498,596	0,2,0	211	149	0	0	0.841,0.822,0.853	1.0,0.994,1.0	-0.159	A3SS	498	72	596	0	Nalm_6
59869	ENSG00000254929.6	ENSG00000254929	chr10	-	47523303	47523491	47523303	47523423	47542166	47542306	59869	0,6,1	3,2,1	6,4,10	0,0,0	217	149	2.24E-06	0.000295545	0.0,0.673,0.407	1.0,1.0,1.0	-0.64	A3SS	1	2	6	0	Nalm_6
59919	ENSG00000135905.20	DOCK10	chr2	-	224805210	224805514	224805210	224805502	224806125	224806237	59919	52,97,26	21,22,8	23,34,37	34,29,40	161	149	6.12E-08	1.21E-05	0.696,0.803,0.75	0.385,0.52,0.461	0.294	A3SS	52	21	34	34	Nalm_6
59920	ENSG00000135905.20	DOCK10	chr2	-	224805210	224805529	224805210	224805514	224806125	224806237	59920	177,213,104	36,71,23	256,260,292	6,12,4	164	149	0	0	0.817,0.732,0.804	0.975,0.952,0.985	-0.186	A3SS	177	36	260	6	Nalm_6
59945	ENSG00000175727.14	MLXIP	chr12	+	122135223	122135345	122135235	122135345	122133670	122133987	59945	445,442,253	17,26,13	434,535,629	9,10,11	161	149	4.35E-05	0.003721696	0.96,0.94,0.947	0.978,0.98,0.981	-0.031	A3SS	442	17	535	10	Nalm_6
59953	ENSG00000175727.14	MLXIP	chr12	+	122138085	122138295	122138171	122138295	122137468	122137590	59953	4,4,0	6,3,6	1,2,7	2,0,0	235	149	0.00034666	0.019875742	0.297,0.458,0.0	0.241,1.0,1.0	-0.495	A3SS	4	6	2	0	Nalm_6
60050	ENSG00000261236.8	BOP1	chr8	-	144262615	144262788	144262615	144262685	144262852	144263557	60050	1,1,1	3,0,1	1,3,1	1,1,0	252	149	0.001871992	0.07418082	0.165,1.0,0.372	0.372,0.639,1.0	-0.158	A3SS	1	1	1	1	Nalm_6
60114	ENSG00000146409.12	SLC18B1	chr6	-	132771966	132772249	132771966	132772089	132772992	132773088	60114	2,2,0	0,6,1	2,1,4	0,0,1	309	149	9.47E-05	0.006940608	1.0,0.138,0.0	1.0,1.0,0.659	-0.507	A3SS	2	1	2	0	Nalm_6
60142	ENSG00000166181.13	API5	chr11	+	43326506	43326611	43326551	43326611	43323429	43323636	60142	784,645,386	17,10,7	893,684,773	0,2,1	194	149	0.000341999	0.019624395	0.973,0.98,0.977	1.0,0.996,0.998	-0.021	A3SS	645	10	773	1	Nalm_6
60202	ENSG00000015133.20	CCDC88C	chr14	-	91378640	91379885	91378640	91379100	91408658	91408767	60202	17,6,6	3,8,0	10,14,22	0,0,1	934	149	1.91E-05	0.00185828	0.475,0.107,1.0	1.0,1.0,0.778	-0.399	A3SS	6	3	14	0	Nalm_6
60222	ENSG00000147854.17	UHRF2	chr9	+	6496918	6497103	6496962	6497103	6493825	6493932	60222	1,1,3	0,3,1	0,0,1	5,5,1	193	149	0.001852718	0.073499468	1.0,0.205,0.698	0.0,0.0,0.436	0.489	A3SS	1	1	0	5	Nalm_6
60229	ENSG00000147854.17	UHRF2	chr9	+	6496959	6497103	6496962	6497103	6493825	6493932	60229	8,25,6	0,3,1	10,5,4	5,5,1	152	149	0.001687343	0.068531718	1.0,0.891,0.855	0.662,0.495,0.797	0.264	A3SS	8	1	5	5	Nalm_6
60262	ENSG00000184743.13	ATL3	chr11	-	63635533	63635993	63635533	63635611	63636206	63636334	60262	4,0,1	3,4,0	5,3,2	0,1,0	531	149	2.75E-06	0.000353945	0.272,0.0,1.0	1.0,0.457,1.0	-0.395	A3SS	1	3	3	0	Nalm_6
60284	ENSG00000159459.12	UBR1	chr15	-	42970519	42970621	42970519	42970607	42976716	42976867	60284	26,25,22	60,58,47	22,15,17	119,78,109	163	149	2.29E-05	0.00213909	0.284,0.283,0.3	0.145,0.15,0.125	0.149	A3SS	25	58	17	109	Nalm_6
60299	ENSG00000159459.12	UBR1	chr15	-	43074978	43075250	43074978	43075089	43082637	43082716	60299	17,14,7	152,140,94	10,1,10	178,154,169	310	149	0.002209692	0.084030106	0.051,0.046,0.035	0.026,0.003,0.028	0.025	A3SS	14	140	10	169	Nalm_6
60328	ENSG00000034693.15	PEX3	chr6	+	143471536	143471611	143471556	143471611	143471382	143471449	60328	10,12,6	66,86,38	6,4,3	85,94,85	169	149	0.000910637	0.04211067	0.118,0.11,0.122	0.059,0.036,0.03	0.075	A3SS	10	66	4	85	Nalm_6
60467	ENSG00000183955.14	KMT5A	chr12	+	123391214	123391304	123391239	123391304	123390629	123390786	60467	3,4,1	0,0,1	0,1,2	1,5,0	174	149	0.000838576	0.039345913	1.0,1.0,0.461	0.0,0.146,1.0	0.438	A3SS	3	0	1	1	Nalm_6
60532	ENSG00000107719.9	PALD1	chr10	+	70539625	70539762	70539657	70539762	70539091	70539247	60532	32,31,20	3,4,3	18,31,50	0,1,0	181	149	0.000114843	0.008118737	0.898,0.864,0.846	1.0,0.962,1.0	-0.118	A3SS	31	3	31	0	Nalm_6
60535	ENSG00000107719.9	PALD1	chr10	+	70539630	70539762	70539657	70539762	70539091	70539247	60535	31,25,19	3,4,3	18,31,49	0,1,0	176	149	7.74E-05	0.005875586	0.897,0.841,0.843	1.0,0.963,1.0	-0.127	A3SS	25	3	31	0	Nalm_6
60537	ENSG00000107719.9	PALD1	chr10	+	70539650	70539762	70539657	70539762	70539091	70539247	60537	14,6,5	3,4,3	7,9,18	0,1,0	156	149	8.64E-06	0.000948937	0.817,0.589,0.614	1.0,0.896,1.0	-0.292	A3SS	6	3	9	0	Nalm_6
60596	ENSG00000070950.10	RAD18	chr3	-	8881263	8881485	8881263	8881459	8890388	8890451	60596	6,6,4	125,136,89	0,0,0	136,131,127	175	149	0.000819078	0.038835601	0.039,0.036,0.037	0.0,0.0,0.0	0.037	A3SS	6	125	0	131	Nalm_6
60601	ENSG00000110435.13	PDHX	chr11	+	34947492	34947603	34947505	34947603	34931403	34931484	60601	5,17,4	92,105,34	5,4,1	169,135,100	162	149	1.96E-05	0.001891093	0.048,0.13,0.098	0.026,0.027,0.009	0.071	A3SS	5	92	4	135	Nalm_6
60602	ENSG00000110435.13	PDHX	chr11	+	34957362	34957583	34957383	34957583	34947505	34947606	60602	6,13,3	72,103,42	6,7,3	215,148,98	170	149	0.002695725	0.097086971	0.068,0.1,0.059	0.024,0.04,0.026	0.046	A3SS	6	72	6	148	Nalm_6
60771	ENSG00000272980.4	ENSG00000272980	chr6	+	167039903	167040339	167040047	167040339	167033874	167033971	60771	43,94,46	9,14,6	90,89,65	3,2,0	293	149	8.91E-08	1.71E-05	0.708,0.773,0.796	0.938,0.958,1.0	-0.206	A3SS	46	9	89	2	Nalm_6
60788	ENSG00000110046.13	ATG2A	chr11	-	64908990	64909145	64908990	64909125	64909270	64909367	60788	2,4,1	0,7,1	9,2,4	0,0,0	169	149	0.000167552	0.011142887	1.0,0.335,0.469	1.0,1.0,1.0	-0.399	A3SS	2	1	4	0	Nalm_6
60789	ENSG00000110046.13	ATG2A	chr11	-	64908990	64909150	64908990	64909125	64909270	64909367	60789	20,29,17	0,7,1	36,55,53	0,0,0	174	149	0.00072043	0.035156701	1.0,0.78,0.936	1.0,1.0,1.0	-0.095	A3SS	20	1	53	0	Nalm_6
60826	ENSG00000121152.10	NCAPH	chr2	+	96365817	96366033	96365840	96366033	96364480	96364591	60826	14,8,10	6,8,1	2,2,6	0,0,0	172	149	5.15E-07	8.15E-05	0.669,0.464,0.897	1.0,1.0,1.0	-0.323	A3SS	10	6	2	0	Nalm_6
60827	ENSG00000121152.10	NCAPH	chr2	+	96365817	96366033	96365875	96366033	96364480	96364591	60827	17,10,13	223,284,186	12,2,10	562,483,446	207	149	2.32E-06	0.000303787	0.052,0.025,0.048	0.015,0.003,0.016	0.03	A3SS	13	223	10	483	Nalm_6
60829	ENSG00000121152.10	NCAPH	chr2	+	96365840	96366033	96365875	96366033	96364480	96364591	60829	9,10,4	223,284,186	10,0,4	562,483,446	184	149	0.002611256	0.094903081	0.032,0.028,0.017	0.014,0.0,0.007	0.019	A3SS	9	223	4	483	Nalm_6
60851	ENSG00000163013.12	FBXO41	chr2	-	73264277	73264519	73264277	73264443	73265281	73265640	60851	168,144,63	28,27,5	136,199,182	0,0,0	225	149	0	0	0.799,0.779,0.893	1.0,1.0,1.0	-0.176	A3SS	144	27	182	0	Nalm_6
60878	ENSG00000130023.16	ERMARD	chr6	+	169776333	169776660	169776454	169776660	169775939	169776065	60878	3,4,2	25,24,14	0,1,0	17,26,26	270	149	0.002751118	0.09857453	0.062,0.084,0.073	0.0,0.021,0.0	0.066	A3SS	3	24	0	26	Nalm_6
60885	ENSG00000108591.10	DRG2	chr17	+	18104543	18104681	18104622	18104681	18103800	18103889	60885	22,23,14	97,72,43	12,14,14	111,123,103	228	149	0.000252919	0.015574788	0.129,0.173,0.175	0.066,0.069,0.082	0.087	A3SS	22	72	14	111	Nalm_6
60947	ENSG00000164828.18	SUN1	chr7	+	849831	850033	849922	850033	849519	849603	60947	19,27,10	54,87,42	7,8,12	138,209,197	240	149	7.77E-13	3.16E-10	0.179,0.162,0.129	0.031,0.023,0.036	0.127	A3SS	19	54	8	197	Nalm_6
60948	ENSG00000164828.18	SUN1	chr7	+	849840	850033	849922	850033	849519	849603	60948	8,19,6	54,87,42	7,8,11	138,209,197	231	149	8.20E-06	0.000904068	0.087,0.123,0.084	0.032,0.024,0.035	0.068	A3SS	8	54	8	197	Nalm_6
60985	ENSG00000164880.16	INTS1	chr7	-	1481254	1481503	1481254	1481480	1482545	1482707	60985	2,1,3	4,2,2	0,2,0	2,6,5	172	149	0.001963042	0.076969089	0.302,0.302,0.565	0.0,0.224,0.0	0.315	A3SS	2	2	0	5	Nalm_6
61125	ENSG00000086232.13	EIF2AK1	chr7	-	6038559	6039035	6038559	6039014	6042932	6042993	61125	8,7,3	2,4,0	3,8,14	0,0,0	170	149	0.000985104	0.044756407	0.778,0.605,1.0	1.0,1.0,1.0	-0.206	A3SS	7	2	8	0	Nalm_6
61209	ENSG00000272391.6	POM121C	chr7	-	75440953	75441135	75440953	75441115	75441431	75441647	61209	23,13,8	832,624,298	0,0,0	885,757,687	169	149	0.000255355	0.015711134	0.024,0.018,0.023	0.0,0.0,0.0	0.022	A3SS	13	624	0	757	Nalm_6
61263	ENSG00000239382.11	ALKBH6	chr19	-	36013343	36013443	36013343	36013422	36013513	36014237	61263	1,0,0	8,7,6	4,6,1	9,12,11	170	149	7.20E-05	0.005548001	0.099,0.0,0.0	0.28,0.305,0.074	-0.187	A3SS	0	7	4	11	Nalm_6
61337	ENSG00000114270.18	COL7A1	chr3	-	48565108	48565235	48565108	48565201	48565409	48565496	61337	0,0,0	5,9,1	4,3,0	10,5,5	183	149	0.000355635	0.020303608	0.0,0.0,0.0	0.246,0.328,0.0	-0.191	A3SS	0	5	3	5	Nalm_6
61353	ENSG00000185697.17	MYBL1	chr8	-	66576006	66576390	66576006	66576375	66580132	66580366	61353	4,16,7	9,17,10	2,3,0	47,31,36	164	149	1.15E-10	3.50E-08	0.288,0.461,0.389	0.037,0.081,0.0	0.34	A3SS	7	10	2	36	Nalm_6
61506	ENSG00000105926.16	PALS2	chr7	+	24624047	24624070	24624061	24624070	24623667	24623784	61506	4,9,2	2,1,0	1,1,2	8,4,0	163	149	0.002285551	0.086357414	0.646,0.892,1.0	0.103,0.186,1.0	0.416	A3SS	4	1	1	4	Nalm_6
61688	ENSG00000104131.13	EIF3J	chr15	+	44557469	44557650	44557488	44557650	44554623	44554667	61688	34,47,19	542,574,229	31,17,18	923,717,448	168	149	2.33E-06	0.000305056	0.053,0.068,0.069	0.029,0.021,0.034	0.035	A3SS	34	542	18	717	Nalm_6
61712	ENSG00000111707.12	SUDS3	chr12	+	118383989	118384067	118384011	118384067	118380161	118380231	61712	9,12,4	227,274,110	5,6,0	285,346,229	171	149	0.000871997	0.040636108	0.033,0.037,0.031	0.015,0.015,0.0	0.024	A3SS	9	227	5	285	Nalm_6
61731	ENSG00000129518.10	EAPP	chr14	-	34529355	34529475	34529355	34529470	34533443	34533539	61731	95,102,46	3,15,3	220,174,97	2,1,3	154	149	2.31E-06	0.000302613	0.968,0.868,0.937	0.991,0.994,0.969	-0.06	A3SS	95	3	174	2	Nalm_6
61749	ENSG00000107362.14	ABHD17B	chr9	-	71906383	71906661	71906383	71906650	71910633	71911193	61749	1,3,1	2,0,3	1,0,0	1,9,3	160	149	0.001374747	0.058581273	0.318,1.0,0.237	0.482,0.0,0.0	0.358	A3SS	1	2	0	3	Nalm_6
61752	ENSG00000107362.14	ABHD17B	chr9	-	71906383	71906783	71906383	71906661	71910633	71911193	61752	1,0,2	1,3,1	0,2,1	1,0,0	271	149	0.001325569	0.05675942	0.355,0.0,0.524	0.0,1.0,1.0	-0.374	A3SS	1	1	1	0	Nalm_6
61753	ENSG00000107362.14	ABHD17B	chr9	-	71906383	71906787	71906383	71906661	71910633	71911193	61753	4,7,3	1,3,1	5,10,4	1,0,0	275	149	0.000616652	0.031249871	0.684,0.558,0.619	0.73,1.0,1.0	-0.29	A3SS	4	1	5	0	Nalm_6
61773	ENSG00000188185.13	LINC00265	chr7	+	39781743	39781885	39781769	39781885	39781234	39781351	61773	17,15,3	21,25,12	21,11,33	3,10,10	175	149	0.000366369	0.020753305	0.408,0.338,0.176	0.856,0.484,0.738	-0.385	A3SS	15	21	21	10	Nalm_6
61912	ENSG00000106624.11	AEBP1	chr7	+	44107828	44108084	44108006	44108084	44107628	44107700	61912	156,130,72	29,37,15	155,163,174	20,16,18	327	149	0.000484319	0.025942496	0.71,0.616,0.686	0.779,0.823,0.815	-0.135	A3SS	130	29	163	18	Nalm_6
61915	ENSG00000106624.11	AEBP1	chr7	+	44108898	44109337	44109106	44109337	44108006	44108084	61915	14,511,182,716	85,54,39	168,514,791,734	49,42,49	357	149	1.30E-05	0.001340818	0.877,0.901,0.885	0.935,0.936,0.937	-0.048	A3SS	1182	54	1685	49	Nalm_6
61924	ENSG00000106624.11	AEBP1	chr7	+	44110014	44110237	44110206	44110237	44109287	44109341	61924	18,531,437,729	65,52,20	193,217,211,772	36,34,28	341	149	6.41E-05	0.005046111	0.926,0.924,0.941	0.959,0.957,0.965	-0.03	A3SS	1437	52	1772	34	Nalm_6
61945	ENSG00000015676.18	NUDCD3	chr7	-	44425899	44426279	44425899	44426191	44427570	44427703	61945	6,5,3	2,5,0	3,2,6	0,1,0	237	149	0.000204259	0.013139142	0.654,0.386,1.0	1.0,0.557,1.0	-0.172	A3SS	5	2	3	0	Nalm_6
61977	ENSG00000286619.1	ENSG00000286619	chr1	+	205862308	205862598	205862444	205862598	205858142	205858293	61977	1,2,1	1,6,2	4,4,4	0,0,2	285	149	5.79E-06	0.000673862	0.343,0.148,0.207	1.0,1.0,0.511	-0.604	A3SS	1	2	4	0	Nalm_6
62090	ENSG00000106078.19	COBL	chr7	-	51024918	51025263	51024918	51025231	51026545	51026665	62090	7,4,2	33,28,13	13,14,18	20,40,31	181	149	0.0011954	0.05213299	0.149,0.105,0.112	0.349,0.224,0.323	-0.177	A3SS	4	28	14	31	Nalm_6
62102	ENSG00000137996.13	RTCA	chr1	+	100268136	100268295	100268151	100268295	100267499	100267538	62102	3,13,4	5,16,13	1,3,1	16,19,5	164	149	0.000811127	0.038536166	0.353,0.425,0.218	0.054,0.125,0.154	0.221	A3SS	4	13	1	16	Nalm_6
62178	ENSG00000146731.11	CCT6A	chr7	+	56062665	56062755	56062682	56062755	56061746	56061849	62178	53,58,25	981,748,467	37,33,33	10,791,115,877	166	149	9.93E-05	0.007205977	0.046,0.065,0.046	0.03,0.026,0.033	0.023	A3SS	53	748	33	1079	Nalm_6
62220	ENSG00000246922.10	UBAP1L	chr15	-	65094474	65094858	65094474	65094576	65099504	65099714	62220	2,0,1	4,1,0	10,5,4	1,1,0	431	149	2.60E-05	0.002377103	0.147,0.0,1.0	0.776,0.634,1.0	-0.421	A3SS	1	1	5	1	Nalm_6
62227	ENSG00000107651.14	SEC23IP	chr10	+	119924961	119925101	119924963	119925101	119920888	119920984	62227	0,0,2	2,2,0	1,2,1	2,0,0	151	149	0.000224253	0.014142137	0.0,0.0,1.0	0.33,1.0,1.0	-0.443	A3SS	0	2	1	0	Nalm_6
62244	ENSG00000288208.1	ENSG00000288208	chr1	-	45333284	45333594	45333284	45333324	45334390	45334511	62244	2,5,0	3,0,1	6,12,9	0,1,1	419	149	0.001932012	0.075963097	0.192,1.0,0.0	1.0,0.81,0.762	-0.46	A3SS	2	1	9	1	Nalm_6
62300	ENSG00000197008.10	ZNF138	chr7	+	64815555	64815653	64815571	64815653	64814917	64815044	62300	4,4,1	8,6,5	0,0,1	7,3,7	165	149	5.37E-05	0.004377295	0.311,0.376,0.153	0.0,0.0,0.114	0.242	A3SS	4	6	0	7	Nalm_6
62301	ENSG00000197008.10	ZNF138	chr7	+	64815555	64815653	64815575	64815653	64814917	64815044	62301	4,4,1	3,7,4	0,0,1	9,6,7	169	149	1.57E-05	0.001571009	0.54,0.335,0.181	0.0,0.0,0.112	0.315	A3SS	4	4	0	7	Nalm_6
62354	ENSG00000118058.24	KMT2A	chr11	+	118511741	118512025	118511950	118512025	118509947	118510118	62354	4,11,13	119,137,86	51,54,48	78,113,123	358	149	0	0	0.014,0.032,0.059	0.214,0.166,0.14	-0.138	A3SS	11	119	51	113	Nalm_6
62513	ENSG00000124228.15	DDX27	chr20	+	49226414	49226466	49226429	49226466	49225112	49225199	62513	22,25,14	300,279,121	14,8,11	251,300,242	164	149	0.001053917	0.047125606	0.062,0.075,0.095	0.048,0.024,0.04	0.04	A3SS	22	279	11	251	Nalm_6
62529	ENSG00000289346.1	ENSG00000289346	chr7	-	74868254	74868438	74868254	74868435	74883348	74883463	62529	0,1,1	2,2,1	1,3,3	0,1,3	152	149	0.000421976	0.023287397	0.0,0.329,0.495	1.0,0.746,0.495	-0.472	A3SS	1	2	3	1	Nalm_6
62572	ENSG00000146707.15	POMZP3	chr7	-	76625521	76625703	76625521	76625683	76625999	76626215	62572	10,0,3	81,85,57	0,0,0	86,93,64	169	149	0.00073369	0.03562329	0.098,0.0,0.044	0.0,0.0,0.0	0.047	A3SS	3	81	0	86	Nalm_6
62576	ENSG00000157426.14	AASDH	chr4	-	56353403	56353613	56353403	56353596	56354038	56354211	62576	4,4,3	20,20,17	0,0,1	25,19,34	166	149	2.81E-05	0.002550037	0.152,0.152,0.137	0.0,0.0,0.026	0.138	A3SS	4	20	0	25	Nalm_6
62598	ENSG00000006576.16	PHTF2	chr7	+	77893591	77893664	77893607	77893664	77840220	77840300	62598	17,16,15	88,134,78	6,7,5	179,121,136	165	149	6.88E-07	0.000104976	0.149,0.097,0.148	0.029,0.05,0.032	0.094	A3SS	16	88	6	136	Nalm_6
62627	ENSG00000087266.17	SH3BP2	chr4	+	2825109	2825178	2825148	2825178	2824612	2824730	62627	15,12,5	3,4,0	29,26,18	0,1,0	188	149	0.000395434	0.022133677	0.798,0.704,1.0	1.0,0.954,1.0	-0.151	A3SS	12	3	26	0	Nalm_6
62801	ENSG00000284707.2	ENSG00000284707	chr7	-	97969769	97969862	97969769	97969845	97972134	97972985	62801	18,3,0	154,156,27	0,3,1	191,171,82	166	149	3.74E-05	0.003252044	0.095,0.017,0.0	0.0,0.016,0.011	0.028	A3SS	3	154	1	171	Nalm_6
62878	ENSG00000166529.16	ZSCAN21	chr7	+	100051477	100051610	100051480	100051610	100049793	100049841	62878	8,5,3	0,0,0	5,7,8	4,1,2	152	149	7.98E-05	0.006034923	1.0,1.0,1.0	0.551,0.873,0.797	0.26	A3SS	5	0	7	2	Nalm_6
62942	ENSG00000149136.9	SSRP1	chr11	-	57332624	57333113	57332624	57333071	57333434	57333540	62942	328,221,227	189,102,125	267,310,371	2,0,2	191	149	0	0	0.575,0.628,0.586	0.99,1.0,0.993	-0.398	A3SS	227	125	310	2	Nalm_6
62945	ENSG00000149136.9	SSRP1	chr11	-	57332834	57333144	57332834	57333071	57333434	57333540	62945	331,221,227	189,102,125	270,311,375	2,0,2	222	149	0	0	0.54,0.593,0.549	0.989,1.0,0.992	-0.433	A3SS	227	125	311	2	Nalm_6
62946	ENSG00000149136.9	SSRP1	chr11	-	57332834	57333194	57332834	57333071	57333434	57333540	62946	334,224,227	189,102,125	267,309,373	2,0,2	272	149	0	0	0.492,0.546,0.499	0.987,1.0,0.99	-0.48	A3SS	227	125	309	2	Nalm_6
62950	ENSG00000149136.9	SSRP1	chr11	-	57332958	57333149	57332958	57333071	57333434	57333540	62950	217,516,201,347	189,102,125	204,520,162,385	2,0,2	227	149	0	0	0.883,0.912,0.876	0.999,1.0,0.999	-0.109	A3SS	1620	125	2045	2	Nalm_6
62988	ENSG00000242294.6	STAG3L5P	chr7	+	100349716	100350158	100349798	100350158	100345864	100345968	62988	79,77,47	6,2,0	55,77,102	10,8,9	231	149	0.001733657	0.069488847	0.895,0.961,1.0	0.78,0.861,0.88	0.112	A3SS	77	2	77	9	Nalm_6
63019	ENSG00000111206.13	FOXM1	chr12	-	2864451	2864945	2864451	2864752	2865354	2865399	63019	40,31,33	86,60,50	43,21,35	113,132,199	342	149	4.03E-06	0.000496737	0.168,0.184,0.223	0.142,0.065,0.071	0.099	A3SS	33	60	35	132	Nalm_6
63100	ENSG00000288473.1	ENSG00000288473	chr6	+	30922381	30922774	30922705	30922774	30922115	30922241	63100	8,7,1	0,1,0	12,13,3	2,1,3	473	149	3.28E-05	0.002925585	1.0,0.688,1.0	0.654,0.804,0.24	0.33	A3SS	7	0	12	2	Nalm_6
63112	ENSG00000214253.9	FIS1	chr7	-	101240829	101241182	101240829	101240906	101251894	101252316	63112	16,12,8	27,25,13	23,38,19	21,25,18	425	149	0.002304672	0.086894137	0.172,0.144,0.177	0.277,0.348,0.27	-0.134	A3SS	12	25	23	21	Nalm_6
63123	ENSG00000133065.11	SLC41A1	chr1	-	205795343	205795497	205795343	205795478	205796923	205797003	63123	12,8,7	322,241,127	2,7,6	357,395,417	168	149	0.000613369	0.031131909	0.032,0.029,0.047	0.005,0.015,0.013	0.025	A3SS	8	241	6	395	Nalm_6
63130	ENSG00000160999.11	SH2B2	chr7	+	102314511	102314547	102314514	102314547	102314335	102314427	63130	94,54,34	34,32,22	57,88,79	21,14,18	152	149	0.002283711	0.086357414	0.73,0.623,0.602	0.727,0.86,0.811	-0.148	A3SS	54	32	79	18	Nalm_6
63142	ENSG00000160991.17	ORAI2	chr7	+	102436164	102436333	102436183	102436333	102433575	102433661	63142	0,0,0	5,4,2	4,1,4	13,20,18	168	149	0.000121635	0.008505296	0.0,0.0,0.0	0.214,0.042,0.165	-0.14	A3SS	0	4	4	18	Nalm_6
63213	ENSG00000149483.13	TMEM138	chr11	+	61367406	61367525	61367427	61367525	61366044	61366216	63213	2,2,1	1,0,1	1,1,2	5,1,11	170	149	8.73E-05	0.006503266	0.637,1.0,0.467	0.149,0.467,0.137	0.45	A3SS	2	1	1	5	Nalm_6
63231	ENSG00000188690.15	UROS	chr10	-	125816176	125816478	125816176	125816260	125823028	125823258	63231	16,10,6	4,2,0	11,8,12	1,0,0	367	149	0.000837197	0.039345913	0.619,0.67,1.0	0.817,1.0,1.0	-0.176	A3SS	10	2	11	0	Nalm_6
63232	ENSG00000188690.15	UROS	chr10	-	125816176	125816549	125816176	125816260	125823028	125823258	63232	33,28,10	4,2,0	20,18,22	1,0,0	438	149	0.002601088	0.094589172	0.737,0.826,1.0	0.872,1.0,1.0	-0.103	A3SS	28	2	20	0	Nalm_6
63248	ENSG00000105865.11	DUS4L	chr7	+	107576394	107576592	107576408	107576592	107575187	107575310	63248	1,0,0	3,3,2	1,3,1	0,0,4	163	149	4.91E-05	0.00406245	0.234,0.0,0.0	1.0,1.0,0.186	-0.651	A3SS	0	3	1	0	Nalm_6
63428	ENSG00000133265.11	HSPBP1	chr19	-	55265277	55265378	55265277	55265367	55265885	55265982	63428	113,64,24	15,8,2	28,20,17	17,18,8	160	149	5.78E-08	1.15E-05	0.875,0.882,0.918	0.605,0.509,0.664	0.299	A3SS	64	8	20	17	Nalm_6
63430	ENSG00000133265.11	HSPBP1	chr19	-	55265277	55265389	55265277	55265378	55265885	55265982	63430	198,129,44	82,48,15	134,166,85	9,11,7	160	149	5.55E-16	3.24E-13	0.692,0.715,0.732	0.933,0.934,0.919	-0.216	A3SS	129	48	134	9	Nalm_6
63466	ENSG00000197157.11	SND1	chr7	+	128085516	128085780	128085710	128085780	128084723	128084847	63466	112,67,43	613,422,314	63,83,61	617,622,696	343	149	0.001718975	0.069085402	0.074,0.065,0.056	0.042,0.055,0.037	0.02	A3SS	67	422	63	622	Nalm_6
63481	ENSG00000165055.16	METTL2B	chr7	+	128501761	128501832	128501763	128501832	128500902	128500968	63481	93,88,34	18,5,4	89,114,104	3,4,3	151	149	0.000140317	0.009612002	0.836,0.946,0.893	0.967,0.966,0.972	-0.077	A3SS	88	5	104	3	Nalm_6
63521	ENSG00000005483.22	KMT2E	chr7	+	105106487	105106772	105106521	105106772	105105858	105106003	63521	20,49,15	413,600,251	28,18,10	825,619,579	183	149	7.18E-06	0.000804521	0.038,0.062,0.046	0.027,0.023,0.014	0.027	A3SS	20	413	18	619	Nalm_6
63522	ENSG00000005483.22	KMT2E	chr7	+	105106502	105106772	105106521	105106772	105105858	105106003	63522	22,43,14	413,600,251	29,21,10	825,619,579	168	149	0.000131998	0.009121666	0.045,0.06,0.047	0.03,0.029,0.015	0.026	A3SS	22	413	21	619	Nalm_6
63587	ENSG00000180448.11	ARHGAP45	chr19	+	1080664	1080786	1080692	1080786	1080463	1080547	63587	29,33,31	0,0,1	29,34,48	2,4,4	177	149	0.000549577	0.028630647	1.0,1.0,0.963	0.924,0.877,0.91	0.084	A3SS	31	0	34	4	Nalm_6
63624	ENSG00000139163.16	ETNK1	chr12	+	22631194	22631474	22631219	22631474	22625550	22625586	63624	0,0,1	2,4,0	2,3,5	0,1,2	174	149	1.78E-05	0.001750392	0.0,0.0,1.0	1.0,0.72,0.682	-0.467	A3SS	0	2	3	1	Nalm_6
63872	ENSG00000134569.10	LRP4	chr11	-	46889410	46889591	46889410	46889533	46889943	46890120	63872	12,3,3	22,12,11	0,2,0	38,48,56	207	149	1.23E-09	3.19E-07	0.282,0.153,0.164	0.0,0.029,0.0	0.19	A3SS	3	12	0	48	Nalm_6
63928	ENSG00000159840.16	ZYX	chr7	+	143381556	143381779	143381559	143381779	143381359	143381409	63928	54,27,25	41,30,24	14,14,10	23,31,24	152	149	0.001090474	0.04839109	0.564,0.469,0.505	0.374,0.307,0.29	0.189	A3SS	27	30	14	24	Nalm_6
63935	ENSG00000172071.15	EIF2AK3	chr2	-	88593912	88594127	88593912	88594108	88595468	88595663	63935	1,6,1	14,13,5	0,0,0	11,12,21	168	149	0.00010309	0.007436555	0.06,0.29,0.151	0.0,0.0,0.0	0.167	A3SS	1	13	0	12	Nalm_6
64122	ENSG00000023171.20	GRAMD1B	chr11	+	123622477	123622638	123622505	123622638	123619106	123619224	64122	16,22,7	83,74,71	1,5,3	81,73,99	177	149	1.45E-07	2.64E-05	0.14,0.2,0.077	0.01,0.055,0.025	0.109	A3SS	16	74	3	81	Nalm_6
64210	ENSG00000125772.14	GPCPD1	chr20	-	5575412	5575525	5575412	5575515	5575815	5575978	64210	5,12,5	0,5,1	8,3,8	0,0,0	159	149	0.002416824	0.089872241	1.0,0.692,0.824	1.0,1.0,1.0	-0.161	A3SS	5	1	8	0	Nalm_6
64287	ENSG00000244119.2	PDCL3P4	chr3	+	101692802	101692969	101692892	101692969	101686859	101687389	64287	2,4,0	8,2,1	2,2,1	0,0,0	239	149	1.70E-10	4.98E-08	0.135,0.555,0.0	1.0,1.0,1.0	-0.77	A3SS	2	2	2	0	Nalm_6
64308	ENSG00000166801.17	FAM111A	chr11	+	59148796	59148953	59148835	59148953	59144542	59144896	64308	61,87,29	8,5,3	79,86,84	4,0,2	188	149	0.001709413	0.068859941	0.858,0.932,0.885	0.94,1.0,0.971	-0.079	A3SS	61	5	84	2	Nalm_6
64311	ENSG00000166801.17	FAM111A	chr11	+	59148703	59148953	59148843	59148953	59145826	59145856	64311	91,122,54	9,5,1	119,103,120	0,0,1	289	149	5.51E-06	0.000644702	0.839,0.926,0.965	1.0,1.0,0.984	-0.085	A3SS	91	5	119	0	Nalm_6
64313	ENSG00000166801.17	FAM111A	chr11	+	59148796	59148953	59148843	59148953	59145826	59145856	64313	165,214,143	9,5,1	285,229,284	0,0,1	196	149	0.001698764	0.068663485	0.933,0.97,0.991	1.0,1.0,0.995	-0.034	A3SS	165	5	284	0	Nalm_6
64342	ENSG00000141447.19	OSBPL1A	chr18	-	24314248	24314272	24314248	24314267	24317148	24317212	64342	6,1,10	0,3,2	1,0,1	1,1,1	154	149	0.002467127	0.091076297	1.0,0.244,0.829	0.492,0.0,0.492	0.363	A3SS	6	2	1	1	Nalm_6
64349	ENSG00000141447.19	OSBPL1A	chr18	-	24366891	24366982	24366891	24366966	24368286	24368372	64349	29,20,16	130,126,66	13,7,11	112,117,122	165	149	0.000357794	0.020398289	0.168,0.125,0.18	0.095,0.051,0.075	0.084	A3SS	20	126	11	117	Nalm_6
64356	ENSG00000090061.17	CCNK	chr14	+	99502206	99502376	99502231	99502376	99500765	99500871	64356	19,19,9	8,2,0	13,14,14	0,0,2	174	149	0.001345119	0.057457317	0.67,0.891,1.0	1.0,1.0,0.857	-0.099	A3SS	19	2	14	0	Nalm_6
64404	ENSG00000172534.14	HCFC1	chrX	-	153964123	153964299	153964123	153964284	153964577	153964726	64404	33,27,20	1,172,872,514	2,4,0	110,210,321,146	164	149	1.15E-10	3.50E-08	0.025,0.027,0.034	0.002,0.004,0.0	0.027	A3SS	27	872	2	1102	Nalm_6
64503	ENSG00000168890.14	TMEM150A	chr2	-	85600344	85600791	85600344	85600412	85601020	85601482	64503	11,13,2	24,6,6	30,20,16	4,7,6	528	149	0.000427217	0.023495744	0.115,0.379,0.086	0.679,0.446,0.429	-0.325	A3SS	11	6	20	6	Nalm_6
64528	ENSG00000104219.13	ZDHHC2	chr8	+	17207959	17208092	17208017	17208092	17198380	17198413	64528	55,58,38	6,3,4	87,52,85	1,0,3	207	149	0.00072136	0.035156701	0.868,0.933,0.872	0.984,1.0,0.953	-0.088	A3SS	55	4	85	1	Nalm_6
64593	ENSG00000158863.22	FHIP2B	chr8	+	22102144	22102315	22102174	22102315	22101707	22101851	64593	4,8,2	42,47,13	0,2,1	50,44,31	179	149	0.000196084	0.012659321	0.073,0.124,0.114	0.0,0.036,0.026	0.083	A3SS	4	42	1	44	Nalm_6
64766	ENSG00000214765.9	SEPTIN7P2	chr7	-	45728604	45729026	45728604	45729023	45736786	45736910	64766	4,7,6	0,1,0	4,11,15	4,2,2	152	149	0.000274916	0.016540338	1.0,0.873,1.0	0.495,0.844,0.88	0.218	A3SS	6	0	11	2	Nalm_6
64778	ENSG00000140323.6	DISP2	chr15	+	40365128	40365274	40365146	40365274	40364837	40364953	64778	2,2,2	3,0,1	0,2,0	3,5,8	167	149	1.86E-05	0.001812543	0.373,1.0,0.641	0.0,0.263,0.0	0.584	A3SS	2	1	0	5	Nalm_6
64783	ENSG00000188735.13	TMEM120B	chr12	+	121774660	121775130	121775061	121775130	121773420	121773513	64783	9,4,3	6,3,0	20,7,12	0,0,1	550	149	1.16E-05	0.00121659	0.289,0.265,1.0	1.0,1.0,0.765	-0.404	A3SS	4	3	12	0	Nalm_6
64874	ENSG00000165392.11	WRN	chr8	+	31058371	31058543	31058382	31058543	31033809	31033973	64874	85,108,75	19,18,6	161,117,99	1,3,1	160	149	4.96E-12	1.87E-09	0.806,0.848,0.921	0.993,0.973,0.989	-0.127	A3SS	85	18	117	1	Nalm_6
64882	ENSG00000165392.11	WRN	chr8	+	31090442	31090532	31090464	31090532	31088889	31088965	64882	5,21,9	78,112,42	6,11,3	145,108,123	171	149	0.000550646	0.028644117	0.053,0.14,0.157	0.035,0.082,0.021	0.071	A3SS	9	78	6	123	Nalm_6
64884	ENSG00000165392.11	WRN	chr8	+	31140036	31140169	31140040	31140169	31132364	31132506	64884	2,2,1	0,6,0	0,1,1	1,6,4	153	149	0.000263632	0.016095116	1.0,0.245,1.0	0.0,0.14,0.196	0.636	A3SS	2	0	1	4	Nalm_6
64988	ENSG00000168615.13	ADAM9	chr8	+	39054463	39054573	39054480	39054573	39026676	39026810	64988	2,6,4	1,1,0	5,1,3	8,5,6	166	149	2.21E-06	0.000292764	0.642,0.843,1.0	0.359,0.152,0.31	0.555	A3SS	4	1	3	6	Nalm_6
65100	ENSG00000253729.8	PRKDC	chr8	-	47954337	47954446	47954337	47954437	47955873	47955948	65100	387,486,359	5,10,17	8,147,551,073	3,1,2	158	149	7.33E-05	0.005633548	0.986,0.979,0.952	0.996,0.999,0.998	-0.025	A3SS	387	10	814	2	Nalm_6
65198	ENSG00000215252.12	GOLGA8B	chr15	-	34545377	34545455	34545377	34545426	34546934	34546982	65198	0,0,1	20,61,22	6,4,2	51,45,50	178	149	0.000993623	0.044970043	0.0,0.0,0.037	0.09,0.069,0.032	-0.051	A3SS	0	22	4	50	Nalm_6
65209	ENSG00000102572.15	STK24	chr13	-	98474820	98475002	98474820	98474978	98475249	98475358	65209	70,43,28	138,814,541,147	3,0,3	123,516,141,929	173	149	0	0	0.042,0.025,0.021	0.002,0.0,0.001	0.028	A3SS	43	1388	3	1614	Nalm_6
65430	ENSG00000125971.17	DYNLRB1	chr20	+	34526267	34526343	34526271	34526343	34516443	34516461	65430	174,114,22	16,5,1	134,106,61	2,0,0	153	149	4.85E-06	0.000584489	0.914,0.957,0.955	0.985,1.0,1.0	-0.053	A3SS	114	5	106	0	Nalm_6
65433	ENSG00000133739.16	LRRCC1	chr8	+	85109575	85109800	85109594	85109800	85107237	85107399	65433	1,14,1	13,17,9	2,0,1	31,9,11	168	149	0.001270315	0.054691615	0.064,0.422,0.09	0.054,0.0,0.075	0.149	A3SS	1	13	1	11	Nalm_6
65477	ENSG00000173848.19	NET1	chr10	+	5456064	5456273	5456086	5456273	5454947	5455118	65477	32,43,21	282,268,189	0,0,0	283,294,414	171	149	0	0	0.09,0.123,0.088	0.0,0.0,0.0	0.1	A3SS	32	268	0	294	Nalm_6
65495	ENSG00000185344.15	ATP6V0A2	chr12	+	123724633	123724791	123724656	123724791	123722350	123722448	65495	4,2,2	4,1,1	1,4,4	1,0,0	172	149	0.000217065	0.013863789	0.464,0.634,0.634	0.464,1.0,1.0	-0.244	A3SS	2	1	4	0	Nalm_6
65523	ENSG00000164944.12	VIRMA	chr8	-	94529069	94529369	94529069	94529259	94530962	94531085	65523	7,2,1	2,0,0	4,1,1	1,3,2	259	149	0.00030822	0.018082393	0.668,1.0,1.0	0.697,0.161,0.223	0.529	A3SS	2	0	1	2	Nalm_6
65531	ENSG00000109920.13	FNBP4	chr11	-	47729967	47730190	47729967	47730187	47731373	47731562	65531	7,11,6	1,6,0	0,3,0	3,2,1	152	149	0.000517971	0.027346851	0.873,0.642,1.0	0.0,0.595,0.0	0.64	A3SS	7	1	0	2	Nalm_6
65628	ENSG00000107758.16	PPP3CB	chr10	-	73471467	73471629	73471467	73471613	73474918	73475030	65628	2,8,6	117,109,105	1,0,1	162,183,249	165	149	0.000287079	0.017155345	0.015,0.062,0.049	0.006,0.0,0.004	0.039	A3SS	6	109	1	183	Nalm_6
65646	ENSG00000112312.10	GMNN	chr6	+	24781462	24781544	24781486	24781544	24780662	24780740	65646	28,40,19	6,4,3	67,31,33	5,0,0	173	149	0.002404282	0.089598462	0.801,0.896,0.845	0.92,1.0,1.0	-0.126	A3SS	28	4	33	0	Nalm_6
65678	ENSG00000104517.13	UBR5	chr8	-	102285126	102285338	102285126	102285244	102285512	102285781	65678	373,358,288	20,25,22	430,410,608	13,7,23	243	149	0.000145943	0.00994916	0.92,0.898,0.889	0.953,0.973,0.942	-0.054	A3SS	358	22	430	13	Nalm_6
65679	ENSG00000104517.13	UBR5	chr8	-	102285126	102285352	102285126	102285244	102285512	102285781	65679	63,70,48	20,25,22	73,67,120	13,7,23	257	149	0.000495168	0.026437267	0.646,0.619,0.558	0.765,0.847,0.752	-0.18	A3SS	63	22	73	13	Nalm_6
65869	ENSG00000037637.11	FBXO42	chr1	-	16316436	16316657	16316436	16316571	16352254	16352480	65869	2,1,0	26,13,8	5,2,5	8,9,13	235	149	0.000277626	0.016689224	0.047,0.047,0.0	0.284,0.123,0.196	-0.17	A3SS	1	13	5	9	Nalm_6
65953	ENSG00000164961.16	WASHC5	chr8	-	125038829	125038976	125038829	125038959	125039794	125039898	65953	30,25,15	70,66,28	9,10,9	226,209,161	166	149	0	0	0.278,0.254,0.325	0.035,0.041,0.048	0.244	A3SS	25	66	9	209	Nalm_6
65970	ENSG00000011426.11	ANLN	chr7	+	36399078	36399393	36399218	36399393	36396265	36396419	65970	219,199,161	9,17,7	297,214,269	3,4,11	289	149	0.001964539	0.076985087	0.926,0.858,0.922	0.981,0.965,0.927	-0.056	A3SS	199	9	269	4	Nalm_6
65980	ENSG00000011426.11	ANLN	chr7	+	36419243	36419467	36419319	36419467	36417079	36417190	65980	125,163,91	0,10,4	230,160,183	1,1,1	225	149	0.000540259	0.028249296	1.0,0.915,0.938	0.993,0.991,0.992	-0.041	A3SS	125	4	183	1	Nalm_6
65987	ENSG00000011426.11	ANLN	chr7	+	36424517	36424742	36424685	36424742	36423816	36423943	65987	35,43,17	0,0,0	70,28,40	9,0,3	317	149	1.40E-05	0.001427113	1.0,1.0,1.0	0.785,1.0,0.862	0.118	A3SS	35	0	40	3	Nalm_6
65989	ENSG00000011426.11	ANLN	chr7	+	36424549	36424742	36424685	36424742	36423816	36423943	65989	28,27,14	0,0,0	52,24,29	9,0,3	285	149	9.72E-06	0.001047141	1.0,1.0,1.0	0.751,1.0,0.835	0.138	A3SS	27	0	29	3	Nalm_6
65991	ENSG00000111674.9	ENO2	chr12	+	6916416	6916512	6916434	6916512	6915820	6915917	65991	72,78,35	56,66,20	81,129,166	0,0,2	167	149	0	0	0.534,0.513,0.61	1.0,1.0,0.987	-0.443	A3SS	72	56	129	0	Nalm_6
66006	ENSG00000164574.16	GALNT10	chr5	+	154380427	154380631	154380447	154380631	154376316	154376462	66006	0,2,0	29,27,19	7,0,4	25,29,27	169	149	0.000781118	0.037480349	0.0,0.061,0.0	0.198,0.0,0.116	-0.084	A3SS	0	27	4	27	Nalm_6
66029	ENSG00000153317.15	ASAP1	chr8	-	130361669	130361788	130361669	130361771	130401884	130401970	66029	61,41,27	29,32,11	11,5,6	45,41,21	166	149	3.09E-14	1.46E-11	0.654,0.535,0.688	0.18,0.099,0.204	0.465	A3SS	41	29	6	41	Nalm_6
66040	ENSG00000136147.18	PHF11	chr13	+	49521137	49521500	49521191	49521500	49520893	49520940	66040	4,0,2	0,2,0	0,0,3	1,2,0	203	149	0.001695931	0.068613472	1.0,0.0,1.0	0.0,0.0,1.0	0.333	A3SS	2	0	0	1	Nalm_6
66057	ENSG00000115760.15	BIRC6	chr2	+	32392023	32392150	32392038	32392150	32388810	32388943	66057	17,12,10	67,87,59	0,1,5	68,117,170	164	149	9.05E-12	3.36E-09	0.187,0.111,0.133	0.0,0.008,0.026	0.132	A3SS	12	67	1	117	Nalm_6
66075	ENSG00000115760.15	BIRC6	chr2	+	32448774	32448928	32448794	32448928	32445520	32445668	66075	27,22,13	171,174,125	11,5,22	197,204,284	169	149	0.000103824	0.007474288	0.122,0.1,0.084	0.047,0.021,0.064	0.058	A3SS	22	171	11	204	Nalm_6
66092	ENSG00000115760.15	BIRC6	chr2	+	32499546	32500109	32499871	32500109	32493539	32493667	66092	125,131,113	8,10,16	131,147,210	1,0,0	474	149	3.43E-13	1.47E-10	0.831,0.805,0.689	0.976,1.0,1.0	-0.217	A3SS	125	10	147	0	Nalm_6
66181	ENSG00000137076.21	TLN1	chr9	-	35699031	35699452	35699031	35699156	35699973	35700081	66181	39,30,26	3,3,2	37,16,63	1,0,1	445	149	0.000712946	0.034927907	0.813,0.77,0.813	0.925,1.0,0.955	-0.161	A3SS	30	3	37	1	Nalm_6
66206	ENSG00000137076.21	TLN1	chr9	-	35725223	35725721	35725223	35725321	35732074	35732195	66206	9,8,9	4,6,2	17,8,13	0,2,1	549	149	0.001496023	0.063102555	0.379,0.266,0.55	1.0,0.521,0.779	-0.368	A3SS	9	4	13	1	Nalm_6
66221	ENSG00000080824.19	HSP90AA1	chr14	-	102083033	102083285	102083033	102083192	102083545	102083693	66221	0,1,1	4,6,3	2,8,1	5,1,4	242	149	0.001024147	0.046174136	0.0,0.093,0.17	0.198,0.831,0.133	-0.3	A3SS	1	4	2	4	Nalm_6
66330	ENSG00000179091.5	CYC1	chr8	+	144095810	144096029	144095836	144096029	144095075	144095228	66330	3,2,1	0,0,1	1,1,0	2,2,1	175	149	8.20E-08	1.59E-05	1.0,1.0,0.46	0.299,0.299,0.0	0.621	A3SS	2	0	1	2	Nalm_6
66352	ENSG00000182325.11	FBXL6	chr8	-	144356989	144357502	144356989	144357121	144357627	144357906	66352	213,200,84	6,3,7	178,256,161	1,2,0	530	149	4.48E-05	0.003788986	0.909,0.949,0.771	0.98,0.973,1.0	-0.108	A3SS	200	6	178	1	Nalm_6
66389	ENSG00000132024.18	CC2D1A	chr19	+	13920556	13920668	13920559	13920668	13919817	13919951	66389	101,84,40	8,11,3	74,81,78	21,18,12	152	149	0.002144233	0.082338079	0.925,0.882,0.929	0.775,0.815,0.864	0.094	A3SS	84	8	78	18	Nalm_6
66392	ENSG00000132024.18	CC2D1A	chr19	+	13923317	13923399	13923332	13923399	13920749	13920922	66392	20,15,11	103,81,50	2,10,5	104,88,157	164	149	7.78E-07	0.000116985	0.15,0.144,0.167	0.017,0.094,0.028	0.107	A3SS	15	81	5	104	Nalm_6
66425	ENSG00000196405.13	EVL	chr14	+	100128464	100128581	100128536	100128581	100126706	100126771	66425	6,14,7	0,0,0	19,16,9	0,3,4	221	149	0.000379419	0.021389658	1.0,1.0,1.0	1.0,0.782,0.603	0.205	A3SS	7	0	16	3	Nalm_6
66669	ENSG00000145860.12	RNF145	chr5	-	159168872	159169044	159168872	159168942	159169678	159169819	66669	122,88,61	5,4,3	92,68,144	1,0,0	251	149	0.000294938	0.017506568	0.935,0.929,0.923	0.982,1.0,1.0	-0.065	A3SS	88	4	92	0	Nalm_6
66688	ENSG00000164985.15	PSIP1	chr9	-	15470975	15471231	15470975	15471176	15472631	15472750	66688	116,149,62	39,33,12	164,188,140	30,17,10	204	149	0.000270593	0.016378493	0.685,0.767,0.791	0.8,0.89,0.911	-0.119	A3SS	116	33	164	17	Nalm_6
66689	ENSG00000164985.15	PSIP1	chr9	-	15470975	15471311	15470975	15471176	15472631	15472750	66689	60,85,25	39,33,12	102,88,96	30,17,10	284	149	0.000272617	0.016458039	0.447,0.575,0.522	0.641,0.731,0.834	-0.221	A3SS	60	33	96	17	Nalm_6
66704	ENSG00000164985.15	PSIP1	chr9	-	15510116	15510329	15510116	15510326	15510886	15510946	66704	1,6,4	0,4,2	4,4,5	0,0,0	152	149	0.000466509	0.025136727	1.0,0.595,0.662	1.0,1.0,1.0	-0.248	A3SS	4	2	4	0	Nalm_6
66831	ENSG00000141002.20	TCF25	chr16	+	89904751	89904975	89904918	89904975	89904117	89904205	66831	2,0,0	6,2,3	2,2,2	0,0,0	316	149	1.11E-16	6.65E-14	0.136,0.0,0.0	1.0,1.0,1.0	-0.955	A3SS	0	3	2	0	Nalm_6
66835	ENSG00000141002.20	TCF25	chr16	+	89904918	89904975	89904941	89904975	89904117	89904205	66835	6,3,3	3,6,3	0,1,2	4,4,6	172	149	0.001624275	0.067008493	0.634,0.302,0.464	0.0,0.178,0.224	0.333	A3SS	3	3	1	4	Nalm_6
66873	ENSG00000114374.13	USP9Y	chrY	+	12738125	12738309	12738156	12738309	12736410	12736549	66873	7,10,7	67,63,51	1,1,4	118,62,136	180	149	7.08E-07	0.000107274	0.08,0.116,0.102	0.007,0.013,0.024	0.085	A3SS	7	63	1	118	Nalm_6
66966	ENSG00000284634.1	ENSG00000284634	chr12	+	9574846	9574949	9574888	9574949	9573465	9573534	66966	3,12,0	3,3,2	17,1,1	1,0,0	191	149	4.81E-06	0.000580242	0.438,0.757,0.0	0.93,1.0,1.0	-0.578	A3SS	3	3	1	0	Nalm_6
67030	ENSG00000213930.12	GALT	chr9	+	34647388	34647567	34647562	34647567	34647122	34647258	67030	42,28,15	5,1,1	45,59,51	0,0,0	323	149	0.000495507	0.026437267	0.795,0.928,0.874	1.0,1.0,1.0	-0.134	A3SS	28	1	51	0	Nalm_6
67043	ENSG00000137101.14	CD72	chr9	-	35615942	35616278	35615942	35616258	35616599	35616689	67043	34,23,36	4,4,6	26,77,103	0,0,0	169	149	8.36E-08	1.61E-05	0.882,0.835,0.841	1.0,1.0,1.0	-0.147	A3SS	34	4	77	0	Nalm_6
67044	ENSG00000137101.14	CD72	chr9	-	35615942	35616386	35615942	35616258	35616599	35616689	67044	7,11,13	4,4,6	6,11,26	0,0,0	277	149	7.48E-10	1.98E-07	0.485,0.597,0.538	1.0,1.0,1.0	-0.46	A3SS	11	4	11	0	Nalm_6
67048	ENSG00000137101.14	CD72	chr9	-	35615942	35616278	35615942	35616270	35616599	35616689	67048	34,23,36	4,12,17	26,77,103	0,0,2	157	149	9.33E-13	3.75E-10	0.89,0.645,0.668	1.0,1.0,0.98	-0.259	A3SS	34	12	77	0	Nalm_6
67049	ENSG00000137101.14	CD72	chr9	-	35615942	35616386	35615942	35616270	35616599	35616689	67049	7,11,13	4,12,17	6,11,26	0,0,2	265	149	1.38E-10	4.12E-08	0.496,0.34,0.301	1.0,1.0,0.88	-0.581	A3SS	11	12	11	0	Nalm_6
67051	ENSG00000137101.14	CD72	chr9	-	35618013	35618278	35618013	35618121	35618741	35618865	67051	9,9,5	13,1,2	15,9,11	0,1,2	306	149	0.001161238	0.050961055	0.252,0.814,0.549	1.0,0.814,0.728	-0.309	A3SS	9	2	11	1	Nalm_6
67079	ENSG00000137075.18	RNF38	chr9	-	36351114	36351219	36351114	36351199	36352741	36352848	67079	31,21,6	41,42,17	0,1,1	97,78,103	169	149	0	0	0.4,0.306,0.237	0.0,0.011,0.008	0.308	A3SS	21	41	1	97	Nalm_6
67105	ENSG00000091542.9	ALKBH5	chr17	+	18185710	18185879	18185758	18185879	18183827	18185013	67105	2,4,1	1,0,0	1,0,2	3,3,3	197	149	1.09E-07	2.02E-05	0.602,1.0,1.0	0.201,0.0,0.335	0.689	A3SS	2	0	1	3	Nalm_6
67218	ENSG00000119777.20	TMEM214	chr2	+	27037789	27038241	27038145	27038241	27037560	27037702	67218	64,41,17	114,87,53	35,44,64	197,206,213	505	149	2.43E-05	0.002248887	0.142,0.122,0.086	0.05,0.059,0.081	0.053	A3SS	41	87	44	206	Nalm_6
67220	ENSG00000119777.20	TMEM214	chr2	+	27037814	27038241	27038145	27038241	27037560	27037702	67220	146,93,53	114,87,53	33,40,54	197,206,213	480	149	0	0	0.284,0.249,0.237	0.049,0.057,0.073	0.197	A3SS	93	87	40	206	Nalm_6
67275	ENSG00000117222.14	RBBP5	chr1	-	205096681	205096856	205096681	205096852	205097325	205097395	67275	2,0,0	12,8,4	4,0,3	9,11,5	153	149	0.00179865	0.071757189	0.14,0.0,0.0	0.302,0.0,0.369	-0.177	A3SS	0	8	3	9	Nalm_6
67297	ENSG00000238121.7	LINC00426	chr13	-	30367600	30367721	30367600	30367717	30372284	30372374	67297	0,0,2	14,21,16	1,3,7	19,29,22	153	149	0.00117423	0.051400019	0.0,0.0,0.109	0.049,0.092,0.237	-0.09	A3SS	0	16	3	22	Nalm_6
67393	ENSG00000115839.19	RAB3GAP1	chr2	+	135060280	135060537	135060304	135060537	135058010	135058086	67393	5,4,1	0,0,1	10,7,7	2,7,5	173	149	9.25E-05	0.006804823	1.0,1.0,0.463	0.812,0.463,0.547	0.214	A3SS	4	0	7	5	Nalm_6
67414	ENSG00000156345.18	CDK20	chr9	-	87969193	87969307	87969193	87969301	87969795	87969919	67414	12,9,2	2,2,2	1,2,3	0,0,0	155	149	0.001540754	0.064478244	0.852,0.812,0.49	1.0,1.0,1.0	-0.282	A3SS	9	2	2	0	Nalm_6
67415	ENSG00000156345.18	CDK20	chr9	-	87969193	87969319	87969193	87969301	87969795	87969919	67415	8,4,4	2,2,2	5,12,8	0,0,0	167	149	0.000217486	0.013863789	0.781,0.641,0.641	1.0,1.0,1.0	-0.312	A3SS	4	2	8	0	Nalm_6
67420	ENSG00000156345.18	CDK20	chr9	-	87969193	87969319	87969193	87969307	87969795	87969919	67420	3,2,3	7,7,1	4,10,6	0,0,1	161	149	8.58E-08	1.65E-05	0.284,0.209,0.735	1.0,1.0,0.847	-0.54	A3SS	3	7	6	0	Nalm_6
67421	ENSG00000156345.18	CDK20	chr9	-	87969193	87969349	87969193	87969307	87969795	87969919	67421	52,26,32	7,7,1	35,39,38	0,0,1	191	149	5.33E-06	0.000630368	0.853,0.743,0.961	1.0,1.0,0.967	-0.137	A3SS	32	7	38	0	Nalm_6
67433	ENSG00000156345.18	CDK20	chr9	-	87970541	87970645	87970541	87970630	87970775	87970897	67433	43,49,27	1,4,3	7,4,12	6,13,12	164	149	3.38E-11	1.12E-08	0.975,0.918,0.891	0.515,0.218,0.476	0.525	A3SS	43	3	7	12	Nalm_6
67466	ENSG00000155229.21	MMS19	chr10	-	97459361	97459505	97459361	97459475	97459658	97459741	67466	49,37,29	33,16,20	53,43,70	1,0,1	179	149	0	0	0.553,0.658,0.547	0.978,1.0,0.983	-0.401	A3SS	37	20	53	1	Nalm_6
67467	ENSG00000155229.21	MMS19	chr10	-	97459361	97459526	97459361	97459475	97459658	97459741	67467	231,174,147	33,16,20	240,263,270	1,0,1	200	149	0	0	0.839,0.89,0.846	0.994,1.0,0.995	-0.138	A3SS	174	20	263	1	Nalm_6
67468	ENSG00000155229.21	MMS19	chr10	-	97459658	97459759	97459658	97459741	97460045	97460232	67468	25,14,15	214,203,162	8,12,5	190,246,261	167	149	0.000103745	0.007474288	0.094,0.058,0.076	0.036,0.042,0.017	0.044	A3SS	15	203	8	246	Nalm_6
67535	ENSG00000196305.19	IARS1	chr9	-	92240642	92240729	92240642	92240691	92240855	92240961	67535	0,2,2	27,47,29	6,6,7	45,33,31	187	149	0.000300862	0.017783556	0.0,0.033,0.052	0.096,0.127,0.152	-0.097	A3SS	2	29	6	33	Nalm_6
67538	ENSG00000196305.19	IARS1	chr9	-	92244958	92245085	92244958	92245071	92247376	92248597	67538	96,104,80	11,171,150,967	48,68,77	121,010,361,355	163	149	0.00014188	0.009709629	0.073,0.076,0.07	0.035,0.057,0.049	0.026	A3SS	96	1117	68	1210	Nalm_6
67565	ENSG00000165338.17	HECTD2	chr10	+	91485164	91485303	91485179	91485303	91484506	91484655	67565	10,7,4	5,9,4	0,0,2	15,9,4	164	149	3.77E-07	6.32E-05	0.645,0.414,0.476	0.0,0.0,0.312	0.408	A3SS	7	5	0	9	Nalm_6
67685	ENSG00000182150.19	ERCC6L2	chr9	+	95923208	95923379	95923289	95923379	95922401	95922418	67685	13,18,12	2,7,6	22,11,14	2,0,0	230	149	8.89E-06	0.000968054	0.808,0.625,0.564	0.877,1.0,1.0	-0.293	A3SS	13	6	14	0	Nalm_6
67686	ENSG00000182150.19	ERCC6L2	chr9	+	95923259	95923379	95923289	95923379	95922401	95922418	67686	70,88,48	2,7,6	92,85,82	2,0,0	179	149	4.48E-05	0.003788986	0.967,0.913,0.869	0.975,1.0,1.0	-0.075	A3SS	70	6	85	0	Nalm_6
67713	ENSG00000140474.14	ULK3	chr15	-	74838642	74838763	74838642	74838745	74839009	74839050	67713	27,17,10	142,138,84	4,8,17	144,218,211	167	149	1.07E-05	0.001138235	0.145,0.099,0.096	0.024,0.032,0.067	0.072	A3SS	17	138	8	211	Nalm_6
67814	ENSG00000100949.15	RABGGTA	chr14	-	24270836	24271014	24270836	24270947	24271112	24271599	67814	14,17,19	59,59,36	4,9,18	80,72,71	216	149	0.001696556	0.068613472	0.141,0.166,0.267	0.033,0.079,0.149	0.104	A3SS	17	59	9	72	Nalm_6
67832	ENSG00000136824.19	SMC2	chr9	+	104095298	104095552	104095323	104095552	104094259	104094486	67832	31,45,18	62,92,38	37,17,17	138,78,81	174	149	0.00028264	0.016955526	0.3,0.295,0.289	0.187,0.157,0.152	0.129	A3SS	31	62	17	81	Nalm_6
67902	ENSG00000167747.16	C19orf48	chr19	-	50802216	50802530	50802216	50802257	50803552	50803875	67902	118,98,23	5,5,2	65,104,44	0,1,0	422	149	5.09E-05	0.004174666	0.893,0.874,0.802	1.0,0.973,1.0	-0.135	A3SS	98	5	65	0	Nalm_6
67903	ENSG00000167747.16	C19orf48	chr19	-	50802216	50802537	50802216	50802257	50803552	50803875	67903	112,95,20	5,5,2	61,96,42	0,1,0	429	149	3.59E-05	0.003153912	0.886,0.868,0.776	1.0,0.971,1.0	-0.147	A3SS	95	5	61	0	Nalm_6
67909	ENSG00000166888.12	STAT6	chr12	-	57099014	57099429	57099014	57099078	57099766	57099903	67909	230,220,54	5,4,3	238,204,153	0,1,2	500	149	0.001288727	0.055383152	0.932,0.942,0.843	1.0,0.984,0.958	-0.075	A3SS	220	4	204	1	Nalm_6
67921	ENSG00000111196.10	MAGOHB	chr12	-	10612639	10613005	10612639	10612978	10613438	10613609	67921	3,8,1	4,11,2	0,0,0	11,5,2	176	149	9.12E-08	1.73E-05	0.388,0.381,0.297	0.0,0.0,0.0	0.355	A3SS	3	4	0	5	Nalm_6
67928	ENSG00000119326.15	CTNNAL1	chr9	-	108979280	108979481	108979280	108979442	108983144	108983315	67928	125,156,147	8,11,2	358,359,412	0,0,0	188	149	9.85E-08	1.85E-05	0.925,0.918,0.983	1.0,1.0,1.0	-0.058	A3SS	147	8	359	0	Nalm_6
67932	ENSG00000119326.15	CTNNAL1	chr9	-	108979280	108979500	108979280	108979481	108983144	108983315	67932	12,10,6	125,156,147	0,7,0	358,359,412	168	149	1.15E-08	2.56E-06	0.078,0.054,0.035	0.0,0.017,0.0	0.05	A3SS	10	147	0	359	Nalm_6
67967	ENSG00000119321.10	FKBP15	chr9	-	113171580	113171722	113171580	113171706	113173452	113173605	67967	14,16,4	131,120,73	9,5,9	170,165,188	165	149	0.002690165	0.096980394	0.088,0.107,0.047	0.046,0.027,0.041	0.043	A3SS	14	120	9	170	Nalm_6
68000	ENSG00000157657.15	ZNF618	chr9	+	114028732	114028972	114028795	114028972	114016694	114016784	68000	31,17,6	9,4,5	38,37,42	0,0,0	212	149	2.10E-10	6.06E-08	0.708,0.749,0.458	1.0,1.0,1.0	-0.362	A3SS	17	5	38	0	Nalm_6
68020	ENSG00000103168.17	TAF1C	chr16	-	84179943	84180077	84179943	84180042	84180169	84181186	68020	50,40,28	7,3,1	34,66,53	0,0,0	184	149	4.39E-05	0.003743141	0.853,0.915,0.958	1.0,1.0,1.0	-0.091	A3SS	40	3	53	0	Nalm_6
68022	ENSG00000103168.17	TAF1C	chr16	-	84179943	84180101	84179943	84180042	84180169	84181186	68022	58,45,30	7,3,1	44,80,58	0,0,0	208	149	3.84E-05	0.003325401	0.856,0.915,0.956	1.0,1.0,1.0	-0.091	A3SS	45	3	58	0	Nalm_6
68029	ENSG00000103168.17	TAF1C	chr16	-	84179943	84180344	84179943	84180328	84181042	84181186	68029	72,68,37	26,22,14	87,97,106	0,7,8	165	149	3.42E-12	1.31E-09	0.714,0.736,0.705	1.0,0.926,0.923	-0.231	A3SS	68	22	97	7	Nalm_6
68127	ENSG00000119397.19	CNTRL	chr9	+	121173242	121173509	121173356	121173509	121169610	121169816	68127	13,22,10	3,17,15	54,39,52	3,1,0	263	149	2.52E-10	7.16E-08	0.711,0.423,0.274	0.911,0.957,1.0	-0.487	A3SS	13	15	52	1	Nalm_6
68130	ENSG00000119397.19	CNTRL	chr9	+	121173242	121173509	121173356	121173509	121171407	121171548	68130	27,22,21	12,18,7	72,44,32	3,0,3	263	149	4.02E-10	1.11E-07	0.56,0.409,0.63	0.931,1.0,0.858	-0.397	A3SS	22	12	44	3	Nalm_6
68131	ENSG00000119397.19	CNTRL	chr9	+	121173242	121173509	121173366	121173509	121171407	121171548	68131	27,22,21	0,4,4	72,44,32	0,0,0	273	149	8.18E-05	0.006165403	1.0,0.75,0.741	1.0,1.0,1.0	-0.17	A3SS	22	4	44	0	Nalm_6
68156	ENSG00000148337.22	CIZ1	chr9	-	128178708	128178988	128178708	128178892	128179072	128179415	68156	46,37,21	0,0,0	14,24,39	2,2,4	245	149	0.000132825	0.009160882	1.0,1.0,1.0	0.81,0.879,0.856	0.152	A3SS	37	0	24	2	Nalm_6
68200	ENSG00000119446.14	RBM18	chr9	-	122261379	122261508	122261379	122261498	122264714	122264840	68200	117,102,36	61,51,26	162,142,122	13,13,11	159	149	0	0	0.643,0.652,0.565	0.921,0.911,0.912	-0.295	A3SS	102	51	142	13	Nalm_6
68248	ENSG00000137710.17	RDX	chr11	-	110257766	110257927	110257766	110257913	110258105	110258208	68248	6,11,1	12,16,10	0,0,0	45,24,56	163	149	2.40E-10	6.85E-08	0.314,0.386,0.084	0.0,0.0,0.0	0.261	A3SS	6	12	0	45	Nalm_6
68317	ENSG00000056586.16	RC3H2	chr9	-	122851080	122851430	122851080	122851229	122853951	122854086	68317	3,19,10	6,6,5	5,5,4	21,7,14	350	149	0.001667807	0.067995375	0.176,0.574,0.46	0.092,0.233,0.108	0.259	A3SS	10	6	5	14	Nalm_6
68318	ENSG00000056586.16	RC3H2	chr9	-	122851322	122851436	122851322	122851430	122853951	122854086	68318	73,82,43	3,13,9	79,75,115	5,1,4	155	149	0.000697665	0.034345935	0.959,0.858,0.821	0.938,0.986,0.965	-0.084	A3SS	73	9	79	4	Nalm_6
68404	ENSG00000167113.11	COQ4	chr9	+	128325765	128325881	128325778	128325881	128325142	128325239	68404	5,9,1	91,54,26	2,0,2	79,118,78	162	149	0.000168419	0.011183928	0.048,0.133,0.034	0.023,0.0,0.023	0.056	A3SS	5	54	2	79	Nalm_6
68406	ENSG00000167113.11	COQ4	chr9	+	128332120	128332282	128332165	128332282	128325778	128325881	68406	16,7,1	12,10,3	8,9,6	0,0,1	194	149	9.33E-09	2.11E-06	0.506,0.35,0.204	1.0,1.0,0.822	-0.587	A3SS	7	10	8	0	Nalm_6
68407	ENSG00000167113.11	COQ4	chr9	+	128332152	128332282	128332165	128332282	128325778	128325881	68407	93,56,30	12,10,3	97,80,67	0,0,1	162	149	8.48E-10	2.23E-07	0.877,0.837,0.902	1.0,1.0,0.984	-0.123	A3SS	56	10	80	0	Nalm_6
68454	ENSG00000119333.12	DYNC2I2	chr9	-	128635322	128635784	128635322	128635767	128636280	128636438	68454	4,7,6	71,66,31	0,1,10	69,149,172	166	149	0.001579087	0.065550208	0.048,0.087,0.148	0.0,0.006,0.05	0.076	A3SS	6	66	1	149	Nalm_6
68484	ENSG00000132182.12	NUP210	chr3	-	13339853	13340281	13339853	13339980	13341747	13341883	68484	65,45,53	7,8,6	43,50,73	2,0,1	450	149	2.77E-06	0.000355412	0.755,0.651,0.745	0.877,1.0,0.96	-0.229	A3SS	53	7	50	1	Nalm_6
68642	ENSG00000107263.19	RAPGEF1	chr9	-	131598198	131598543	131598198	131598310	131602060	131602149	68642	9,17,14	258,220,191	7,2,14	213,305,381	382	149	0.002346845	0.088201954	0.013,0.029,0.028	0.013,0.003,0.014	0.013	A3SS	14	220	7	305	Nalm_6
68656	ENSG00000107263.19	RAPGEF1	chr9	-	131650128	131650284	131650128	131650258	131650809	131650949	68656	2,0,2	3,3,0	1,4,6	0,0,2	175	149	0.000620947	0.031400021	0.362,0.0,1.0	1.0,1.0,0.719	-0.452	A3SS	2	3	4	0	Nalm_6
68657	ENSG00000107263.19	RAPGEF1	chr9	-	131650128	131650284	131650128	131650266	131650809	131650949	68657	1,0,1	6,1,2	1,2,4	2,0,3	167	149	0.000236411	0.014711977	0.129,0.0,0.308	0.308,1.0,0.543	-0.471	A3SS	1	2	2	2	Nalm_6
68808	ENSG00000160360.13	GPSM1	chr9	+	136357310	136357606	136357330	136357606	136356341	136356550	68808	28,24,10	43,27,9	12,14,20	33,49,45	169	149	0.002676518	0.096685609	0.365,0.439,0.495	0.243,0.201,0.282	0.191	A3SS	24	27	14	45	Nalm_6
68809	ENSG00000160360.13	GPSM1	chr9	+	136357310	136357606	136357333	136357606	136356341	136356550	68809	28,24,10	7,5,5	12,14,20	13,15,33	172	149	6.99E-06	0.000786351	0.776,0.806,0.634	0.444,0.447,0.344	0.327	A3SS	24	5	14	15	Nalm_6
68839	ENSG00000165716.11	DIPK1B	chr9	+	136721920	136722028	136721965	136722028	136717576	136717711	68839	50,51,27	43,34,23	41,104,120	20,34,39	194	149	0.000108837	0.00776398	0.472,0.535,0.474	0.612,0.701,0.703	-0.178	A3SS	50	34	104	34	Nalm_6
68851	ENSG00000204003.8	ENSG00000204003	chr9	-	136739949	136740048	136739949	136740044	136740835	136740943	68851	17,20,5	1,0,0	15,29,29	2,4,2	153	149	0.002575234	0.093890472	0.943,1.0,1.0	0.88,0.876,0.934	0.084	A3SS	17	0	29	2	Nalm_6
68873	ENSG00000196642.19	RABL6	chr9	+	136837345	136837590	136837554	136837590	136835741	136835845	68873	1,087,799,332	0,0,0	511,632,499	4,15,15	358	149	3.25E-09	7.97E-07	1.0,1.0,1.0	0.982,0.946,0.933	0.046	A3SS	799	0	511	15	Nalm_6
68884	ENSG00000054148.18	PHPT1	chr9	+	136850406	136850560	136850502	136850560	136850012	136850137	68884	8,4,3	0,2,0	5,4,5	3,6,0	245	149	0.002506664	0.092150848	1.0,0.549,1.0	0.503,0.288,1.0	0.253	A3SS	4	0	5	3	Nalm_6
68911	ENSG00000083290.20	ULK2	chr17	-	19796094	19796282	19796094	19796230	19797395	19797682	68911	8,16,4	0,0,0	15,17,23	4,5,0	201	149	3.67E-05	0.003200294	1.0,1.0,1.0	0.735,0.716,1.0	0.183	A3SS	8	0	17	4	Nalm_6
68949	ENSG00000176978.14	DPP7	chr9	-	137113356	137113715	137113356	137113478	137113864	137114028	68949	152,105,81	1,1,1	98,164,173	3,4,7	386	149	0.001746535	0.069796247	0.983,0.976,0.969	0.927,0.941,0.905	0.052	A3SS	105	1	164	4	Nalm_6
69005	ENSG00000148399.13	DPH7	chr9	-	137574751	137574846	137574751	137574843	137575708	137575866	69005	12,9,9	2,0,1	6,24,23	5,6,11	152	149	0.000416096	0.023034843	0.855,1.0,0.898	0.541,0.797,0.672	0.248	A3SS	9	1	23	6	Nalm_6
69118	ENSG00000283580.4	ENSG00000283580	chr1	+	42773540	42773649	42773545	42773649	42767291	42767390	69118	3,1,0	4,4,3	4,2,1	0,2,1	154	149	0.002026148	0.078874746	0.421,0.195,0.0	1.0,0.492,0.492	-0.456	A3SS	1	4	2	1	Nalm_6
69138	ENSG00000134452.20	FBH1	chr10	+	5890949	5891116	5891018	5891116	5890279	5890346	69138	0,0,0	1,2,3	0,5,3	4,5,4	218	149	3.63E-05	0.003180919	0.0,0.0,0.0	0.0,0.406,0.339	-0.248	A3SS	0	2	3	4	Nalm_6
69167	ENSG00000165629.20	ATP5F1C	chr10	+	7799590	7799915	7799771	7799915	7798989	7799194	69167	35,21,6	195,187,144	0,3,2	167,232,267	330	149	2.47E-13	1.09E-10	0.075,0.048,0.018	0.0,0.006,0.003	0.044	A3SS	21	187	2	232	Nalm_6
69233	ENSG00000109113.20	RAB34	chr17	-	28715992	28716194	28715992	28716061	28716902	28716994	69233	2,0,0	4,5,4	4,2,2	5,5,3	282	149	0.002061254	0.0798894	0.209,0.0,0.0	0.297,0.174,0.26	-0.174	A3SS	0	4	2	5	Nalm_6
69372	ENSG00000026025.16	VIM	chr10	+	17229256	17229750	17229275	17229750	17228868	17229027	69372	6,4,4	1,2,0	6,5,2	10,4,1	168	149	0.001240131	0.05374675	0.842,0.639,1.0	0.347,0.526,0.639	0.323	A3SS	4	1	5	4	Nalm_6
69388	ENSG00000078403.17	MLLT10	chr10	+	21571959	21572026	21571974	21572026	21538832	21538912	69388	1,6,1	3,5,5	1,0,0	10,1,2	164	149	7.90E-05	0.005982351	0.232,0.522,0.154	0.083,0.0,0.0	0.275	A3SS	1	5	0	2	Nalm_6
69470	ENSG00000148459.16	PDSS1	chr10	+	26720134	26720359	26720217	26720359	26705260	26705394	69470	15,28,11	0,0,1	30,26,20	2,3,3	232	149	0.000996193	0.045030261	1.0,1.0,0.876	0.906,0.848,0.811	0.104	A3SS	15	0	26	3	Nalm_6
69511	ENSG00000185404.17	SP140L	chr2	+	230400954	230401063	230400981	230401063	230400126	230400242	69511	16,18,16	0,0,0	49,37,43	7,2,7	176	149	1.16E-05	0.001221614	1.0,1.0,1.0	0.856,0.94,0.839	0.122	A3SS	16	0	43	7	Nalm_6
69615	ENSG00000123374.11	CDK2	chr12	+	55968755	55968948	55968777	55968948	55968048	55968169	69615	32,21,14	673,664,390	10,9,8	702,634,655	171	149	4.35E-06	0.000532572	0.04,0.027,0.03	0.012,0.012,0.011	0.021	A3SS	21	664	9	655	Nalm_6
69878	ENSG00000066739.12	ATG2B	chr14	-	96309452	96309594	96309452	96309590	96311116	96311287	69878	86,89,57	0,0,0	74,93,80	5,5,3	153	149	0.000565037	0.029263526	1.0,1.0,1.0	0.935,0.948,0.963	0.051	A3SS	86	0	80	5	Nalm_6
69879	ENSG00000066739.12	ATG2B	chr14	-	96309452	96309609	96309452	96309590	96311116	96311287	69879	8,3,3	0,0,0	0,4,2	5,5,3	168	149	6.59E-12	2.48E-09	1.0,1.0,1.0	0.0,0.415,0.372	0.738	A3SS	3	0	2	5	Nalm_6
69911	ENSG00000093009.11	CDC45	chr22	+	19516768	19516893	19516780	19516893	19516526	19516645	69911	2,2,1	2,0,0	0,1,0	1,2,2	161	149	4.08E-07	6.74E-05	0.481,1.0,1.0	0.0,0.316,0.0	0.722	A3SS	2	0	0	2	Nalm_6
69990	ENSG00000151849.16	CENPJ	chr13	-	24892642	24892869	24892642	24892867	24903925	24904058	69990	0,0,0	3,1,1	6,1,1	1,3,0	151	149	1.57E-06	0.000215619	0.0,0.0,0.0	0.856,0.248,1.0	-0.701	A3SS	0	1	1	1	Nalm_6
70179	ENSG00000127995.17	CASD1	chr7	+	94533188	94533249	94533204	94533249	94528187	94528250	70179	51,72,31	67,88,40	4,2,7	148,98,112	165	149	0	0	0.407,0.425,0.412	0.024,0.018,0.053	0.383	A3SS	51	67	4	112	Nalm_6
70216	ENSG00000138180.16	CEP55	chr10	+	93503090	93503388	93503101	93503388	93500039	93500234	70216	9,9,5	9,7,4	1,4,0	18,10,4	160	149	3.62E-05	0.003175543	0.482,0.545,0.538	0.049,0.271,0.0	0.415	A3SS	9	7	1	10	Nalm_6
70217	ENSG00000138180.16	CEP55	chr10	+	93503090	93503388	93503112	93503388	93500039	93500234	70217	9,9,5	206,218,105	1,4,0	322,271,211	171	149	6.96E-05	0.005389587	0.037,0.035,0.04	0.003,0.013,0.0	0.032	A3SS	9	206	1	271	Nalm_6
70380	ENSG00000156876.10	SASS6	chr1	-	100126651	100126768	100126651	100126764	100132749	100132955	70380	2,7,4	5,3,1	0,2,0	18,8,6	153	149	7.09E-07	0.000107274	0.28,0.694,0.796	0.0,0.196,0.0	0.525	A3SS	4	3	0	8	Nalm_6
70389	ENSG00000052749.14	RRP12	chr10	-	97373829	97373948	97373829	97373894	97379292	97379414	70389	8,11,5	100,56,20	4,3,3	67,101,103	203	149	0.000304773	0.017924821	0.055,0.126,0.155	0.042,0.021,0.021	0.084	A3SS	8	56	3	101	Nalm_6
70403	ENSG00000155256.18	ZFYVE27	chr10	+	97744711	97744904	97744728	97744904	97738476	97738674	70403	19,12,6	8,6,4	6,3,13	18,14,13	166	149	0.000557769	0.028993311	0.681,0.642,0.574	0.23,0.161,0.473	0.344	A3SS	12	6	6	14	Nalm_6
70404	ENSG00000155256.18	ZFYVE27	chr10	+	97744711	97744904	97744728	97744904	97743093	97743164	70404	43,44,32	86,73,71	7,4,12	140,161,208	166	149	0	0	0.31,0.351,0.288	0.043,0.022,0.049	0.278	A3SS	43	73	7	161	Nalm_6
70414	ENSG00000155256.18	ZFYVE27	chr10	+	97757652	97757723	97757667	97757723	97757264	97757311	70414	8,1,3	2,4,0	7,6,15	0,0,1	164	149	0.002415166	0.089861974	0.784,0.185,1.0	1.0,1.0,0.932	-0.321	A3SS	3	2	7	0	Nalm_6
70487	ENSG00000107815.10	TWNK	chr10	+	100989643	100989884	100989705	100989884	100989326	100989453	70487	216,135,99	11,8,7	238,237,213	1,4,8	211	149	0.000762806	0.036815235	0.933,0.923,0.909	0.994,0.977,0.949	-0.052	A3SS	135	8	237	4	Nalm_6
70515	ENSG00000120029.13	ARMH3	chr10	-	101972027	101972506	101972027	101972107	101975211	101975300	70515	1,2,0	2,1,2	3,8,1	0,0,0	548	149	4.52E-10	1.24E-07	0.12,0.352,0.0	1.0,1.0,1.0	-0.843	A3SS	1	2	3	0	Nalm_6
70520	ENSG00000120029.13	ARMH3	chr10	-	102011722	102011797	102011722	102011783	102012832	102012876	70520	32,23,5	107,107,73	12,5,7	152,96,135	163	149	1.81E-05	0.001773499	0.215,0.164,0.059	0.067,0.045,0.045	0.094	A3SS	23	107	7	135	Nalm_6
70525	ENSG00000120029.13	ARMH3	chr10	-	102012832	102012938	102012832	102012876	102013967	102014024	70525	0,0,2	128,111,96	8,4,8	169,123,142	211	149	0.001591061	0.065969777	0.0,0.0,0.014	0.032,0.022,0.038	-0.026	A3SS	0	111	8	142	Nalm_6
70539	ENSG00000166197.17	NOLC1	chr10	+	102160208	102160343	102160221	102160343	102159895	102160024	70539	1,4,3	4,4,0	3,6,5	2,0,0	162	149	0.001710443	0.068859941	0.187,0.479,1.0	0.58,1.0,1.0	-0.305	A3SS	3	4	5	0	Nalm_6
70591	ENSG00000148835.12	TAF5	chr10	+	103381700	103381841	103381720	103381841	103379883	103380019	70591	7,17,10	51,44,45	0,3,4	118,95,120	169	149	3.04E-11	1.02E-08	0.108,0.254,0.164	0.0,0.027,0.029	0.157	A3SS	10	45	3	118	Nalm_6
70631	ENSG00000148843.15	PDCD11	chr10	+	103434780	103434975	103434797	103434975	103434247	103434350	70631	18,19,3	390,333,232	9,5,4	388,348,414	166	149	0.000427745	0.023495744	0.04,0.049,0.011	0.02,0.013,0.009	0.019	A3SS	18	333	5	388	Nalm_6
70674	ENSG00000271793.2	ENSG00000271793	chr6	-	85677423	85677868	85677423	85677492	85677953	85678032	70674	24,17,1	107,77,27	16,30,9	18,35,20	525	149	5.32E-07	8.35E-05	0.06,0.059,0.01	0.201,0.196,0.113	-0.127	A3SS	17	77	16	20	Nalm_6
70675	ENSG00000271793.2	ENSG00000271793	chr6	-	85677423	85677899	85677423	85677492	85677953	85678032	70675	8,9,1	107,77,27	8,7,5	18,35,20	556	149	0.002645939	0.095924126	0.02,0.03,0.01	0.106,0.051,0.063	-0.053	A3SS	8	77	7	20	Nalm_6
70729	ENSG00000078618.23	NRDC	chr1	-	51794822	51795208	51794822	51794854	51798248	51798411	70729	8,42,10	365,288,244	11,14,7	315,347,334	503	149	0.002495168	0.091823739	0.006,0.041,0.012	0.01,0.012,0.006	0.01	A3SS	10	288	11	334	Nalm_6
[truncated: 43,988 more rows]
